# Supplementary material for: Single-cell transcriptomics reveals striking heterogeneity and functional organization of dendritic and monocytic cells in the bovine mesenteric lymph node
Source: Front Immunol. 2023 Jan 6;13:1099357. doi: 10.3389/fimmu.2022.1099357 (PMC9853064; doi:10.3389/fimmu.2022.1099357)
Supplement: Supplementary file 2 [file DataSheet_2.xlsx]

## Sheet: c0
gene	p_val	avg_log2FC	pct.1	pct.2	p_val_adj	cluster
C1QC	0	3.55499	0.996	0.285	0	0
C1QA	0	3.44775	0.999	0.297	0	0
TIMD4	0	3.31294	0.919	0.134	0	0
PLA2G2D1	0	3.29002	0.841	0.128	0	0
C1QB	0	3.27944	0.991	0.21	0	0
IL18	0	3.20471	0.954	0.225	0	0
SAT1	0	3.11948	1	0.921	0	0
SELENOP	0	3.04427	0.978	0.344	0	0
LIPA	0	2.90093	0.956	0.387	0	0
CTSA	0	2.88086	0.902	0.475	0	0
ENSBTAG00000037539	0	2.74695	0.762	0.173	0	0
RARRES1	0	2.73757	0.84	0.104	0	0
PLAU	0	2.7361	0.841	0.353	0	0
GLUL	0	2.70902	0.895	0.34	0	0
CTSZ	0	2.70016	0.893	0.577	0	0
NKG7	0	2.69762	0.891	0.155	0	0
CD2	0	2.67321	0.712	0.093	0	0
CCL8	0	2.65173	0.5	0.055	0	0
GNS	0	2.58465	0.883	0.31	0	0
ENSBTAG00000039196	0	2.5518	0.785	0.096	0	0
CD38	0	2.52448	0.852	0.23	0	0
CTSC	0	2.51712	0.985	0.721	0	0
GPNMB	0	2.50091	0.469	0.075	0	0
SLCO2B1	0	2.4369	0.695	0.073	0	0
SLC40A1	0	2.42683	0.731	0.111	0	0
PLA2G2D4	0	2.41995	0.701	0.086	0	0
RARRES2	0	2.37783	0.871	0.166	0	0
ENSBTAG00000053806	0	2.36067	0.745	0.218	0	0
TSPAN4	0	2.31788	0.709	0.109	0	0
GRN	0	2.31339	0.908	0.582	0	0
FOLR2	0	2.30887	0.824	0.13	0	0
CD68	0	2.30745	0.846	0.264	0	0
CSF1R	0	2.30238	0.834	0.291	0	0
PLD3	0	2.28578	0.757	0.113	0	0
APOE	0	2.21965	0.968	0.259	0	0
SCPEP1	0	2.12546	0.829	0.391	0	0
LHFPL2	0	2.12439	0.663	0.105	0	0
AXL	0	2.11484	0.652	0.086	0	0
HTRA1	0	2.1053	0.616	0.116	0	0
FCGRT	0	2.05066	0.883	0.542	0	0
SLC1A3	0	2.01419	0.523	0.046	0	0
SDC3	0	2.01286	0.613	0.094	0	0
RGL1	0	2.00556	0.622	0.094	0	0
TEX12	0	1.99573	0.707	0.18	0	0
MSR1	0	1.99213	0.602	0.113	0	0
ICOS	0	1.98407	0.487	0.028	0	0
CREG1	0	1.98138	0.723	0.288	0	0
SYNE2	0	1.97454	0.676	0.288	0	0
IFI6	0	1.95639	0.626	0.177	0	0
DAB2	0	1.95152	0.592	0.074	0	0
FTL	0	1.92767	0.984	0.774	0	0
LGALS3	0	1.8991	0.764	0.186	0	0
EPB41L2	0	1.89677	0.514	0.093	0	0
SGPL1	0	1.88899	0.787	0.319	0	0
PROCA1	0	1.86197	0.56	0.098	0	0
LAMP1	0	1.85996	0.894	0.489	0	0
IQGAP2	0	1.85842	0.57	0.201	0	0
MCF2L	0	1.83569	0.519	0.048	0	0
MS4A7	0	1.77163	0.832	0.32	0	0
DUSP6	0	1.76377	0.67	0.272	0	0
SLC7A7	0	1.763	0.698	0.258	0	0
CD14	0	1.76098	0.724	0.178	0	0
MMP14	0	1.7501	0.541	0.085	0	0
TSPAN7	0	1.74743	0.607	0.08	0	0
ATP6V0D2	0	1.73825	0.468	0.045	0	0
ARRDC3	0	1.72969	0.664	0.281	0	0
TMIGD3	0	1.72625	0.622	0.177	0	0
NR1H3	0	1.65908	0.644	0.208	0	0
C3AR1	0	1.65223	0.66	0.161	0	0
ZFP36L2	0	1.63658	0.84	0.481	0	0
SLC29A1	0	1.62457	0.586	0.193	0	0
DNASE1L3	0	1.6187	0.988	0.596	0	0
RNF128	0	1.58121	0.483	0.046	0	0
SCIN	0	1.57466	0.479	0.074	0	0
NPC2	0	1.57342	0.959	0.717	0	0
ITM2B	0	1.55449	0.952	0.78	0	0
SMPDL3A	0	1.51888	0.423	0.072	0	0
CTSD	0	1.50228	0.844	0.359	0	0
ABCA1	0	1.47845	0.413	0.061	0	0
ENPP2	0	1.43542	0.443	0.067	0	0
PLA2R1	0	1.43018	0.434	0.068	0	0
ENSBTAG00000010155	0	1.41274	0.962	0.329	0	0
CTTNBP2	0	1.38511	0.357	0.04	0	0
EPB41L3	0	1.3306	0.508	0.129	0	0
MERTK	0	1.32158	0.489	0.114	0	0
CCR1	0	1.25664	0.525	0.141	0	0
CD300LG	0	1.25546	0.398	0.061	0	0
CSTB.1	0	1.24141	0.963	0.786	0	0
KIRREL2	0	1.23273	0.425	0.09	0	0
IGF1	0	1.2114	0.367	0.031	0	0
ALDH1A1	0	1.19259	0.381	0.04	0	0
TMEM37	0	1.14612	0.342	0.043	0	0
GAS6	0	1.11398	0.341	0.039	0	0
GPR87	0	1.10645	0.358	0.037	0	0
AOC1	0	1.09999	0.339	0.043	0	0
SPIC	0	1.09376	0.317	0.045	0	0
ENTPD8	0	1.0816	0.342	0.041	0	0
HPSE	0	1.06921	0.327	0.047	0	0
PYROXD2	0	1.06196	0.311	0.046	0	0
ULK2	0	1.03275	0.335	0.057	0	0
FRMD4A	0	0.990884	0.318	0.05	0	0
ASPA	0	0.972484	0.268	0.024	0	0
SMARCA1	0	0.943296	0.263	0.026	0	0
ENSBTAG00000020499	0	0.933404	0.226	0.021	0	0
NRTN	0	0.92215	0.271	0.026	0	0
FCGR3A	0	0.874971	0.747	0.259	0	0
ENSBTAG00000014220	0	0.871696	0.27	0.025	0	0
SASH1	0	0.777497	0.25	0.023	0	0
PLAC8	0	0.776469	0.796	0.285	0	0
APP	2.11519e-306	1.35447	0.498	0.147	3.10404e-302	0
CD53	9.53228e-306	1.45981	0.855	0.537	1.39886e-301	0
HMOX1	7.61986e-305	1.14507	0.659	0.243	1.11821e-300	0
PRDX1	3.21425e-303	1.30348	0.908	0.682	4.71691e-299	0
CNN3	4.32115e-301	0.841671	0.277	0.038	6.34129e-297	0
DNER	4.21276e-297	0.969713	0.253	0.031	6.18223e-293	0
APLP2	3.27622e-295	1.512	0.875	0.622	4.80785e-291	0
MAT2B	1.804e-293	1.71501	0.774	0.451	2.64737e-289	0
NAAA	3.12719e-286	1.58919	0.817	0.48	4.58916e-282	0
LTBP1	3.68571e-282	0.705339	0.204	0.019	5.40878e-278	0
SORL1	3.36674e-281	1.71921	0.611	0.246	4.9407e-277	0
SGSH	1.82271e-280	1.04066	0.374	0.083	2.67482e-276	0
KANK1	2.47957e-278	0.788929	0.252	0.034	3.63876e-274	0
SDK1	6.10783e-275	0.591779	0.2	0.019	8.96324e-271	0
CXCL16	5.38942e-273	0.677241	0.932	0.579	7.90897e-269	0
TFEC	1.12e-272	1.20263	0.593	0.211	1.6436e-268	0
NUPR1	1.17438e-272	0.511911	0.541	0.163	1.72341e-268	0
P4HA1	1.0603e-271	1.11248	0.502	0.158	1.55599e-267	0
CYP4V2	2.2035e-271	1.2011	0.567	0.201	3.23364e-267	0
PKIB	2.25742e-271	1.35931	0.876	0.605	3.31277e-267	0
TMEM106C	6.00457e-270	0.939894	0.311	0.059	8.8117e-266	0
HEXA	2.71112e-269	0.834045	0.28	0.045	3.97857e-265	0
RAMP1	1.0141e-264	0.644358	0.195	0.019	1.48819e-260	0
TRPM2	5.75784e-263	0.65117	0.205	0.022	8.44962e-259	0
ENSBTAG00000051082	1.28501e-260	0.828932	0.263	0.04	1.88576e-256	0
TSPAN9	7.19643e-259	0.63102	0.202	0.021	1.05608e-254	0
AKR1B1	5.92252e-256	0.967171	0.374	0.09	8.6913e-252	0
DPP7	6.81801e-256	1.72627	0.551	0.219	1.00054e-251	0
NCEH1	7.10347e-254	1.22131	0.44	0.129	1.04243e-249	0
PLXNB2	1.9195e-253	0.896579	0.264	0.043	2.81686e-249	0
GCNT1	6.84541e-253	0.881418	0.318	0.064	1.00456e-248	0
CRYBG3	1.43913e-252	1.31093	0.385	0.1	2.11193e-248	0
RNF130	1.31561e-251	1.13872	0.566	0.224	1.93065e-247	0
ASB9	1.38402e-251	0.493724	0.142	0.008	2.03105e-247	0
CD300H	1.92627e-251	1.09895	0.581	0.219	2.82681e-247	0
AANAT	3.232e-250	0.673054	0.159	0.011	4.74295e-246	0
MOSPD2	7.52624e-249	1.51452	0.589	0.259	1.10448e-244	0
DLL1	1.05467e-243	0.694422	0.202	0.024	1.54773e-239	0
FNDC3B	4.83247e-243	0.940288	0.596	0.231	7.09164e-239	0
GPR34	1.12577e-241	0.937523	0.306	0.064	1.65207e-237	0
PLTP	4.91129e-237	1.12871	0.299	0.06	7.20732e-233	0
ASAH1	6.68553e-237	1.44803	0.724	0.416	9.81101e-233	0
LEPROTL1	1.10469e-235	1.26122	0.691	0.378	1.62114e-231	0
PODNL1	3.83663e-234	0.652594	0.159	0.013	5.63026e-230	0
PMEPA1	1.47316e-231	0.874508	0.281	0.054	2.16186e-227	0
GLB1	1.46424e-227	1.05677	0.432	0.136	2.14878e-223	0
CCDC126	2.27593e-226	0.856165	0.377	0.099	3.33993e-222	0
CTSS	3.83959e-226	0.825506	0.987	0.845	5.6346e-222	0
CD63	1.99301e-225	1.22181	0.927	0.78	2.92475e-221	0
PTPN6	5.82933e-225	1.24921	0.788	0.519	8.55454e-221	0
ACP5	3.56392e-224	1.06287	0.695	0.334	5.23005e-220	0
PARVB	1.23371e-220	0.837651	0.285	0.057	1.81047e-216	0
FCGR1A	1.69763e-220	0.667936	0.228	0.035	2.49127e-216	0
CCDC152	3.18704e-220	0.60719	0.205	0.028	4.67698e-216	0
SORBS3	4.2206e-219	0.568443	0.183	0.021	6.19372e-215	0
BCAM	6.1085e-218	0.739351	0.225	0.034	8.96422e-214	0
PHACTR4	5.70945e-217	1.25789	0.5	0.195	8.37862e-213	0
TNFRSF21	6.02926e-217	1.34441	0.629	0.314	8.84794e-213	0
GRK5	2.92755e-213	0.834503	0.286	0.06	4.29618e-209	0
BOLA-DMA	3.52228e-212	1.08091	0.93	0.7	5.16894e-208	0
TTYH3	1.21463e-211	1.05828	0.508	0.196	1.78246e-207	0
TMEM86A	2.97755e-211	1.35408	0.632	0.338	4.36956e-207	0
RAB42	2.97288e-210	0.440527	0.137	0.01	4.3627e-206	0
CYBB	5.0961e-210	1.15029	0.748	0.418	7.47852e-206	0
WWP1	5.40415e-208	1.13525	0.483	0.183	7.93059e-204	0
SCARB1	2.46397e-207	1.43636	0.515	0.218	3.61588e-203	0
FMNL2	6.27981e-205	1.18135	0.493	0.188	9.21562e-201	0
MAN1C1	6.49245e-203	0.512168	0.181	0.023	9.52767e-199	0
TSPAN11	4.577e-200	0.449725	0.132	0.01	6.71675e-196	0
LDLR	6.96755e-199	1.35894	0.334	0.087	1.02249e-194	0
ABCC5	6.39588e-198	0.918111	0.338	0.092	9.38595e-194	0
PDGFB	1.65558e-196	1.0427	0.338	0.094	2.42956e-192	0
CTNS	4.97714e-195	0.747522	0.223	0.04	7.30396e-191	0
SUSD6	2.76439e-194	1.47317	0.626	0.343	4.05675e-190	0
TNFRSF10D	5.53232e-194	1.36954	0.479	0.193	8.11867e-190	0
ACSS3	1.66784e-192	0.861158	0.33	0.089	2.44755e-188	0
HSF4	2.35485e-192	0.549026	0.191	0.029	3.45574e-188	0
PSAP	1.61594e-191	1.24476	0.921	0.704	2.37139e-187	0
ALOX5	4.03451e-190	0.627247	0.187	0.027	5.92064e-186	0
GPR155	1.24096e-189	0.88984	0.262	0.057	1.8211e-185	0
IGF2R	6.60155e-189	1.02307	0.455	0.169	9.68778e-185	0
ULK1	2.36594e-188	0.762541	0.267	0.059	3.47202e-184	0
ITSN1	7.26782e-187	0.924528	0.28	0.065	1.06655e-182	0
CLEC7A	1.06484e-185	0.754966	0.352	0.1	1.56265e-181	0
CEACAM1	3.04174e-184	0.797892	0.35	0.1	4.46375e-180	0
BCO2	5.61677e-184	0.574192	0.191	0.03	8.24261e-180	0
APPL2	3.7332e-181	0.921809	0.329	0.095	5.47847e-177	0
RENBP	1.88645e-178	1.05194	0.44	0.169	2.76837e-174	0
SAMD4A	2.24425e-178	0.606842	0.217	0.04	3.29344e-174	0
SRGAP1	2.66283e-178	0.496216	0.171	0.024	3.90771e-174	0
EXT1	9.9261e-174	0.450886	0.17	0.025	1.45666e-169	0
SLC49A4	4.254e-169	0.99694	0.44	0.175	6.24275e-165	0
SLC39A10	3.90617e-167	1.16746	0.588	0.311	5.73231e-163	0
CHST2	9.63385e-167	0.667786	0.263	0.062	1.41377e-162	0
PTCH1	6.67569e-166	0.565316	0.176	0.028	9.79658e-162	0
NDST1	3.12826e-164	0.584712	0.191	0.034	4.59072e-160	0
SNX24	1.30786e-163	0.903326	0.377	0.129	1.91928e-159	0
TCF4	7.78628e-163	0.736655	0.4	0.143	1.14264e-158	0
PLXNA2	1.98698e-162	0.455265	0.151	0.02	2.91589e-158	0
NAIP	7.43244e-162	0.85697	0.463	0.181	1.09071e-157	0
TPP1	9.7196e-162	1.05722	0.521	0.254	1.42635e-157	0
ADA	1.02875e-161	0.932109	0.476	0.203	1.50969e-157	0
TENT5A	1.62597e-161	1.0187	0.505	0.229	2.38611e-157	0
CEPT1	4.55227e-157	1.15219	0.509	0.247	6.68046e-153	0
IL10	8.62553e-157	0.561218	0.174	0.029	1.2658e-152	0
CD302	1.1545e-156	1.09843	0.608	0.344	1.69423e-152	0
CLEC4F	2.55474e-156	0.634512	0.157	0.023	3.74908e-152	0
ANK3	7.2141e-156	0.43857	0.133	0.016	1.05867e-151	0
EEPD1	3.64205e-155	0.47194	0.168	0.027	5.34471e-151	0
IFNGR1	8.92671e-155	1.02535	0.724	0.465	1.30999e-150	0
RAB20	1.17346e-153	0.604894	0.243	0.058	1.72206e-149	0
RIN2	1.68262e-150	0.762209	0.302	0.089	2.46924e-146	0
PLD1	8.824e-150	0.612578	0.208	0.044	1.29492e-145	0
SLC46A1	2.00668e-149	0.439666	0.145	0.021	2.9448e-145	0
PLA2G15	2.55956e-149	0.61204	0.184	0.035	3.75615e-145	0
IGFALS	5.94719e-149	0.316042	0.105	0.009	8.7275e-145	0
PRDM1	3.69098e-148	0.656032	0.437	0.169	5.41651e-144	0
TMEM51	6.59284e-148	1.19178	0.429	0.176	9.675e-144	0
OCRL	7.20953e-148	0.496681	0.182	0.034	1.058e-143	0
TCN2	3.43769e-147	0.897378	0.457	0.196	5.0448e-143	0
FAM181B	1.63105e-145	0.605441	0.175	0.032	2.39357e-141	0
RNASE6	2.39494e-145	0.837599	0.799	0.557	3.51457e-141	0
TBC1D9B	7.20472e-145	0.927035	0.406	0.165	1.05729e-140	0
PTAFR	2.82774e-144	0.915172	0.504	0.235	4.14971e-140	0
DYSF	1.35388e-143	0.635556	0.243	0.061	1.98682e-139	0
RELL1	3.83718e-142	0.680494	0.316	0.102	5.63106e-138	0
TGFBR2	5.63036e-142	1.02796	0.497	0.248	8.26255e-138	0
NPC1	1.04109e-140	0.693397	0.266	0.076	1.5278e-136	0
ACP2	1.50274e-140	0.778501	0.315	0.104	2.20527e-136	0
ATP6AP1	2.41704e-140	1.08524	0.628	0.391	3.54701e-136	0
FAM214A	2.92772e-140	0.914222	0.382	0.147	4.29643e-136	0
MYO5C	2.21121e-139	0.707916	0.237	0.061	3.24495e-135	0
ARHGAP5	4.80005e-139	0.938145	0.437	0.184	7.04408e-135	0
ENSBTAG00000024901	5.25115e-138	1.00947	0.446	0.206	7.70607e-134	0
NCK1	5.39962e-138	1.15509	0.598	0.367	7.92394e-134	0
ATOX1	5.92474e-137	0.924472	0.77	0.555	8.69455e-133	0
SLC43A1	1.70515e-136	0.548766	0.168	0.031	2.50231e-132	0
DNASE2	7.89148e-136	0.915301	0.641	0.386	1.15808e-131	0
ITGAM	4.65862e-135	0.616595	0.261	0.074	6.83653e-131	0
GAB1	1.48031e-134	0.663409	0.29	0.091	2.17235e-130	0
RASA3	1.4949e-134	0.919193	0.418	0.18	2.19377e-130	0
DHRS3	3.44173e-134	0.853462	0.412	0.17	5.05074e-130	0
C16H1orf21	5.07926e-134	0.912657	0.429	0.198	7.45382e-130	0
LGALS3BP	2.5148e-133	0.896723	0.475	0.229	3.69047e-129	0
ENSBTAG00000048228	1.5828e-132	1.00019	0.454	0.222	2.32275e-128	0
ARID5A	2.94118e-132	0.877715	0.351	0.133	4.31619e-128	0
NECTIN1	4.10836e-132	0.378898	0.119	0.015	6.02902e-128	0
PRKAR2B	1.14589e-131	0.930098	0.465	0.223	1.68159e-127	0
VAV3	3.48007e-131	0.999635	0.434	0.2	5.107e-127	0
TSPAN13	2.29732e-130	0.350784	0.483	0.2	3.37131e-126	0
TMCO1	3.02604e-130	0.959167	0.753	0.578	4.44072e-126	0
ENSBTAG00000037537	4.09238e-130	0.556743	0.21	0.05	6.00557e-126	0
MAFG	5.66339e-130	0.890925	0.374	0.154	8.31103e-126	0
AHCY	5.98037e-130	0.978071	0.747	0.513	8.77619e-126	0
SERINC1	2.58214e-129	1.05628	0.604	0.376	3.78929e-125	0
ENSBTAG00000052571	9.57777e-129	0.532768	0.211	0.053	1.40554e-124	0
SLC9A9	2.53325e-128	0.838073	0.301	0.104	3.71754e-124	0
NFE2L2	2.58523e-128	0.863658	0.744	0.524	3.79383e-124	0
BOLA-DMB	5.03061e-128	0.957557	0.915	0.732	7.38242e-124	0
MITF	1.0895e-127	0.767485	0.327	0.116	1.59884e-123	0
ENSBTAG00000050786	6.76528e-127	0.641183	0.309	0.104	9.92805e-123	0
HEXB	1.37081e-126	0.998484	0.475	0.24	2.01166e-122	0
C1GALT1	2.4143e-125	0.712688	0.264	0.082	3.54299e-121	0
TMEM173	1.32195e-124	0.970819	0.491	0.252	1.93997e-120	0
TBC1D12	1.54519e-124	0.624529	0.239	0.068	2.26757e-120	0
KLHL7	7.94683e-124	0.461234	0.159	0.031	1.1662e-119	0
TMEM159	5.76208e-123	0.736856	0.324	0.123	8.45585e-119	0
HES1	2.17944e-122	0.667188	0.29	0.095	3.19834e-118	0
LAT2	5.28657e-122	1.14779	0.68	0.494	7.75804e-118	0
CD84	1.02575e-121	0.672279	0.38	0.149	1.50529e-117	0
ENSBTAG00000002773	7.14656e-121	1.28881	0.513	0.284	1.04876e-116	0
ATP13A3	2.33783e-120	0.886006	0.52	0.281	3.43077e-116	0
MMRN1	1.03086e-119	0.805059	0.176	0.04	1.51279e-115	0
PAOX	1.07345e-119	0.831792	0.421	0.193	1.57529e-115	0
AIF1	2.91976e-118	0.347337	0.948	0.742	4.28475e-114	0
SLC43A2	6.87137e-118	0.742273	0.317	0.118	1.00837e-113	0
ARHGAP12	1.9926e-117	0.656961	0.306	0.109	2.92414e-113	0
CARD11	2.06358e-117	1.27162	0.438	0.217	3.0283e-113	0
SFT2D1	4.35073e-117	0.830254	0.795	0.663	6.3847e-113	0
LAPTM5	4.46302e-116	1.12876	0.882	0.739	6.54949e-112	0
PEPD	1.95375e-114	0.785139	0.43	0.205	2.86712e-110	0
DLC1	4.30958e-114	0.456887	0.145	0.028	6.32431e-110	0
CLN8	5.69746e-114	0.966184	0.399	0.19	8.36103e-110	0
ETS2	5.95175e-114	0.94553	0.384	0.171	8.73419e-110	0
DST	1.00762e-113	0.417224	0.135	0.024	1.47868e-109	0
CD9	4.02292e-113	0.77968	0.613	0.373	5.90364e-109	0
SLC12A7	7.11313e-113	0.968551	0.479	0.26	1.04385e-108	0
SBF2	7.27443e-113	0.724669	0.286	0.101	1.06752e-108	0
GYPC	6.16666e-112	0.39302	0.197	0.05	9.04957e-108	0
FCRL1	7.91888e-112	0.474607	0.13	0.023	1.1621e-107	0
KIAA0513	9.9516e-112	0.420143	0.211	0.057	1.4604e-107	0
FHAD1	1.09235e-111	0.335757	0.113	0.017	1.60302e-107	0
BOLA-DRA	1.10523e-111	0.494828	0.999	0.979	1.62192e-107	0
TBXAS1	3.73772e-111	0.760383	0.363	0.152	5.48511e-107	0
HEBP1	1.22899e-110	0.707706	0.374	0.164	1.80355e-106	0
SNCA	6.88591e-110	0.806177	0.375	0.156	1.01051e-105	0
FYB1	7.27154e-110	0.956418	0.665	0.452	1.0671e-105	0
CNTLN	1.0239e-109	0.999845	0.309	0.122	1.50257e-105	0
SESN1	1.88279e-109	0.599708	0.226	0.066	2.763e-105	0
ITGA9	1.73024e-108	0.517048	0.211	0.061	2.53913e-104	0
ATRAID	2.64101e-108	0.82722	0.401	0.192	3.87569e-104	0
TP53INP1	4.83072e-108	0.549062	0.419	0.19	7.08909e-104	0
FAM111B	2.13239e-107	0.846038	0.383	0.174	3.12929e-103	0
SELL	3.9442e-107	0.283771	0.624	0.328	5.78811e-103	0
BOLA-DQA1	1.37403e-106	0.551974	0.995	0.91	2.01639e-102	0
C29H11orf24	2.07238e-106	1.18242	0.518	0.311	3.04122e-102	0
CPPED1	3.10961e-106	0.657531	0.23	0.072	4.56335e-102	0
EPHA2	1.19267e-104	0.610853	0.204	0.059	1.75025e-100	0
PPT1	2.25554e-104	0.60647	0.761	0.531	3.31001e-100	0
ARSK	9.89162e-104	0.54899	0.174	0.044	1.45159e-99	0
VCAM1	3.98716e-103	0.681379	0.257	0.085	5.85115e-99	0
ZFYVE21	2.57927e-102	0.741997	0.336	0.143	3.78508e-98	0
RASAL2	9.96767e-102	0.991978	0.469	0.264	1.46276e-97	0
ATP13A2	3.26779e-101	0.623733	0.252	0.085	4.79549e-97	0
ADAM9	6.24326e-101	0.282285	0.545	0.296	9.16199e-97	0
DPY19L1	1.3041e-100	0.848145	0.521	0.312	1.91377e-96	0
DUSP3	6.94252e-100	0.290051	0.117	0.02	1.01882e-95	0
GUSB	8.45497e-100	0.599563	0.288	0.109	1.24077e-95	0
LMO4	3.00999e-98	0.989473	0.58	0.375	4.41716e-94	0
ENSBTAG00000031548	9.16233e-98	0.648412	0.305	0.122	1.34457e-93	0
TMEM110	2.45548e-97	0.44715	0.162	0.041	3.60342e-93	0
DRAM2	3.13901e-95	0.813253	0.434	0.231	4.60649e-91	0
SIRPA	1.36974e-94	0.455007	0.673	0.426	2.01009e-90	0
CD19	2.26531e-94	0.477861	0.235	0.079	3.32434e-90	0
RAB12	4.22587e-93	0.732263	0.377	0.187	6.20146e-89	0
LRRC25	5.12868e-93	0.897036	0.524	0.31	7.52633e-89	0
ENSBTAG00000005903	1.17868e-92	0.900846	0.434	0.241	1.72972e-88	0
TCF7L2	2.03928e-92	0.578845	0.472	0.242	2.99264e-88	0
RAPGEF2	2.25336e-92	0.360209	0.321	0.132	3.3068e-88	0
ENSBTAG00000038981	2.37086e-92	0.520488	0.183	0.053	3.47924e-88	0
ABHD12	3.0114e-92	1.07507	0.524	0.344	4.41922e-88	0
CFP	2.29165e-91	0.755596	0.604	0.395	3.36299e-87	0
DRAM1	4.47222e-91	0.52567	0.218	0.07	6.56298e-87	0
PLOD1	2.08405e-90	0.633772	0.238	0.085	3.05835e-86	0
NDUFA4	1.02919e-89	0.552032	0.903	0.811	1.51034e-85	0
C2CD2L	1.10672e-89	0.668924	0.318	0.141	1.62412e-85	0
CDHR1	2.02323e-89	0.413034	0.18	0.051	2.96909e-85	0
CYB561A3	2.83403e-89	0.800516	0.477	0.275	4.15894e-85	0
FRMD4B	4.49967e-89	0.903691	0.447	0.254	6.60327e-85	0
GAS7	2.04918e-88	0.653753	0.309	0.134	3.00717e-84	0
CD82	3.02649e-88	0.467841	0.558	0.323	4.44137e-84	0
SEMA4A	2.40648e-87	0.862396	0.539	0.336	3.53151e-83	0
CCDC186	4.39652e-87	0.966324	0.473	0.286	6.45189e-83	0
ENSBTAG00000038116	7.89864e-87	0.667519	0.314	0.14	1.15913e-82	0
BAG2	8.10935e-86	0.592971	0.329	0.151	1.19005e-81	0
ABCG1	2.49684e-85	0.347327	0.214	0.069	3.66412e-81	0
GALNT1	4.81963e-85	0.840169	0.659	0.504	7.07281e-81	0
SLC15A3	8.9114e-84	0.831639	0.463	0.27	1.30775e-79	0
ENSBTAG00000046324	1.99603e-83	0.528858	0.828	0.732	2.92917e-79	0
ENSBTAG00000038397	4.38495e-83	0.364221	0.15	0.039	6.43491e-79	0
TRPS1	4.54077e-83	0.598952	0.283	0.12	6.66358e-79	0
PPIC	5.33099e-83	0.299287	0.113	0.023	7.82323e-79	0
SMS	3.64247e-82	0.80486	0.789	0.662	5.34532e-78	0
MAN2B1	6.27067e-82	1.07938	0.625	0.472	9.20221e-78	0
ENSBTAG00000037937	6.76409e-82	1.21665	0.417	0.22	9.92631e-78	0
ACO1	1.03642e-81	0.887314	0.443	0.256	1.52094e-77	0
AP1B1	1.71285e-81	0.864073	0.44	0.259	2.51361e-77	0
GBP4	1.96188e-81	0.483074	0.182	0.056	2.87906e-77	0
CD72	6.90617e-81	0.708727	0.371	0.186	1.01348e-76	0
NABP1	7.93385e-81	0.659806	0.314	0.146	1.16429e-76	0
SEC14L1	1.10022e-80	0.789081	0.536	0.353	1.61458e-76	0
SLC8A1	2.90449e-80	0.527781	0.201	0.069	4.26234e-76	0
ASB3	5.42528e-80	0.580367	0.326	0.152	7.9616e-76	0
ZNF827	1.71042e-79	0.316835	0.117	0.025	2.51004e-75	0
FAM174A	2.1262e-79	0.656293	0.553	0.368	3.1202e-75	0
ENSBTAG00000046121	2.4796e-79	0.505968	0.198	0.068	3.63881e-75	0
RNASET2	3.11514e-79	0.725258	0.529	0.339	4.57147e-75	0
TGFBI	7.75179e-79	0.525531	0.57	0.364	1.13758e-74	0
MRAS	9.44314e-79	0.588705	0.229	0.087	1.38578e-74	0
ENSBTAG00000050420	4.48996e-78	0.379833	0.151	0.042	6.58901e-74	0
SPIRE2	1.13269e-77	0.325	0.113	0.024	1.66223e-73	0
CFI	1.16653e-77	0.593527	0.192	0.064	1.71188e-73	0
SLAMF6	1.81198e-77	0.462545	0.305	0.136	2.65908e-73	0
SLC31A2	4.32232e-77	0.615915	0.278	0.119	6.343e-73	0
IFI44L	1.12335e-76	0.532703	0.235	0.091	1.64852e-72	0
CRYL1	1.28803e-76	0.588861	0.268	0.115	1.89018e-72	0
CYP2U1	4.05825e-75	0.526468	0.158	0.047	5.95548e-71	0
TMEM140	6.04259e-75	0.408101	0.166	0.05	8.86751e-71	0
ENSBTAG00000032047	2.39006e-74	0.470862	0.18	0.059	3.50742e-70	0
PRNP	4.95415e-74	0.332082	0.124	0.03	7.27022e-70	0
NAGLU	5.3274e-74	0.482934	0.211	0.077	7.81796e-70	0
ATP6AP2	1.04269e-73	0.847804	0.623	0.476	1.53014e-69	0
RAB11FIP5	2.51726e-73	0.284286	0.111	0.024	3.69408e-69	0
TMEM158	6.66965e-73	0.408932	0.169	0.053	9.78771e-69	0
RUBCNL	1.04507e-72	0.363359	0.316	0.145	1.53364e-68	0
MALSU1	1.23817e-72	0.698706	0.416	0.248	1.81701e-68	0
MACF1	2.38324e-72	1.20723	0.554	0.397	3.49741e-68	0
KIAA1551	7.36979e-72	0.951432	0.587	0.434	1.08152e-67	0
PPARG	9.3835e-72	0.386463	0.139	0.038	1.37703e-67	0
SGK3	2.18683e-71	0.618855	0.324	0.157	3.20917e-67	0
ADAM10	5.72319e-71	0.741453	0.592	0.436	8.39878e-67	0
PLA2G4A	6.79367e-71	0.543814	0.268	0.118	9.96971e-67	0
SCAMP2	1.30582e-70	0.745786	0.483	0.314	1.91629e-66	0
RUFY3	1.32323e-70	0.482575	0.196	0.072	1.94183e-66	0
TNS3	1.43811e-70	0.324426	0.145	0.041	2.11043e-66	0
APLP1	1.73046e-70	0.380194	0.248	0.101	2.53946e-66	0
WASF2	3.03169e-70	0.772014	0.562	0.408	4.44901e-66	0
SLC37A3	6.54922e-70	0.436584	0.171	0.057	9.61098e-66	0
SLC38A2	8.55925e-70	0.737511	0.563	0.395	1.25607e-65	0
TRAF3	1.23458e-69	0.592256	0.361	0.19	1.81174e-65	0
PPFIBP2	1.28712e-69	0.296723	0.101	0.022	1.88885e-65	0
LAT	1.61538e-69	0.275696	0.148	0.042	2.37057e-65	0
DIP2B	8.65513e-69	0.70286	0.405	0.233	1.27014e-64	0
MYO5A	9.89013e-69	0.554307	0.353	0.183	1.45138e-64	0
BANK1	1.01738e-68	0.390101	0.238	0.096	1.49301e-64	0
DENND3	1.02767e-68	0.563144	0.206	0.078	1.50811e-64	0
GLMP	2.6864e-68	0.598234	0.305	0.149	3.94229e-64	0
PRKACB	5.13116e-68	0.696741	0.418	0.251	7.52997e-64	0
ENSBTAG00000013919	7.71027e-68	0.269832	0.999	0.974	1.13148e-63	0
ITGAV	4.74108e-67	0.439802	0.177	0.062	6.95753e-63	0
PLCL1	5.12855e-67	0.414688	0.163	0.054	7.52615e-63	0
ARHGAP25	9.14567e-67	0.564899	0.383	0.213	1.34213e-62	0
SDC4	1.04525e-66	0.328365	0.224	0.086	1.53391e-62	0
CHSY1	1.45376e-66	0.756098	0.32	0.166	2.13339e-62	0
DBNDD2	3.93027e-66	0.555878	0.33	0.168	5.76768e-62	0
SLC9A6	1.51883e-65	0.384724	0.146	0.045	2.22888e-61	0
PPARD	3.79005e-65	0.475373	0.225	0.093	5.5619e-61	0
ZEB2.1	5.74578e-65	0.555296	0.401	0.219	8.43193e-61	0
TMBIM6	6.25413e-65	0.430594	0.945	0.899	9.17794e-61	0
CCDC102A	3.4251e-64	0.327228	0.114	0.029	5.02633e-60	0
ATP6V0B	4.67636e-64	0.580061	0.714	0.608	6.86256e-60	0
CLCN7	5.28048e-64	0.573038	0.348	0.184	7.74911e-60	0
SYS1	6.25175e-64	0.627841	0.437	0.272	9.17445e-60	0
RRBP1	7.32323e-64	0.807095	0.615	0.498	1.07468e-59	0
MFSD11	5.04195e-63	0.474003	0.229	0.098	7.39906e-59	0
LAPTM4A	1.02351e-62	0.573289	0.758	0.663	1.50199e-58	0
SLC8B1	1.09166e-62	0.255941	0.13	0.037	1.60201e-58	0
CLCC1	1.20982e-62	0.553486	0.289	0.142	1.77541e-58	0
TMEM163	1.93627e-62	0.250008	0.101	0.024	2.84148e-58	0
ENSBTAG00000053098	2.64711e-62	0.282001	0.108	0.027	3.88463e-58	0
MX2	8.03144e-62	0.499315	0.285	0.132	1.17861e-57	0
PATL1	1.15271e-61	0.627729	0.344	0.191	1.6916e-57	0
ADCY7	1.6182e-61	0.695491	0.425	0.27	2.37471e-57	0
MILR1	4.0698e-61	0.471586	0.268	0.126	5.97244e-57	0
EML2	4.33859e-61	0.522555	0.249	0.114	6.36688e-57	0
SGMS1	5.01976e-61	0.583033	0.417	0.252	7.36649e-57	0
SIPA1L2	1.30667e-60	0.341375	0.145	0.047	1.91753e-56	0
SLC35F6	2.47359e-60	0.446354	0.186	0.071	3.63e-56	0
TLR4	4.14891e-60	0.279805	0.295	0.136	6.08853e-56	0
ANKRD12	4.7616e-60	0.982177	0.759	0.679	6.98764e-56	0
PRCP	1.06345e-59	0.696328	0.484	0.319	1.56061e-55	0
ENSBTAG00000025219	1.19402e-59	0.437829	0.206	0.083	1.75223e-55	0
RHOQ	1.55393e-59	0.465753	0.353	0.188	2.28039e-55	0
PAG1	3.96492e-59	0.375041	0.146	0.048	5.81852e-55	0
TMEM134	4.67288e-59	0.525996	0.235	0.105	6.85746e-55	0
KLHL24	5.31952e-59	0.463873	0.236	0.105	7.80639e-55	0
ATF5	1.38118e-58	0.456428	0.197	0.08	2.02688e-54	0
CLN3	1.4119e-58	0.513829	0.293	0.147	2.07197e-54	0
HSPE1	3.285e-58	0.512698	0.771	0.662	4.82073e-54	0
LGALS9	8.81065e-58	0.374457	0.685	0.509	1.29296e-53	0
ENSBTAG00000005152	9.82214e-58	0.400737	0.175	0.067	1.4414e-53	0
JAK1	1.06415e-57	0.334572	0.772	0.673	1.56165e-53	0
MAPKAPK3	2.79359e-57	0.588328	0.354	0.199	4.09959e-53	0
LEPROT	8.10418e-57	0.619413	0.424	0.265	1.18929e-52	0
TEX2	1.25071e-56	0.447405	0.214	0.091	1.83542e-52	0
C5AR1	1.40387e-56	0.317966	0.184	0.07	2.06018e-52	0
ARHGAP17	2.65621e-56	0.740001	0.564	0.428	3.89799e-52	0
BAIAP2	5.37521e-56	0.472301	0.19	0.077	7.88812e-52	0
ATP6V0A1	9.41991e-56	0.633053	0.422	0.263	1.38237e-51	0
SARAF	1.38124e-55	0.607413	0.497	0.349	2.02696e-51	0
VMAC	1.88271e-55	0.271239	0.119	0.035	2.76287e-51	0
DTNBP1	4.61552e-55	0.522981	0.413	0.256	6.77327e-51	0
HERPUD1	5.65088e-55	0.272011	0.661	0.523	8.29267e-51	0
VAV1	1.04107e-54	0.771829	0.449	0.303	1.52777e-50	0
LGALS8	1.05247e-54	0.476521	0.24	0.11	1.5445e-50	0
CAT	2.86627e-54	0.640156	0.617	0.485	4.20626e-50	0
GNPTAB	3.01181e-54	0.652989	0.506	0.357	4.41982e-50	0
TMCC1	5.31061e-54	0.407122	0.204	0.086	7.79333e-50	0
TOR1B	7.18025e-54	0.407035	0.21	0.092	1.0537e-49	0
EYA3	2.07577e-53	0.628376	0.506	0.356	3.04619e-49	0
POFUT2	9.763e-53	0.514909	0.292	0.155	1.43272e-48	0
SCAMP1	9.90291e-53	0.421851	0.205	0.09	1.45325e-48	0
AKAP10	1.87866e-52	0.563909	0.335	0.194	2.75694e-48	0
AAK1	4.01621e-52	0.412796	0.22	0.101	5.89379e-48	0
ATP7A	7.19085e-52	0.608366	0.461	0.308	1.05526e-47	0
PQLC1	2.28989e-51	0.592893	0.306	0.171	3.36041e-47	0
WDR11	3.46805e-51	0.45341	0.267	0.135	5.08936e-47	0
ZFYVE16	4.51978e-51	0.697827	0.419	0.279	6.63277e-47	0
PEA15	6.83539e-51	0.659586	0.454	0.306	1.00309e-46	0
F8	1.25274e-50	0.408811	0.162	0.063	1.83839e-46	0
PECAM1	1.70304e-50	0.3797	0.256	0.123	2.49921e-46	0
AGTRAP	2.06563e-50	0.39595	0.395	0.23	3.03131e-46	0
SDHD	4.27819e-50	0.632254	0.629	0.527	6.27824e-46	0
CHCHD10	4.59058e-50	0.417443	0.21	0.093	6.73668e-46	0
TNFAIP3	6.28251e-50	0.549721	0.522	0.366	9.21958e-46	0
TMEM268	1.84648e-49	0.553763	0.341	0.204	2.70971e-45	0
TIMP2	3.58085e-49	0.315092	0.348	0.187	5.2549e-45	0
ZMIZ2	3.91586e-49	0.640229	0.415	0.272	5.74652e-45	0
MAP2K6	6.01277e-49	0.409168	0.168	0.069	8.82374e-45	0
OSBPL11	9.15159e-49	0.308062	0.135	0.047	1.343e-44	0
RHBDF2	9.63088e-49	0.428047	0.217	0.099	1.41333e-44	0
CLECL1	1.04525e-48	0.372339	0.276	0.138	1.5339e-44	0
TMEM168	2.82394e-48	0.458025	0.262	0.136	4.14413e-44	0
HIVEP3	4.33286e-48	0.423646	0.173	0.071	6.35847e-44	0
HACD3	5.69896e-48	0.354388	0.136	0.049	8.36322e-44	0
FUCA1	5.81678e-48	0.551998	0.338	0.197	8.53612e-44	0
ZEB2	8.11182e-48	0.376046	0.377	0.219	1.19041e-43	0
EHF	1.17456e-47	0.293699	0.123	0.041	1.72367e-43	0
TLR7	1.2962e-47	0.479402	0.254	0.128	1.90217e-43	0
NCSTN	1.63522e-47	0.558686	0.445	0.305	2.39969e-43	0
PSTPIP2	2.324e-47	0.384575	0.353	0.203	3.41047e-43	0
LY9	2.73831e-47	0.590612	0.42	0.275	4.01847e-43	0
LCORL	3.80001e-47	0.692453	0.363	0.23	5.57652e-43	0
UAP1L1	5.47328e-47	0.31155	0.121	0.041	8.03204e-43	0
TOR1A	5.83672e-47	0.523318	0.359	0.225	8.56539e-43	0
PPP1R37	6.22145e-47	0.410544	0.237	0.115	9.12998e-43	0
SLC38A6	8.305e-47	0.266904	0.112	0.036	1.21876e-42	0
CYFIP1	1.00951e-46	0.490715	0.539	0.397	1.48145e-42	0
CD86	1.60081e-46	0.60678	0.566	0.432	2.34919e-42	0
BCAP31	2.36454e-46	0.521796	0.649	0.535	3.46996e-42	0
B3GNT3	6.43844e-46	0.404818	0.19	0.085	9.44841e-42	0
HPS3	6.61726e-46	0.588626	0.35	0.217	9.71082e-42	0
DENND1A	6.70718e-46	0.293224	0.121	0.041	9.84279e-42	0
GOLGA4	7.22246e-46	0.877912	0.62	0.525	1.0599e-41	0
FKBP14	1.27908e-45	0.326893	0.131	0.047	1.87705e-41	0
PQLC2	1.54576e-45	0.496742	0.328	0.194	2.2684e-41	0
JAML	2.09652e-45	0.541319	0.569	0.43	3.07665e-41	0
KIAA0100	3.8494e-45	0.53894	0.333	0.203	5.64899e-41	0
CEP350	4.52949e-45	0.532201	0.61	0.503	6.64702e-41	0
SPATS2L	4.91441e-45	0.337401	0.121	0.041	7.21189e-41	0
EIF4G3	2.6355e-44	0.623824	0.431	0.3	3.86759e-40	0
CITED4	3.34709e-44	0.272995	0.106	0.033	4.91186e-40	0
BLA-DQB	5.67895e-44	0.342412	0.998	0.975	8.33386e-40	0
NCOA1	5.91767e-44	0.509864	0.419	0.282	8.68418e-40	0
ARMCX3	6.14084e-44	0.678985	0.35	0.221	9.01168e-40	0
SLC30A1	1.25344e-43	0.280633	0.217	0.102	1.83942e-39	0
JKAMP	1.26477e-43	0.53241	0.26	0.143	1.85606e-39	0
PLEKHF2	4.55969e-43	0.49519	0.388	0.257	6.69135e-39	0
SPART	6.66832e-43	0.454155	0.354	0.22	9.78576e-39	0
TWSG1	7.0353e-43	0.51406	0.265	0.146	1.03243e-38	0
GDA	7.70212e-43	0.391635	0.312	0.173	1.13029e-38	0
UBL3	1.58935e-42	0.399101	0.773	0.672	2.33236e-38	0
ENSBTAG00000026080	2.67027e-42	0.307272	0.135	0.051	3.91862e-38	0
TPD52	3.70186e-42	0.300648	0.16	0.067	5.43248e-38	0
CEP120	5.29347e-42	0.409919	0.262	0.143	7.76817e-38	0
BTBD7	7.99906e-42	0.510534	0.305	0.18	1.17386e-37	0
TIMM44	1.14864e-41	0.312432	0.279	0.153	1.68563e-37	0
SLC29A3	1.29615e-41	0.259274	0.105	0.035	1.9021e-37	0
ZMYND11	1.68901e-41	0.558232	0.514	0.389	2.47863e-37	0
NQO2	1.79613e-41	0.383802	0.188	0.089	2.63582e-37	0
CAPN15	2.2639e-41	0.529205	0.283	0.166	3.32228e-37	0
CTTNBP2NL	3.36476e-41	0.468739	0.332	0.202	4.93779e-37	0
AMDHD2	3.78829e-41	0.440647	0.846	0.798	5.55932e-37	0
AMER1	5.72571e-41	0.271784	0.139	0.054	8.40248e-37	0
CALU	8.54929e-41	0.568949	0.367	0.239	1.25461e-36	0
PLIN3	9.83777e-41	0.292682	0.111	0.038	1.44369e-36	0
OSBPL1A	1.61813e-40	0.401331	0.206	0.101	2.37461e-36	0
RREB1	2.62572e-40	0.534674	0.337	0.214	3.85324e-36	0
SAMD8	3.0279e-40	0.342845	0.153	0.064	4.44345e-36	0
SNX29	4.71588e-40	0.365574	0.199	0.097	6.92056e-36	0
SLC37A2	1.29253e-39	0.510696	0.274	0.159	1.89679e-35	0
ENSBTAG00000002416	3.09187e-39	0.427283	0.19	0.093	4.53732e-35	0
NCF1	3.38563e-39	0.277956	0.452	0.307	4.96841e-35	0
WDFY3	3.53872e-39	0.312858	0.184	0.086	5.19307e-35	0
TOR3A	3.81899e-39	0.384539	0.331	0.201	5.60436e-35	0
PIR	4.9783e-39	0.291658	0.114	0.041	7.30565e-35	0
TMEM189	5.07096e-39	0.559181	0.422	0.307	7.44164e-35	0
PRXL2C	5.16204e-39	0.342329	0.158	0.069	7.57529e-35	0
PTPRCAP	6.05712e-39	0.339871	0.336	0.208	8.88883e-35	0
MAT2A	6.24477e-39	0.585244	0.485	0.368	9.1642e-35	0
MCOLN1	8.51281e-39	0.386509	0.203	0.102	1.24925e-34	0
GRAP	2.77978e-38	0.4091	0.244	0.134	4.07933e-34	0
CLDN1	3.07103e-38	0.370189	0.159	0.07	4.50673e-34	0
AOAH	4.01966e-38	0.389664	0.316	0.183	5.89885e-34	0
ENSBTAG00000010458	4.22151e-38	0.45627	0.271	0.157	6.19506e-34	0
PAXBP1	6.92506e-38	0.640979	0.408	0.289	1.01625e-33	0
GRINA	1.14354e-37	0.494773	0.338	0.211	1.67815e-33	0
NBR1	1.76674e-37	0.483038	0.46	0.335	2.59269e-33	0
EML4	2.06166e-37	0.583177	0.405	0.288	3.02548e-33	0
NEU1	7.32088e-37	0.380721	0.234	0.126	1.07434e-32	0
INPP4A	9.58622e-37	0.461076	0.3	0.186	1.40678e-32	0
TESK2	1.208e-36	0.405116	0.201	0.102	1.77274e-32	0
PHTF2	1.87335e-36	0.398529	0.213	0.112	2.74914e-32	0
FAM160B1	6.82146e-36	0.408311	0.216	0.114	1.00105e-31	0
LCP2	1.25645e-35	0.261075	0.168	0.077	1.84385e-31	0
CANX	2.49975e-35	0.59104	0.714	0.65	3.66838e-31	0
LDLRAP1	2.72963e-35	0.25392	0.116	0.045	4.00573e-31	0
SLC26A2	3.05292e-35	0.261627	0.124	0.05	4.48016e-31	0
PHACTR2	4.10268e-35	0.603653	0.431	0.321	6.02068e-31	0
FNIP1	4.28964e-35	0.303628	0.216	0.114	6.29505e-31	0
BRI3	5.25882e-35	0.403609	0.762	0.711	7.71731e-31	0
PTP4A2	7.85297e-35	0.416521	0.765	0.709	1.15242e-30	0
STAT1	1.25097e-34	0.42009	0.559	0.445	1.8358e-30	0
AKAP9	1.39605e-34	0.777253	0.527	0.433	2.0487e-30	0
GLG1	1.58488e-34	0.525354	0.412	0.297	2.32582e-30	0
CDC42BPB	1.95438e-34	0.288753	0.189	0.094	2.86806e-30	0
AGPAT5	2.40559e-34	0.368587	0.175	0.087	3.53021e-30	0
ZBTB24	3.01716e-34	0.372815	0.197	0.102	4.42769e-30	0
IRF2BP2	6.98443e-34	0.449291	0.563	0.454	1.02497e-29	0
CCSER1	7.17506e-34	0.555187	0.368	0.25	1.05294e-29	0
NUDT9	8.75382e-34	0.473373	0.276	0.168	1.28462e-29	0
AKR1A1	1.11137e-33	0.570693	0.418	0.311	1.63093e-29	0
GSTT1	1.52318e-33	0.393161	0.249	0.144	2.23527e-29	0
VKORC1	2.58103e-33	0.399536	0.236	0.134	3.78766e-29	0
ATRN	2.96283e-33	0.287036	0.136	0.058	4.34795e-29	0
M6PR	3.10311e-33	0.505856	0.566	0.469	4.55381e-29	0
TMEM50A	3.90301e-33	0.365304	0.778	0.724	5.72767e-29	0
SP140L.1	4.68808e-33	0.365082	0.281	0.171	6.87976e-29	0
CTSF	6.64606e-33	0.309987	0.219	0.117	9.7531e-29	0
HLTF	8.41451e-33	0.521358	0.433	0.328	1.23483e-28	0
WDR91	8.44297e-33	0.406366	0.234	0.134	1.23901e-28	0
NDUFA11	1.02734e-32	0.52883	0.585	0.507	1.50762e-28	0
PTPRJ	1.63266e-32	0.389648	0.212	0.115	2.39593e-28	0
PGPEP1	1.68719e-32	0.272845	0.143	0.064	2.47596e-28	0
AKAP1	1.90516e-32	0.303224	0.16	0.077	2.79582e-28	0
ABCD1	2.01722e-32	0.470586	0.24	0.141	2.96027e-28	0
OTUD4	2.06595e-32	0.563855	0.354	0.246	3.03179e-28	0
MFSD8	2.6676e-32	0.289738	0.15	0.07	3.9147e-28	0
ADGRE5	3.0794e-32	0.325875	0.445	0.314	4.51902e-28	0
AZI2	6.30378e-32	0.403409	0.257	0.155	9.2508e-28	0
TNRC18	1.32115e-31	0.451855	0.431	0.318	1.93878e-27	0
PIK3C2A	1.63607e-31	0.303492	0.198	0.105	2.40094e-27	0
SIRT2	2.32358e-31	0.363404	0.243	0.143	3.40985e-27	0
PLEKHO2	2.84453e-31	0.432387	0.428	0.302	4.17434e-27	0
PIK3CD	3.01424e-31	0.381654	0.18	0.093	4.4234e-27	0
TMCO6	3.14231e-31	0.291037	0.134	0.06	4.61134e-27	0
RBM47	3.93702e-31	0.4395	0.557	0.453	5.77757e-27	0
RBM26	4.43643e-31	0.530016	0.42	0.316	6.51046e-27	0
PDIA5	4.64079e-31	0.440683	0.241	0.142	6.81036e-27	0
CLPTM1L	6.51666e-31	0.487648	0.334	0.228	9.5632e-27	0
TMEM9B	1.50339e-30	0.548017	0.439	0.341	2.20622e-26	0
UGCG	1.60366e-30	0.591937	0.444	0.337	2.35337e-26	0
ZNRF2	1.65841e-30	0.389752	0.234	0.137	2.43372e-26	0
ARHGEF12	3.21389e-30	0.357182	0.234	0.137	4.71638e-26	0
TRADD	4.35097e-30	0.435052	0.255	0.157	6.38505e-26	0
TCF3	4.37897e-30	0.380087	0.229	0.135	6.42613e-26	0
MFAP3	4.45602e-30	0.489884	0.333	0.232	6.53921e-26	0
BMP2K	4.52469e-30	0.353688	0.535	0.427	6.63998e-26	0
INPPL1	5.39726e-30	0.442122	0.314	0.205	7.92048e-26	0
SMAD5	6.34653e-30	0.472997	0.437	0.331	9.31353e-26	0
ABR	6.89307e-30	0.526365	0.453	0.355	1.01156e-25	0
PPP2R5C	1.10002e-29	0.482086	0.445	0.347	1.61429e-25	0
ENSBTAG00000049842	1.117e-29	0.465422	0.292	0.193	1.6392e-25	0
ARL11	1.20709e-29	0.291486	0.149	0.071	1.7714e-25	0
IL6ST	1.59618e-29	0.310661	0.327	0.218	2.34239e-25	0
ENSBTAG00000000682	2.41752e-29	0.429791	0.359	0.255	3.54772e-25	0
SSH3	7.56238e-29	0.261647	0.151	0.074	1.10978e-24	0
GNAS	8.7379e-29	0.302671	0.226	0.131	1.28229e-24	0
IFI47	9.48932e-29	0.259095	0.19	0.101	1.39256e-24	0
EIF2AK3	9.97678e-29	0.3444	0.229	0.135	1.46409e-24	0
PLEKHM1	1.14634e-28	0.362432	0.156	0.078	1.68225e-24	0
STK19	1.20699e-28	0.465126	0.331	0.228	1.77126e-24	0
RETREG2	1.21919e-28	0.50048	0.352	0.25	1.78916e-24	0
ATG4C	1.22124e-28	0.416989	0.221	0.13	1.79217e-24	0
ST3GAL5	1.35305e-28	0.437812	0.303	0.201	1.98561e-24	0
OXA1L	1.51549e-28	0.446855	0.414	0.31	2.22398e-24	0
PLAUR	1.74645e-28	0.251637	0.187	0.1	2.56292e-24	0
ABI3	1.89703e-28	0.333888	0.187	0.1	2.78389e-24	0
ANKRD11	3.72108e-28	0.82504	0.542	0.468	5.46068e-24	0
IL6R	3.80173e-28	0.359876	0.734	0.655	5.57904e-24	0
MAP2	4.60014e-28	0.394241	0.16	0.081	6.75071e-24	0
TNFSF12	6.10755e-28	0.320232	0.165	0.086	8.96282e-24	0
SLC6A9	9.93276e-28	0.252899	0.183	0.097	1.45763e-23	0
FHOD1	1.27417e-27	0.703677	0.281	0.186	1.86985e-23	0
PUS1	1.47108e-27	0.26463	0.155	0.079	2.1588e-23	0
DNLZ	1.58694e-27	0.513285	0.538	0.455	2.32884e-23	0
SMAP2	2.12616e-27	0.266105	0.571	0.476	3.12014e-23	0
RNF122	2.98547e-27	0.259415	0.127	0.058	4.38118e-23	0
FCHO2	3.14214e-27	0.260125	0.232	0.136	4.61109e-23	0
CLCN6	3.83634e-27	0.273086	0.141	0.069	5.62982e-23	0
CNDP2	4.43509e-27	0.464802	0.518	0.422	6.50849e-23	0
BLVRA	6.6082e-27	0.396934	0.237	0.147	9.69754e-23	0
ACSF2	1.06658e-26	0.293038	0.175	0.094	1.56521e-22	0
ETV1	1.09874e-26	0.320945	0.18	0.098	1.6124e-22	0
PLAGL1	1.3801e-26	0.355906	0.279	0.183	2.0253e-22	0
VPS13C	1.45658e-26	0.497792	0.415	0.317	2.13753e-22	0
TNFRSF1A	1.99735e-26	0.394476	0.468	0.371	2.93111e-22	0
ALG6	2.81889e-26	0.354996	0.184	0.102	4.13672e-22	0
TOR1AIP1	3.62402e-26	0.440773	0.533	0.446	5.31825e-22	0
ITCH	5.45795e-26	0.380397	0.261	0.166	8.00955e-22	0
TMEM63A	6.00852e-26	0.271196	0.145	0.072	8.8175e-22	0
ZNHIT6	9.12979e-26	0.530757	0.318	0.228	1.3398e-21	0
KAT6B	1.02751e-25	0.389424	0.291	0.197	1.50787e-21	0
PGM2	1.04705e-25	0.42366	0.294	0.198	1.53654e-21	0
TRIP11	1.67262e-25	0.725102	0.444	0.361	2.45457e-21	0
ENTPD1	1.6815e-25	0.296406	0.171	0.093	2.4676e-21	0
KLF11	1.69065e-25	0.345682	0.18	0.101	2.48103e-21	0
PTGER4	2.79028e-25	0.343494	0.42	0.314	4.09474e-21	0
MKNK1	4.63984e-25	0.342897	0.283	0.187	6.80897e-21	0
CCDC93	8.70942e-25	0.430659	0.273	0.181	1.27811e-20	0
CADM1	9.60148e-25	0.373443	0.221	0.133	1.40902e-20	0
TAP1	1.13335e-24	0.410579	0.568	0.468	1.66319e-20	0
SMG8	1.23089e-24	0.279558	0.202	0.119	1.80633e-20	0
ABCA3	1.49093e-24	0.438879	0.299	0.206	2.18794e-20	0
P2RX4	1.9167e-24	0.409133	0.236	0.149	2.81276e-20	0
STRN3	2.1547e-24	0.45301	0.437	0.354	3.16202e-20	0
MED25	2.44938e-24	0.288898	0.3	0.203	3.59446e-20	0
SFMBT2	2.65083e-24	0.267531	0.125	0.06	3.89009e-20	0
AKAP7	3.99431e-24	0.29132	0.217	0.13	5.86165e-20	0
NIN	4.29151e-24	0.472796	0.422	0.329	6.2978e-20	0
AKIRIN2	5.90696e-24	0.442264	0.417	0.333	8.66847e-20	0
CCDC107	5.96074e-24	0.456316	0.312	0.222	8.74738e-20	0
GNPDA1	8.34168e-24	0.397478	0.438	0.345	1.22414e-19	0
PDIA3	1.11741e-23	0.411516	0.726	0.679	1.6398e-19	0
IKBKE	1.20988e-23	0.321123	0.171	0.095	1.7755e-19	0
MARCH3	1.22789e-23	0.317088	0.121	0.059	1.80193e-19	0
QKI	1.40807e-23	0.341948	0.265	0.175	2.06634e-19	0
SS18	1.78838e-23	0.401693	0.311	0.22	2.62445e-19	0
OSTM1	2.06596e-23	0.389471	0.385	0.289	3.0318e-19	0
MLXIP	2.36355e-23	0.363098	0.317	0.221	3.46852e-19	0
STX12	3.10805e-23	0.329784	0.225	0.141	4.56106e-19	0
RGL2	4.25381e-23	0.414204	0.22	0.14	6.24247e-19	0
CCDC32	4.78782e-23	0.413737	0.367	0.277	7.02613e-19	0
HADH	8.80318e-23	0.354339	0.211	0.132	1.29187e-18	0
ABTB1	1.458e-22	0.445513	0.315	0.224	2.13961e-18	0
PANK2	2.50317e-22	0.251876	0.125	0.063	3.6734e-18	0
HAVCR2	2.6861e-22	0.365981	0.166	0.094	3.94186e-18	0
RNF168	2.90608e-22	0.365057	0.321	0.232	4.26467e-18	0
TTYH2	2.94996e-22	0.313249	0.204	0.125	4.32906e-18	0
IFNAR2	4.34969e-22	0.355403	0.257	0.168	6.38317e-18	0
SLC4A7	4.494e-22	0.334188	0.529	0.442	6.59495e-18	0
GGCX	5.20534e-22	0.276101	0.144	0.078	7.63884e-18	0
RIPOR1	6.398e-22	0.325534	0.241	0.158	9.38906e-18	0
FAM78A	8.13052e-22	0.478065	0.303	0.215	1.19315e-17	0
SLC52A2	8.61121e-22	0.356965	0.236	0.153	1.2637e-17	0
ACSS1	8.81301e-22	0.35936	0.195	0.118	1.29331e-17	0
CBLB	9.1024e-22	0.264445	0.192	0.115	1.33578e-17	0
UTP6	1.09091e-21	0.466309	0.384	0.301	1.60091e-17	0
FNDC3A	1.12702e-21	0.306216	0.375	0.279	1.6539e-17	0
ARGLU1	1.24648e-21	0.437064	0.653	0.608	1.82921e-17	0
DDX5	1.92108e-21	0.650369	0.766	0.75	2.81918e-17	0
LNPK	2.03293e-21	0.398679	0.258	0.175	2.98332e-17	0
FAM21A	2.1204e-21	0.51068	0.463	0.387	3.11169e-17	0
TCFL5	2.23122e-21	0.385539	0.189	0.116	3.27432e-17	0
IRF7	4.3134e-21	0.329902	0.156	0.088	6.32991e-17	0
STX7	5.0854e-21	0.405419	0.56	0.5	7.46282e-17	0
TTC14	5.73854e-21	0.390503	0.417	0.338	8.4213e-17	0
PPDPF	1.35737e-20	0.324216	0.805	0.782	1.99194e-16	0
CD22	1.39027e-20	0.346334	0.229	0.149	2.04022e-16	0
PCMTD1	1.52588e-20	0.29444	0.31	0.218	2.23923e-16	0
SLC3A2	1.90195e-20	0.285253	0.23	0.148	2.79111e-16	0
CPEB4	2.21945e-20	0.273573	0.471	0.388	3.25705e-16	0
SLC2A1	2.46105e-20	0.406556	0.226	0.147	3.61158e-16	0
GAS2L1	2.61267e-20	0.287664	0.141	0.076	3.83409e-16	0
ENSBTAG00000002786	5.77928e-20	0.406419	0.384	0.308	8.4811e-16	0
CARD6	6.88272e-20	0.432777	0.381	0.305	1.01004e-15	0
MYLIP	2.26999e-19	0.276915	0.274	0.189	3.33121e-15	0
ENSBTAG00000051318	2.82028e-19	0.251958	0.313	0.23	4.13875e-15	0
IL2RG	4.37563e-19	0.361509	0.673	0.631	6.42124e-15	0
UNC50	5.43225e-19	0.381599	0.36	0.289	7.97183e-15	0
LENG8	5.62314e-19	0.371436	0.417	0.335	8.25196e-15	0
SCAMP5	6.13062e-19	0.261449	0.196	0.125	8.99668e-15	0
MAEA	6.87363e-19	0.299036	0.223	0.148	1.00871e-14	0
TAX1BP1	1.08197e-18	0.295432	0.704	0.681	1.5878e-14	0
MGAT1	1.64622e-18	0.42051	0.372	0.293	2.41583e-14	0
ZNF106	1.75618e-18	0.327699	0.414	0.34	2.57719e-14	0
DNAJC16	1.92297e-18	0.33971	0.235	0.162	2.82196e-14	0
GANAB	2.67966e-18	0.353113	0.321	0.242	3.9324e-14	0
PCF11	3.34855e-18	0.457905	0.345	0.268	4.914e-14	0
HEATR3	3.37696e-18	0.325985	0.227	0.154	4.95569e-14	0
BLVRB	4.5823e-18	0.460001	0.341	0.266	6.72453e-14	0
REPS1	8.83995e-18	0.288984	0.36	0.279	1.29726e-13	0
SDF4	1.12649e-17	0.427601	0.363	0.29	1.65312e-13	0
ASH1L	1.15894e-17	0.330486	0.599	0.541	1.70074e-13	0
CTNNB1	1.5938e-17	0.441694	0.503	0.442	2.3389e-13	0
UBN2	1.67871e-17	0.296495	0.158	0.095	2.46351e-13	0
DOCK11	1.9417e-17	0.40204	0.276	0.2	2.84945e-13	0
BRMS1	2.35266e-17	0.376052	0.242	0.17	3.45253e-13	0
UTP3	2.45708e-17	0.413542	0.28	0.21	3.60576e-13	0
CMIP	2.47839e-17	0.32437	0.59	0.54	3.63704e-13	0
TMEM87A	5.45503e-17	0.252539	0.188	0.12	8.00525e-13	0
PXDC1	5.67074e-17	0.397327	0.19	0.125	8.32181e-13	0
GARS	5.80895e-17	0.302624	0.264	0.19	8.52464e-13	0
FLI1	6.31841e-17	0.382429	0.42	0.345	9.27226e-13	0
ATXN2L	8.66432e-17	0.378009	0.356	0.285	1.27149e-12	0
BDH2	1.21263e-16	0.306109	0.172	0.11	1.77953e-12	0
LAMTOR2	1.25418e-16	0.267894	0.747	0.708	1.84052e-12	0
BRB	1.78445e-16	0.54842	0.145	0.084	2.61868e-12	0
TM9SF2	1.94176e-16	0.32322	0.37	0.297	2.84954e-12	0
PCNT	3.5646e-16	0.282077	0.167	0.105	5.23104e-12	0
APOO	4.69139e-16	0.303186	0.12	0.068	6.88461e-12	0
PRPF4B	4.99188e-16	0.490755	0.546	0.5	7.32558e-12	0
RAB35	5.03791e-16	0.340012	0.277	0.206	7.39313e-12	0
LRRC8D	5.92946e-16	0.305578	0.289	0.217	8.70149e-12	0
ENSBTAG00000004339	6.46418e-16	0.256145	0.177	0.115	9.48618e-12	0
GCC2	6.48016e-16	0.398492	0.458	0.39	9.50963e-12	0
ATP5PB	7.33945e-16	0.358432	0.671	0.64	1.07706e-11	0
TNRC6A	7.87388e-16	0.340658	0.392	0.318	1.15549e-11	0
OCIAD1	9.59974e-16	0.358635	0.585	0.555	1.40876e-11	0
UNC93B1	1.26379e-15	0.341775	0.518	0.457	1.85461e-11	0
ERBIN	1.3145e-15	0.35204	0.448	0.381	1.92902e-11	0
SLC25A13	1.86207e-15	0.306717	0.202	0.139	2.73259e-11	0
MGAT2	2.1105e-15	0.342082	0.258	0.193	3.09715e-11	0
CRK	2.29919e-15	0.318096	0.273	0.202	3.37406e-11	0
ZMYM6	2.815e-15	0.336	0.33	0.258	4.13101e-11	0
PIK3CG	2.82992e-15	0.341915	0.255	0.187	4.15291e-11	0
SCYL3	4.33403e-15	0.330141	0.286	0.217	6.36018e-11	0
SLF2	7.20335e-15	0.341625	0.243	0.174	1.05709e-10	0
PTTG1IP	7.54474e-15	0.471121	0.436	0.379	1.10719e-10	0
P3H1	7.84099e-15	0.289007	0.201	0.139	1.15066e-10	0
ENSBTAG00000048798	1.57247e-14	0.36296	0.268	0.202	2.3076e-10	0
STT3A	1.75094e-14	0.283163	0.36	0.287	2.5695e-10	0
ATP2A3	2.14629e-14	0.345888	0.346	0.277	3.14967e-10	0
CNPY3	2.1808e-14	0.362186	0.424	0.362	3.20032e-10	0
ARL5A	2.27581e-14	0.337659	0.357	0.296	3.33975e-10	0
SPPL2A	2.34842e-14	0.32551	0.452	0.389	3.44631e-10	0
FBXW11	2.41313e-14	0.373312	0.45	0.394	3.54127e-10	0
RBMX2	3.97832e-14	0.278924	0.265	0.199	5.83818e-10	0
MGA	6.1571e-14	0.337949	0.372	0.302	9.03555e-10	0
ATXN2	1.11814e-13	0.299287	0.333	0.267	1.64088e-09	0
TLR6	1.4298e-13	0.275752	0.203	0.141	2.09823e-09	0
ARHGEF2	1.88668e-13	0.31851	0.473	0.416	2.7687e-09	0
RCSD1	1.88768e-13	0.307337	0.437	0.376	2.77017e-09	0
TLK1	2.81479e-13	0.259763	0.158	0.104	4.1307e-09	0
GHDC	4.3705e-13	0.252764	0.256	0.193	6.41371e-09	0
ACLY	5.34478e-13	0.350189	0.376	0.313	7.84346e-09	0
USP33	6.4614e-13	0.261843	0.332	0.265	9.48211e-09	0
TMEM135	7.06251e-13	0.252633	0.168	0.113	1.03642e-08	0
AK3	7.58946e-13	0.253015	0.261	0.198	1.11375e-08	0
LRP10	9.85687e-13	0.311968	0.435	0.374	1.4465e-08	0
PLGRKT	1.24682e-12	0.347828	0.396	0.344	1.8297e-08	0
NAGK	1.25638e-12	0.378715	0.263	0.203	1.84373e-08	0
FOXN3	1.36188e-12	0.364119	0.462	0.407	1.99856e-08	0
TRMT13	1.50048e-12	0.283399	0.297	0.235	2.20196e-08	0
PDXK	1.70552e-12	0.286887	0.307	0.241	2.50284e-08	0
RNF135	2.05082e-12	0.336932	0.313	0.256	3.00958e-08	0
ENSBTAG00000052394	2.23619e-12	0.255428	0.265	0.203	3.28161e-08	0
SNX5	3.14441e-12	0.310708	0.432	0.376	4.61442e-08	0
WDR46	3.83169e-12	0.301981	0.168	0.116	5.623e-08	0
RGP1	4.45625e-12	0.254214	0.151	0.1	6.53955e-08	0
STAB1	5.5536e-12	0.382317	0.135	0.086	8.14991e-08	0
TTC17	7.2594e-12	0.264979	0.264	0.204	1.06532e-07	0
EHBP1L1	7.27364e-12	0.412091	0.357	0.302	1.06741e-07	0
TRNAU1AP	8.54794e-12	0.278447	0.157	0.106	1.25441e-07	0
RIPK1	1.05975e-11	0.255341	0.387	0.325	1.55518e-07	0
DOCK2	1.61495e-11	0.297179	0.293	0.235	2.36993e-07	0
PRPF38B	1.70954e-11	0.381926	0.509	0.471	2.50874e-07	0
SSBP4	1.76976e-11	0.270044	0.165	0.116	2.59712e-07	0
IRF9	1.85176e-11	0.269084	0.359	0.298	2.71746e-07	0
TFE3	2.5808e-11	0.276296	0.252	0.194	3.78732e-07	0
ARL6IP5	2.87504e-11	0.291501	0.489	0.452	4.21912e-07	0
CERS2	3.12116e-11	0.263109	0.31	0.249	4.5803e-07	0
GPR171	3.48368e-11	0.285523	0.204	0.149	5.1123e-07	0
FBXL20	4.63959e-11	0.271221	0.195	0.142	6.8086e-07	0
MICAL1	5.30456e-11	0.376584	0.233	0.18	7.78444e-07	0
MARCH1	6.02651e-11	0.285743	0.21	0.158	8.8439e-07	0
SLC35D2	9.32525e-11	0.270673	0.153	0.105	1.36848e-06	0
TIMM8B	1.05716e-10	0.419205	0.346	0.302	1.55138e-06	0
TMEM251	1.21199e-10	0.267445	0.19	0.139	1.7786e-06	0
WASHC5	1.46677e-10	0.255702	0.233	0.178	2.15249e-06	0
RAB1A	1.53006e-10	0.335845	0.448	0.412	2.24537e-06	0
USP36	1.56247e-10	0.256322	0.194	0.143	2.29293e-06	0
RCN1	2.16975e-10	0.262706	0.219	0.164	3.18411e-06	0
ZNF292	2.25001e-10	0.290439	0.53	0.496	3.3019e-06	0
EVL	2.3609e-10	0.288293	0.368	0.313	3.46462e-06	0
LPGAT1	3.01145e-10	0.336298	0.383	0.335	4.41931e-06	0
TPD52L2	3.01556e-10	0.33803	0.241	0.191	4.42534e-06	0
YTHDC2	4.02414e-10	0.344736	0.31	0.262	5.90542e-06	0
ITPRID2	5.30833e-10	0.254951	0.21	0.161	7.78998e-06	0
BOD1L1	5.5095e-10	0.532538	0.489	0.467	8.08519e-06	0
FES	6.40805e-10	0.34521	0.336	0.278	9.40381e-06	0
RAB18	6.59297e-10	0.265598	0.25	0.199	9.67519e-06	0
CCDC47	7.48947e-10	0.267293	0.314	0.264	1.09908e-05	0
SUCNR1	9.24423e-10	0.320713	0.225	0.175	1.35659e-05	0
AP2S1	9.30447e-10	0.341801	0.456	0.426	1.36543e-05	0
EPN1	1.02439e-09	0.270291	0.32	0.271	1.50329e-05	0
MFSD5	1.0601e-09	0.324797	0.239	0.192	1.5557e-05	0
ARPIN	1.41241e-09	0.264456	0.166	0.121	2.07271e-05	0
PHF3	1.76804e-09	0.278033	0.568	0.545	2.5946e-05	0
GSDMD	1.82564e-09	0.294349	0.286	0.234	2.67913e-05	0
CD2AP	1.84838e-09	0.263757	0.435	0.387	2.71249e-05	0
NOL8	2.37085e-09	0.270203	0.405	0.362	3.47922e-05	0
BCL3	6.59463e-09	0.307492	0.285	0.234	9.67762e-05	0
EIF2AK2	6.79393e-09	0.255837	0.235	0.188	9.97009e-05	0
SMC5	7.82782e-09	0.344478	0.324	0.28	0.000114873	0
BSG	1.61042e-08	0.277535	0.45	0.417	0.00023633	0
PURA	2.70692e-08	0.296164	0.36	0.324	0.00039724	0
COMMD3	3.3839e-08	0.253025	0.479	0.454	0.000496587	0
AGPAT1	3.46539e-08	0.279404	0.27	0.224	0.000508546	0
FAM50A	6.44376e-08	0.316525	0.336	0.299	0.000945622	0
SRRM2	6.70179e-08	0.332883	0.724	0.758	0.000983487	0
TAF2	1.94737e-07	0.290224	0.362	0.324	0.00285776	0
PNN	2.18365e-07	0.320179	0.578	0.571	0.0032045	0
CTNNBL1	3.10256e-07	0.266831	0.262	0.221	0.00455301	0
ATP6V1G1	3.53792e-07	0.291537	0.612	0.604	0.0051919	0
BFAR	4.03753e-07	0.257109	0.211	0.171	0.00592508	0
TXNDC12	5.73428e-07	0.295527	0.213	0.175	0.00841505	0
RALBP1	6.07704e-07	0.297488	0.494	0.47	0.00891806	0
USO1	6.49327e-07	0.350384	0.341	0.309	0.00952887	0
ACADM	7.14901e-07	0.295845	0.326	0.294	0.0104912	0
TMEM160	1.48936e-06	0.294875	0.482	0.465	0.0218564	0
PUM1	2.51602e-06	0.256936	0.577	0.567	0.0369226	0
STARD7	1.54539e-05	0.296887	0.207	0.175	0.226785	0
RNF216	2.12961e-05	0.251184	0.262	0.233	0.31252	0
MESD	3.45724e-05	0.25996	0.339	0.318	0.50735	0
PPIG	0.00028319	0.287073	0.527	0.529	1	0
TEX261	0.00535195	0.266975	0.24	0.228	1	0

## Sheet: c1
gene	p_val	avg_log2FC	pct.1	pct.2	p_val_adj	cluster
CST3	0	3.57359	1	0.935	0	1
CLEC9A	0	3.283	0.968	0.045	0	1
LGALS1	0	3.17401	0.999	0.66	0	1
ANPEP	0	2.51085	0.782	0.034	0	1
C3H1orf54	0	2.44257	0.998	0.523	0	1
IRF8	0	2.15466	0.758	0.207	0	1
WDFY4	0	2.0646	0.717	0.225	0	1
MT3	0	1.9993	0.511	0.031	0	1
PPT1	0	1.91553	0.938	0.519	0	1
SNX3	0	1.87559	0.979	0.671	0	1
SNCA	0	1.77378	0.742	0.124	0	1
ID2	0	1.77067	0.997	0.48	0	1
PLAC8	0	1.76848	0.853	0.292	0	1
ENSBTAG00000013919	0	1.75657	1	0.974	0	1
RAB7B	0	1.75654	0.624	0.066	0	1
SLAMF7	0	1.74822	0.843	0.102	0	1
RAB30	0	1.7327	0.707	0.042	0	1
PSMB9	0	1.65895	0.984	0.731	0	1
PARM1	0	1.64329	0.717	0.142	0	1
CD1D	0	1.6276	0.807	0.302	0	1
RAB32	0	1.59705	0.89	0.365	0	1
ATP6V0A2	0	1.59276	0.667	0.13	0	1
PLPP1	0	1.57335	0.716	0.077	0	1
SNX22	0	1.56763	0.66	0.045	0	1
BATF3	0	1.55281	0.957	0.43	0	1
SERPINE1	0	1.54421	0.812	0.34	0	1
BOLA-DRA	0	1.53791	1	0.98	0	1
LPAR6	0	1.51278	0.73	0.147	0	1
P2RY6	0	1.51003	0.69	0.134	0	1
CNRIP1	0	1.47055	0.809	0.206	0	1
SLAMF8	0	1.38727	0.751	0.212	0	1
LASP1	0	1.37917	0.905	0.494	0	1
RALA	0	1.3363	0.748	0.19	0	1
EPHX1	0	1.31178	0.59	0.089	0	1
TIFAB	0	1.31117	0.66	0.164	0	1
ANXA6	0	1.28838	0.763	0.233	0	1
CD84	0	1.28252	0.695	0.123	0	1
NET1	0	1.24608	0.791	0.242	0	1
ANAPC11	0	1.24324	0.841	0.341	0	1
ENSBTAG00000052865	0	1.22772	0.378	0.017	0	1
CXCL10	0	1.22166	0.805	0.221	0	1
LY6E	0	1.19234	0.553	0.066	0	1
PI4K2A	0	1.18671	0.6	0.154	0	1
CYFIP2	0	1.07778	0.556	0.093	0	1
ADRB3	0	1.07012	0.493	0.031	0	1
ROGDI	0	1.062	0.5	0.095	0	1
BCL6	0	1.01534	0.686	0.207	0	1
NUP133	0	0.963918	0.446	0.088	0	1
LRRC1	0	0.90635	0.58	0.143	0	1
BOLA-DOB	0	0.888283	0.614	0.165	0	1
DOCK1	0	0.883169	0.499	0.106	0	1
ATP6V0A4	0	0.87901	0.268	0.016	0	1
GMDS	0	0.84504	0.545	0.134	0	1
RUBCNL	0	0.827874	0.55	0.126	0	1
PCSK6	0	0.811564	0.345	0.01	0	1
CADM1	0	0.803901	0.517	0.105	0	1
TSPAN15	0	0.755278	0.401	0.019	0	1
ETV1	0	0.717937	0.431	0.075	0	1
ZNF365	0	0.677581	0.304	0.014	0	1
GCSAM	0	0.667153	0.438	0.082	0	1
DPP4	0	0.662968	0.338	0.047	0	1
FZD4	0	0.65492	0.298	0.022	0	1
MATN2	0	0.595591	0.244	0.021	0	1
PRKCQ	0	0.587609	0.417	0.073	0	1
PPM1J	0	0.56885	0.317	0.031	0	1
PTK2	0	0.562987	0.446	0.074	0	1
KIF5C	0	0.553727	0.352	0.033	0	1
PKIA	0	0.535124	0.223	0.016	0	1
VIP	0	0.502972	0.156	0.002	0	1
CXCR3	0	0.486104	0.253	0.013	0	1
LSMEM1	0	0.463959	0.241	0.012	0	1
SLC27A3	1.62177e-306	0.44203	0.313	0.041	2.37995e-302	1
RGS10	1.89508e-299	1.3687	0.933	0.519	2.78103e-295	1
BOLA-DMA	9.50984e-298	1.29973	0.984	0.701	1.39557e-293	1
TSPAN12	1.07673e-297	0.26289	0.153	0.006	1.5801e-293	1
PLD4	5.26898e-296	1.87856	0.76	0.322	7.73223e-292	1
ACP5	1.37403e-291	1.79298	0.777	0.335	2.01639e-287	1
LYZ2	1.9248e-289	1.42398	0.263	0.03	2.82464e-285	1
BOLA-DQA1	3.08279e-289	1.37002	1	0.912	4.52399e-285	1
TBCA	1.17462e-288	0.57637	0.851	0.334	1.72376e-284	1
ABCG2	2.79529e-287	0.511921	0.28	0.036	4.10208e-283	1
ARHGAP18	5.5107e-286	1.18607	0.853	0.361	8.08695e-282	1
MYH10	1.27331e-279	0.46105	0.234	0.023	1.86858e-275	1
BLA-DQB	1.64404e-279	1.47681	1	0.976	2.41262e-275	1
C8H9orf72	3.78504e-278	1.28659	0.859	0.413	5.55454e-274	1
PLBD1	3.91014e-276	0.962049	0.763	0.276	5.73813e-272	1
PTPRE	5.34257e-275	1.36222	0.863	0.448	7.84022e-271	1
ITGAL	5.25936e-271	0.912525	0.805	0.313	7.71811e-267	1
BOLA-DYA	4.79919e-268	0.795824	0.154	0.008	7.04281e-264	1
SPOCK2	6.36019e-262	0.407243	0.509	0.123	9.33358e-258	1
SH3BGRL3	8.62976e-257	0.921882	1	0.908	1.26642e-252	1
C13H20orf96	1.089e-254	0.442301	0.272	0.039	1.5981e-250	1
ARHGEF26	3.02922e-254	0.32131	0.184	0.015	4.44539e-250	1
HVCN1	5.28455e-254	0.304948	0.215	0.022	7.75508e-250	1
ERICH5	8.00672e-254	0.290311	0.13	0.005	1.17499e-249	1
TMEM132A	1.65007e-252	0.445142	0.266	0.036	2.42148e-248	1
GCAT	3.4717e-248	0.556376	0.306	0.05	5.09472e-244	1
RGS3	1.19663e-244	0.305835	0.189	0.017	1.75605e-240	1
DPYSL2	2.96857e-243	0.873433	0.781	0.327	4.35638e-239	1
DNASE1L3	2.11685e-241	0.700552	0.992	0.606	3.10647e-237	1
DBI	7.14276e-241	0.999313	0.98	0.743	1.0482e-236	1
LRRK2	3.01997e-240	1.51518	0.689	0.282	4.4318e-236	1
IL20RA	1.79145e-239	0.315982	0.197	0.019	2.62895e-235	1
TBC1D10C	6.0261e-239	0.582654	0.362	0.076	8.84329e-235	1
SYT5	6.73301e-238	0.405328	0.212	0.023	9.88069e-234	1
GSTP1.1	3.19623e-237	0.929891	0.936	0.595	4.69046e-233	1
MYCL	1.55035e-236	0.776101	0.488	0.136	2.27514e-232	1
NUP210	6.74965e-236	0.998089	0.661	0.247	9.90511e-232	1
FNBP1L	7.438e-235	0.529919	0.301	0.052	1.09153e-230	1
PLP2	1.04093e-230	0.790089	0.818	0.359	1.52756e-226	1
SEMA4A	1.64943e-230	1.0124	0.757	0.319	2.42054e-226	1
VASH1	3.34353e-230	1.01606	0.633	0.235	4.90663e-226	1
MT2A	4.01288e-229	0.440687	0.5	0.135	5.8889e-225	1
FGD2	4.92059e-228	1.2938	0.693	0.302	7.22097e-224	1
ADH5	6.93142e-227	0.607391	0.518	0.151	1.01719e-222	1
PSTPIP1	7.85624e-226	0.69985	0.512	0.148	1.1529e-221	1
EEF1B2	8.32945e-225	1.10964	0.98	0.753	1.22235e-220	1
PRCP	1.50534e-224	1.06304	0.705	0.301	2.20909e-220	1
JPT1	2.45912e-222	0.974466	0.974	0.715	3.60876e-218	1
CLCN1	3.49315e-221	0.305377	0.139	0.009	5.12619e-217	1
FMNL2	8.41198e-220	0.797557	0.574	0.188	1.23446e-215	1
ANGPT2	1.22804e-219	0.320493	0.217	0.027	1.80215e-215	1
SHTN1	5.78393e-218	1.27448	0.826	0.428	8.48792e-214	1
SPINT2	1.39668e-217	0.676216	0.767	0.311	2.04963e-213	1
NEDD9	1.68755e-217	0.782182	0.537	0.172	2.47649e-213	1
ATOX1	7.84753e-215	0.812988	0.935	0.544	1.15162e-210	1
PRR5L	1.26241e-214	0.430153	0.296	0.053	1.85258e-210	1
LCP1	3.95294e-213	1.77871	0.949	0.743	5.80094e-209	1
RPRD1A	2.42512e-209	0.722352	0.454	0.131	3.55886e-205	1
TOX	4.89279e-209	0.374611	0.197	0.023	7.18017e-205	1
PLCB4	7.23251e-208	0.339679	0.15	0.012	1.06137e-203	1
SYNGR3	7.88272e-208	0.282675	0.147	0.011	1.15679e-203	1
KLRG1	3.13118e-206	0.272252	0.172	0.017	4.595e-202	1
PSMA7	1.03307e-204	0.98755	0.967	0.727	1.51602e-200	1
CASP6	4.92524e-203	0.674956	0.683	0.269	7.22779e-199	1
ITGA5	1.5384e-202	0.491869	0.351	0.081	2.2576e-198	1
F11R	3.27804e-202	0.479253	0.408	0.104	4.81053e-198	1
HAVCR2	1.87887e-201	0.541233	0.345	0.078	2.75724e-197	1
CERK	9.2441e-200	0.648163	0.43	0.119	1.35657e-195	1
NDUFV2	3.60531e-198	0.922694	0.897	0.545	5.29079e-194	1
PSMB8	2.46622e-197	1.23163	0.958	0.744	3.61918e-193	1
GPR171	3.06062e-196	0.533405	0.447	0.126	4.49145e-192	1
PSME2	3.31728e-195	0.590265	0.943	0.639	4.86811e-191	1
CDC42EP2	4.67927e-195	0.314241	0.219	0.032	6.86683e-191	1
SPCS3	7.3947e-195	0.659437	0.895	0.517	1.08517e-190	1
SELENOK	4.491e-194	0.548134	0.774	0.366	6.59055e-190	1
BLOC1S2	9.74645e-193	0.737778	0.72	0.314	1.43029e-188	1
ECE1	2.88019e-191	0.679459	0.551	0.194	4.22668e-187	1
FLOT2	5.99196e-190	0.984621	0.646	0.278	8.7932e-186	1
ARPIN	9.15282e-190	0.4587	0.386	0.1	1.34318e-185	1
HPCAL1	9.54028e-189	0.563412	0.469	0.144	1.40004e-184	1
ZNF366	1.05622e-188	0.866483	0.633	0.258	1.55e-184	1
FAM241A	6.12283e-186	0.433263	0.447	0.13	8.98525e-182	1
LAPTM4B	6.19953e-186	0.33241	0.357	0.083	9.09781e-182	1
PPP1R14A	1.13903e-185	0.450914	0.69	0.265	1.67153e-181	1
IFI27L2	1.48272e-185	0.497386	0.779	0.359	2.1759e-181	1
CDK2AP2	1.22863e-184	0.813438	0.791	0.395	1.80302e-180	1
PSAP	3.60477e-184	1.72134	0.946	0.707	5.29e-180	1
PARVG	3.63752e-184	0.859288	0.726	0.332	5.33806e-180	1
CDC42BPB	1.68793e-183	0.399669	0.344	0.08	2.47703e-179	1
PLEKHO2	7.16881e-183	1.04124	0.646	0.283	1.05202e-178	1
ENSBTAG00000049560	7.38833e-183	0.363576	0.209	0.031	1.08424e-178	1
CTNND1	1.17737e-182	0.644179	0.593	0.22	1.72779e-178	1
CD164L2	4.22602e-182	0.414612	0.271	0.054	6.20168e-178	1
EIF3M	1.72701e-181	0.897617	0.947	0.657	2.53438e-177	1
NGF	2.18338e-181	0.262839	0.147	0.014	3.20412e-177	1
PAK1	2.64302e-181	0.866415	0.923	0.537	3.87863e-177	1
MGST3	3.23681e-181	0.71913	0.796	0.394	4.75002e-177	1
CDK2AP1	5.61045e-181	0.461082	0.376	0.1	8.23334e-177	1
FXYD6	7.48382e-181	0.773408	0.765	0.361	1.09825e-176	1
AFG1L	1.67519e-180	0.441733	0.297	0.064	2.45835e-176	1
ESAM	1.08002e-179	0.276313	0.319	0.071	1.58494e-175	1
DESI2	1.13586e-177	0.549566	0.392	0.112	1.66687e-173	1
PQLC3	1.82244e-177	0.546001	0.565	0.205	2.67443e-173	1
UCHL3	2.01068e-177	0.64698	0.582	0.225	2.95067e-173	1
IQCD	4.8523e-177	0.458922	0.295	0.065	7.12075e-173	1
TMEM35B	1.61008e-172	0.403069	0.262	0.052	2.36279e-168	1
ST3GAL2	5.80257e-172	0.350215	0.637	0.249	8.51528e-168	1
ESD	2.16488e-171	0.572712	0.611	0.238	3.17697e-167	1
PPIB	1.67582e-170	0.802402	0.989	0.853	2.45927e-166	1
PEBP1	2.18196e-169	0.804372	0.902	0.545	3.20202e-165	1
SLAMF6	4.07157e-169	0.300956	0.435	0.127	5.97503e-165	1
DOP1B	3.86576e-168	0.535523	0.378	0.107	5.673e-164	1
PSMA6	6.47633e-168	0.868517	0.903	0.591	9.50401e-164	1
MTHFD2	5.97361e-166	0.545954	0.433	0.135	8.76627e-162	1
DPCD	6.33602e-166	0.445783	0.354	0.096	9.2981e-162	1
NDUFS5	4.80132e-165	0.774606	0.935	0.634	7.04594e-161	1
ENSBTAG00000048206	1.86811e-164	0.38412	0.21	0.036	2.74145e-160	1
LY96	4.49624e-163	0.714609	0.805	0.409	6.59824e-159	1
PIEZO1	6.39525e-163	0.502532	0.395	0.116	9.38502e-159	1
LDHB	1.09436e-162	0.82297	0.94	0.62	1.60597e-158	1
PHB	3.82793e-162	0.667522	0.689	0.314	5.61748e-158	1
LMBRD1	4.05868e-162	0.584963	0.587	0.231	5.95612e-158	1
ELOVL5	2.02024e-160	0.429256	0.487	0.167	2.96471e-156	1
ATP5F1E	1.58625e-159	0.827901	0.995	0.887	2.32782e-155	1
DUT	1.63558e-159	0.444807	0.625	0.249	2.40022e-155	1
MEN1	1.13677e-158	0.331967	0.423	0.128	1.66821e-154	1
C17H12orf65	1.49874e-158	0.540852	0.534	0.2	2.1994e-154	1
NLRP1	5.11458e-158	0.511596	0.41	0.128	7.50565e-154	1
PCYT1A	6.52107e-157	0.418378	0.348	0.096	9.56968e-153	1
ARPC2	1.13736e-155	0.811785	0.989	0.853	1.66908e-151	1
NDUFB10	2.54075e-155	0.852055	0.93	0.629	3.72855e-151	1
ZNF800	9.75209e-155	0.866988	0.593	0.261	1.43112e-150	1
CRTAM	4.37761e-153	0.431039	0.234	0.047	6.42414e-149	1
CD74	5.6494e-153	0.935519	1	0.997	8.2905e-149	1
ISG20	1.92239e-152	0.406981	0.275	0.062	2.82111e-148	1
HMGB1	7.66302e-151	0.474908	0.978	0.794	1.12455e-146	1
RAB11A	1.14314e-150	0.611463	0.738	0.369	1.67756e-146	1
ATXN10	1.4343e-150	0.450112	0.413	0.135	2.10484e-146	1
ST3GAL5	1.46306e-150	0.563177	0.499	0.183	2.14704e-146	1
SLC25A17	1.64102e-149	0.535151	0.403	0.128	2.40819e-145	1
ATP2B1	7.16562e-149	0.755902	0.852	0.513	1.05156e-144	1
VAC14	8.25447e-149	0.677532	0.49	0.187	1.21134e-144	1
CLCN6	8.5636e-149	0.360003	0.263	0.059	1.25671e-144	1
ADK	4.33101e-147	0.563299	0.569	0.233	6.35576e-143	1
ZNF652	8.16432e-147	0.432205	0.333	0.094	1.19811e-142	1
PAFAH1B3	2.7731e-146	0.560613	0.67	0.305	4.06953e-142	1
SEC61G	1.5841e-145	0.655166	0.967	0.743	2.32467e-141	1
DOCK5	7.7947e-145	0.363196	0.23	0.048	1.14387e-140	1
BFSP2	1.73217e-144	0.558334	0.52	0.2	2.54196e-140	1
PSMB3	2.71716e-144	0.682067	0.846	0.491	3.98744e-140	1
EVI2B	5.40038e-144	0.704139	0.743	0.383	7.92505e-140	1
PRPSAP1	1.16695e-143	0.381266	0.361	0.107	1.71249e-139	1
KIF2A	1.31272e-143	0.550021	0.584	0.248	1.92642e-139	1
PALM2	4.89983e-143	0.605158	0.633	0.28	7.1905e-139	1
POLR2G	1.35615e-142	0.639441	0.806	0.434	1.99015e-138	1
HPS4	3.70112e-142	0.300482	0.224	0.046	5.43139e-138	1
ENSBTAG00000045588	7.05346e-142	0.301872	0.346	0.099	1.03509e-137	1
ENO3	7.10922e-142	0.382409	0.461	0.161	1.04328e-137	1
MNF1	7.50237e-142	0.60311	0.714	0.344	1.10097e-137	1
EMC9	4.2372e-139	0.313487	0.293	0.076	6.21809e-135	1
BOLA-DMB	4.28863e-139	0.808434	0.958	0.732	6.29356e-135	1
CCND1	6.54164e-139	0.529232	0.506	0.196	9.59986e-135	1
CUX1	2.05619e-138	0.554976	0.574	0.246	3.01747e-134	1
NAAA	3.31595e-138	0.556582	0.856	0.485	4.86616e-134	1
SLC12A9	8.85219e-138	0.455893	0.34	0.101	1.29906e-133	1
COPG2	1.88174e-137	0.490189	0.38	0.123	2.76145e-133	1
FKBP3	2.08069e-137	0.59678	0.602	0.265	3.05342e-133	1
DBN1	1.57045e-136	0.411889	0.39	0.128	2.30463e-132	1
GNL3	4.32923e-136	0.457309	0.386	0.126	6.35314e-132	1
ESYT1	6.05766e-136	0.532704	0.564	0.238	8.88961e-132	1
MYOF	7.58751e-136	0.522138	0.421	0.144	1.11347e-131	1
FBL	4.97062e-135	0.592838	0.534	0.22	7.29439e-131	1
PPT2	5.14909e-135	0.460503	0.414	0.141	7.5563e-131	1
SLK	1.22907e-134	0.455763	0.513	0.202	1.80366e-130	1
CMBL	9.35207e-134	0.496326	0.575	0.243	1.37242e-129	1
CSRP1	4.83152e-133	0.353645	0.663	0.334	7.09025e-129	1
UAP1	5.15632e-133	0.459365	0.531	0.215	7.56691e-129	1
TLR3	1.59269e-132	0.423999	0.475	0.178	2.33728e-128	1
UBTD1	2.07291e-132	0.432956	0.356	0.112	3.042e-128	1
TSTD3	3.72038e-132	0.475113	0.44	0.16	5.45966e-128	1
LYNX1	7.27363e-132	0.282918	0.213	0.044	1.06741e-127	1
ENSBTAG00000049808	1.48489e-131	0.365063	0.254	0.061	2.17908e-127	1
HSD17B10	2.04547e-131	0.458847	0.518	0.209	3.00173e-127	1
TMEM179B	6.40772e-131	0.517669	0.5	0.197	9.40332e-127	1
CDKN2AIPNL	8.86086e-131	0.60435	0.76	0.403	1.30033e-126	1
ENSBTAG00000054461	1.43776e-130	0.471941	0.324	0.098	2.10992e-126	1
CORO1A	2.40052e-130	0.856607	0.875	0.579	3.52277e-126	1
HSP90AB1	2.93247e-130	0.634644	0.992	0.898	4.30339e-126	1
IL16	4.6127e-130	0.637994	0.549	0.237	6.76914e-126	1
DCAF7	6.2672e-130	0.479928	0.459	0.174	9.19712e-126	1
IFRD1	7.63789e-130	0.409919	0.427	0.151	1.12086e-125	1
CHMP6	5.5454e-129	0.454715	0.431	0.157	8.13788e-125	1
TMA7	7.79178e-129	0.78936	0.942	0.698	1.14344e-124	1
MPND	7.82219e-129	0.33189	0.279	0.074	1.14791e-124	1
NGLY1	1.18865e-128	0.421819	0.354	0.114	1.74434e-124	1
GPR65	1.71413e-128	0.332273	0.298	0.081	2.51549e-124	1
GNA15	1.9064e-128	0.486339	0.426	0.154	2.79763e-124	1
AFF3	1.21381e-127	0.292109	0.235	0.055	1.78126e-123	1
ENSBTAG00000038476	1.05662e-126	0.623716	0.447	0.168	1.55059e-122	1
LY86	1.06569e-126	0.575365	0.901	0.547	1.5639e-122	1
CALML4	1.28779e-126	0.349383	0.351	0.11	1.88984e-122	1
PAICS	4.7746e-126	0.425137	0.55	0.229	7.00673e-122	1
ATP10D	9.40282e-126	0.630259	0.652	0.318	1.37986e-121	1
DCP1B	1.91999e-125	0.303297	0.225	0.052	2.81758e-121	1
PBDC1	2.33386e-125	0.469283	0.553	0.24	3.42494e-121	1
NUDT2	3.51116e-125	0.426535	0.472	0.185	5.15262e-121	1
TMEM11	4.21717e-125	0.423949	0.559	0.239	6.1887e-121	1
ENSBTAG00000048353	4.91132e-125	0.513882	0.571	0.241	7.20737e-121	1
LCLAT1	7.00993e-125	0.428966	0.344	0.109	1.02871e-120	1
MT1E	1.38757e-124	0.250373	0.197	0.04	2.03625e-120	1
ATP5IF1	8.29764e-124	0.742108	0.91	0.635	1.21768e-119	1
TALDO1	1.28056e-123	0.630939	0.897	0.618	1.87922e-119	1
PRORSD1	5.97639e-123	0.467894	0.466	0.182	8.77036e-119	1
NUDT3	6.52945e-123	0.57971	0.735	0.4	9.58196e-119	1
TSC22D1	1.257e-121	0.351141	0.618	0.277	1.84464e-117	1
IFITM1	2.73303e-121	0.369959	0.283	0.079	4.01072e-117	1
ENSBTAG00000000682	2.61341e-120	0.46636	0.546	0.238	3.83517e-116	1
CLTA	4.2353e-120	0.595395	0.952	0.727	6.21531e-116	1
NAP1L4	1.56002e-119	0.519215	0.501	0.21	2.28933e-115	1
ZNF711	2.76156e-119	0.308403	0.199	0.042	4.05259e-115	1
RTRAF	4.48752e-119	0.575191	0.872	0.537	6.58544e-115	1
MIF	9.74739e-119	0.490742	0.955	0.671	1.43043e-114	1
RCBTB2	1.17525e-118	0.351393	0.275	0.076	1.72468e-114	1
ARPC3	1.25914e-118	0.646748	0.979	0.834	1.8478e-114	1
HMGN1	2.44212e-118	0.325498	0.885	0.537	3.58381e-114	1
ATP5F1C	6.38137e-118	0.603045	0.876	0.557	9.36465e-114	1
FXYD5	1.51531e-117	0.53267	0.841	0.49	2.22371e-113	1
INTS3	2.13346e-117	0.376477	0.348	0.114	3.13086e-113	1
GKAP1	2.33395e-117	0.476884	0.457	0.18	3.42508e-113	1
EIF3L	2.73635e-117	0.561765	0.672	0.344	4.0156e-113	1
FAIM	5.11654e-117	0.255048	0.21	0.048	7.50852e-113	1
PPP1R35	2.59795e-116	0.42185	0.478	0.195	3.8125e-112	1
STX3	4.2349e-116	0.285922	0.225	0.055	6.21471e-112	1
NANS	4.6557e-116	0.344036	0.373	0.13	6.83224e-112	1
CD86	7.08398e-116	0.642147	0.75	0.417	1.03957e-111	1
TRMT112	1.56845e-115	0.411102	0.599	0.271	2.3017e-111	1
ENSBTAG00000011437	1.63773e-115	0.436971	0.529	0.227	2.40337e-111	1
RAB22A	2.68108e-115	0.377991	0.491	0.199	3.93448e-111	1
PLA2G7	3.05595e-115	0.367301	0.616	0.28	4.4846e-111	1
TARDBP	1.11492e-114	0.563527	0.543	0.25	1.63614e-110	1
TMEM50B	2.07518e-114	0.579697	0.726	0.396	3.04532e-110	1
LPXN	4.40023e-114	0.532948	0.637	0.312	6.45733e-110	1
AHCYL1	5.59987e-114	0.477923	0.611	0.302	8.21781e-110	1
PSMB6	6.71238e-114	0.4553	0.717	0.371	9.85042e-110	1
APOL3	8.50908e-114	0.350077	0.495	0.205	1.24871e-109	1
GCSH	8.57174e-114	0.350538	0.455	0.178	1.2579e-109	1
GSDMD	1.13667e-113	0.626508	0.49	0.215	1.66806e-109	1
CZIB	3.03942e-113	0.398639	0.563	0.251	4.46036e-109	1
NISCH	3.89993e-113	0.347153	0.324	0.104	5.72315e-109	1
TSTD1	5.233e-113	0.376462	0.55	0.238	7.67943e-109	1
WEE1	7.79008e-113	0.284356	0.266	0.074	1.14319e-108	1
XXYLT1	1.10346e-112	0.337857	0.309	0.097	1.61932e-108	1
PBRM1	2.31944e-112	0.750446	0.741	0.432	3.40377e-108	1
ZYX	3.27594e-112	0.727161	0.788	0.484	4.80745e-108	1
MAP2K1	6.6164e-112	0.618407	0.599	0.301	9.70956e-108	1
GSPT1	1.49351e-111	0.554011	0.688	0.366	2.19172e-107	1
PRKD3	1.53463e-111	0.368157	0.362	0.127	2.25207e-107	1
CNPY2	3.69026e-111	0.374115	0.46	0.187	5.41545e-107	1
PLCB2	4.19941e-111	0.440662	0.373	0.134	6.16263e-107	1
ERH	5.13343e-111	0.5152	0.927	0.624	7.53331e-107	1
SMARCA4	1.39538e-110	0.602935	0.506	0.228	2.04772e-106	1
APTX	2.94439e-110	0.250156	0.203	0.047	4.32089e-106	1
CCT5	3.77078e-110	0.540543	0.588	0.279	5.53362e-106	1
GLRX	1.14863e-109	0.575523	0.887	0.565	1.68561e-105	1
IDH3A	1.24961e-109	0.392243	0.323	0.107	1.83381e-105	1
USP22	8.2017e-109	0.494238	0.622	0.313	1.2036e-104	1
ATP5MC1	8.44779e-109	0.472002	0.751	0.41	1.23971e-104	1
EIF3I	1.22926e-108	0.418774	0.615	0.296	1.80394e-104	1
TMEM109	2.43458e-108	0.356555	0.399	0.149	3.57274e-104	1
RABAC1	2.71073e-108	0.521874	0.808	0.494	3.97799e-104	1
POLR2H	1.49303e-107	0.353921	0.602	0.281	2.19102e-103	1
ENSBTAG00000009656	9.82295e-107	1.43042	0.7	0.619	1.44152e-102	1
PPP6R2	1.22786e-106	0.457259	0.357	0.129	1.80189e-102	1
CAST	2.01287e-106	0.37453	0.679	0.342	2.95388e-102	1
HMGA1	2.13502e-106	0.319595	0.63	0.313	3.13315e-102	1
EVI2A	2.25298e-106	0.502553	0.686	0.359	3.30625e-102	1
ATP6V1F	2.29476e-106	0.572693	0.834	0.52	3.36756e-102	1
GLRX3	7.07198e-106	0.487671	0.573	0.274	1.03781e-101	1
PIGY	7.5346e-106	0.422568	0.618	0.303	1.1057e-101	1
STT3A	8.2029e-106	0.493468	0.567	0.268	1.20378e-101	1
UST	3.30674e-105	0.284124	0.259	0.074	4.85264e-101	1
FAM126A	4.46855e-105	0.289253	0.258	0.074	6.5576e-101	1
TXNDC16	4.61143e-105	0.311881	0.255	0.073	6.76728e-101	1
TAP1	7.51331e-105	0.81449	0.733	0.453	1.10258e-100	1
PCDHAC2	2.48935e-104	0.398618	0.435	0.174	3.65312e-100	1
WDR55	2.97397e-104	0.503281	0.543	0.253	4.3643e-100	1
GLTP	3.80743e-104	0.345289	0.555	0.254	5.5874e-100	1
CCNG1	1.18212e-103	0.364936	0.821	0.517	1.73476e-99	1
NME1	1.56267e-103	0.421385	0.689	0.363	2.29322e-99	1
GSN	2.39325e-103	0.478394	0.81	0.493	3.51209e-99	1
SNRPF	2.68442e-103	0.428111	0.751	0.409	3.93939e-99	1
LRRC57	1.54844e-102	0.287914	0.273	0.083	2.27234e-98	1
ENSBTAG00000034519	1.96335e-102	0.39457	0.398	0.155	2.88121e-98	1
TMEM160	7.81589e-102	0.520911	0.752	0.438	1.14698e-97	1
MTPN	1.10361e-101	0.483809	0.825	0.522	1.61955e-97	1
SETX	1.40094e-101	0.7021	0.653	0.37	2.05587e-97	1
CHP1	1.40612e-101	0.401158	0.556	0.259	2.06348e-97	1
UBE2E3	1.50683e-101	0.357772	0.539	0.247	2.21127e-97	1
ARL2	2.3338e-101	0.331648	0.592	0.278	3.42486e-97	1
PPP2R1B	2.48619e-101	0.395917	0.43	0.176	3.64848e-97	1
NDUFB1	3.62816e-101	0.560571	0.937	0.683	5.32432e-97	1
PSMB10	5.66418e-101	0.505111	0.81	0.495	8.31219e-97	1
FAM78A	1.12286e-100	0.358316	0.474	0.2	1.64779e-96	1
HINT1	3.04182e-100	0.43926	0.973	0.758	4.46387e-96	1
HINT2	3.46342e-100	0.446364	0.649	0.332	5.08257e-96	1
GNB2	3.65475e-100	0.594005	0.782	0.49	5.36335e-96	1
ENSBTAG00000024960	6.52746e-100	0.257017	0.9	0.526	9.57905e-96	1
MAP3K20	9.90388e-100	0.296838	0.42	0.167	1.45339e-95	1
PITPNA	2.07776e-99	0.305847	0.267	0.083	3.04912e-95	1
TMEM120A	2.52676e-99	0.364943	0.427	0.172	3.70802e-95	1
PRPSAP2	2.85236e-99	0.360327	0.453	0.191	4.18584e-95	1
CXHXorf56	3.03426e-99	0.341451	0.419	0.167	4.45278e-95	1
CLIC1	5.43558e-99	0.45116	0.861	0.525	7.97671e-95	1
POLB	1.16223e-98	0.353918	0.406	0.164	1.70558e-94	1
ZMYND8	3.99277e-98	0.466984	0.639	0.332	5.85939e-94	1
ENSBTAG00000016347	6.46229e-98	0.46972	0.842	0.529	9.48341e-94	1
RAB33B	8.52733e-98	0.253002	0.342	0.121	1.25139e-93	1
TBC1D14	1.47481e-97	0.449896	0.46	0.203	2.16428e-93	1
LY9	1.56374e-97	0.44544	0.553	0.265	2.29478e-93	1
CCS	2.69502e-97	0.398593	0.526	0.243	3.95494e-93	1
APH1A	6.37235e-97	0.36418	0.537	0.25	9.35143e-93	1
ZNF385A	1.63291e-96	0.46292	0.618	0.317	2.39629e-92	1
BOLA-DOA	3.25309e-96	0.463444	0.795	0.471	4.77392e-92	1
CCND2	3.94125e-96	0.282241	0.488	0.211	5.78378e-92	1
ATAD1	7.57426e-96	0.506673	0.695	0.389	1.11152e-91	1
UBE2G2	1.68384e-95	0.356439	0.454	0.195	2.47103e-91	1
FAHD2A	4.26686e-95	0.284729	0.304	0.104	6.26162e-91	1
ARF5	4.98407e-95	0.373906	0.32	0.114	7.31412e-91	1
LRCH1	5.13535e-95	0.394368	0.54	0.256	7.53612e-91	1
WDR3	6.54646e-95	0.342143	0.339	0.126	9.60694e-91	1
GGTA1	9.57566e-95	0.353256	0.641	0.333	1.40523e-90	1
ANXA5	1.12008e-94	0.421672	0.794	0.466	1.64371e-90	1
TRIO	2.97198e-94	0.273398	0.454	0.194	4.36139e-90	1
SNX17	3.1539e-94	0.529334	0.626	0.335	4.62835e-90	1
TMEM70	3.81673e-94	0.305418	0.407	0.163	5.60105e-90	1
MTF2	4.24512e-94	0.307151	0.407	0.165	6.22972e-90	1
ABAT	1.89066e-93	0.294581	0.263	0.082	2.77455e-89	1
MARCH3	2.55582e-93	0.260702	0.201	0.052	3.75066e-89	1
GRAMD1A	3.74281e-93	0.252504	0.335	0.125	5.49258e-89	1
MALSU1	4.41498e-93	0.343337	0.519	0.242	6.47899e-89	1
HERPUD1	9.40194e-93	0.285518	0.794	0.513	1.37973e-88	1
DNAJA1	1.42519e-92	0.470639	0.767	0.454	2.09147e-88	1
ILF2	1.86384e-92	0.371549	0.53	0.25	2.73518e-88	1
STX8	2.20547e-92	0.352134	0.528	0.25	3.23652e-88	1
LSM7	2.99623e-92	0.350616	0.665	0.348	4.39697e-88	1
PSME1	4.94353e-92	0.451165	0.95	0.752	7.25463e-88	1
SSB	5.87487e-92	0.398216	0.686	0.369	8.62138e-88	1
ARHGAP4	7.14971e-92	0.349338	0.412	0.172	1.04922e-87	1
CIB1	7.60164e-92	0.318088	0.559	0.267	1.11554e-87	1
PGLS	8.09575e-92	0.355028	0.622	0.32	1.18805e-87	1
MSRA	8.54297e-92	0.295032	0.391	0.159	1.25368e-87	1
NACA	8.78125e-92	0.538001	0.978	0.809	1.28865e-87	1
ALDH3A2	1.71173e-91	0.325422	0.441	0.189	2.51197e-87	1
IMPA1	2.80494e-91	0.271867	0.772	0.46	4.11625e-87	1
C1QBP	5.02645e-91	0.355594	0.55	0.262	7.37632e-87	1
ATF6B	5.83122e-91	0.468451	0.481	0.223	8.55732e-87	1
NUDT5	9.88792e-91	0.310497	0.351	0.135	1.45105e-86	1
MAGOH	1.05032e-90	0.38412	0.705	0.38	1.54134e-86	1
IFNGR1	1.11973e-90	0.513664	0.776	0.466	1.6432e-86	1
TOMM22	1.48076e-90	0.45768	0.766	0.462	2.17302e-86	1
ENSBTAG00000052394	3.08963e-90	0.28473	0.438	0.187	4.53402e-86	1
STX18	3.67189e-90	0.333077	0.284	0.097	5.38849e-86	1
PPP1R16B	3.86703e-90	0.270345	0.277	0.092	5.67486e-86	1
DSE	1.1611e-89	0.357882	0.482	0.219	1.70391e-85	1
MED30	3.44014e-89	0.30308	0.36	0.14	5.04841e-85	1
SMCO4	4.56929e-89	0.353733	0.562	0.274	6.70543e-85	1
PDE3B	5.40197e-89	0.261156	0.345	0.129	7.92738e-85	1
UBN1	6.05592e-89	0.389418	0.516	0.247	8.88706e-85	1
PHYHD1	6.46798e-89	0.318731	0.361	0.14	9.49176e-85	1
EPRS	6.54135e-89	0.545409	0.605	0.327	9.59943e-85	1
BPNT1	1.04502e-88	0.294655	0.404	0.165	1.53357e-84	1
NDUFA5	2.13535e-88	0.45848	0.689	0.383	3.13362e-84	1
CCR5	2.82572e-88	0.287701	0.327	0.119	4.14675e-84	1
COX7A2L	3.75032e-88	0.454711	0.866	0.582	5.5036e-84	1
TCEAL8	4.77123e-88	0.378594	0.288	0.101	7.00179e-84	1
SEPT6	6.8597e-88	0.453104	0.722	0.429	1.00666e-83	1
PFDN6	9.09979e-88	0.379311	0.624	0.329	1.33539e-83	1
EMC6	1.81969e-87	0.358056	0.599	0.307	2.67039e-83	1
PYCR3	3.69112e-87	0.34751	0.428	0.189	5.41672e-83	1
CUTC	1.00034e-86	0.261107	0.267	0.089	1.468e-82	1
VPS26A	1.05936e-86	0.469825	0.715	0.416	1.55461e-82	1
ENSBTAG00000040602	3.12326e-86	0.425166	0.919	0.653	4.58338e-82	1
ERO1A	7.15334e-86	0.301579	0.288	0.1	1.04975e-81	1
APRT	9.15207e-86	0.455741	0.924	0.658	1.34307e-81	1
PSMB4	1.7541e-85	0.452836	0.86	0.577	2.57414e-81	1
BTF3	1.85614e-85	0.416659	0.974	0.798	2.72388e-81	1
HSD17B11	2.34847e-85	0.358879	0.587	0.292	3.44638e-81	1
PSMC5	2.97372e-85	0.434078	0.639	0.346	4.36393e-81	1
TBC1D9	7.61743e-85	0.60968	0.648	0.376	1.11786e-80	1
TFCP2	1.07215e-84	0.320014	0.521	0.25	1.57338e-80	1
INPP5D	1.59185e-84	0.528177	0.657	0.379	2.33605e-80	1
SH3BP1	2.49993e-84	0.423134	0.602	0.321	3.66864e-80	1
DCPS	4.4444e-84	0.255159	0.284	0.101	6.52215e-80	1
VTI1B	4.66172e-84	0.533946	0.724	0.436	6.84108e-80	1
UBR5	8.21857e-84	0.474898	0.583	0.311	1.20607e-79	1
MAP3K4	1.01813e-83	0.275271	0.323	0.123	1.49411e-79	1
SCAND1	1.93317e-83	0.365254	0.728	0.41	2.83692e-79	1
VPS36	2.26524e-83	0.322881	0.576	0.293	3.32423e-79	1
PPP1R14B	3.42698e-83	0.383009	0.509	0.244	5.02909e-79	1
DUSP11	4.91404e-83	0.332705	0.465	0.211	7.21135e-79	1
SLC4A7	7.72404e-83	0.410903	0.722	0.425	1.1335e-78	1
DGUOK	8.7859e-83	0.313685	0.437	0.193	1.28933e-78	1
NAPSA	1.00306e-82	0.513634	0.395	0.17	1.47199e-78	1
FAM173A	1.04778e-82	0.284327	0.4	0.171	1.53762e-78	1
ITGB7	2.99776e-82	0.39131	0.499	0.241	4.39921e-78	1
GNB4	3.74915e-82	0.291368	0.596	0.303	5.50188e-78	1
TAGAP	1.82983e-81	0.461586	0.595	0.316	2.68528e-77	1
LMO2	2.09941e-81	0.346016	0.597	0.313	3.08088e-77	1
ERCC3	2.92019e-81	0.301799	0.284	0.103	4.28538e-77	1
MVB12A	3.30098e-81	0.298792	0.372	0.153	4.84419e-77	1
MYC	3.57006e-81	0.34268	0.472	0.224	5.23906e-77	1
CYSTM1	5.23814e-81	0.378748	0.964	0.77	7.68696e-77	1
PWP1	5.73125e-81	0.345592	0.467	0.218	8.41061e-77	1
REX1BD	6.52265e-81	0.340755	0.565	0.285	9.57199e-77	1
CMAS	8.16061e-81	0.384968	0.511	0.252	1.19757e-76	1
VDAC2	1.06223e-80	0.400454	0.848	0.552	1.55882e-76	1
TXNDC17	1.56124e-80	0.312906	0.575	0.291	2.29112e-76	1
DNAJC10	2.07226e-80	0.315896	0.404	0.178	3.04104e-76	1
NMT1	2.35291e-80	0.627139	0.766	0.52	3.45289e-76	1
GTF2H5	2.83787e-80	0.346058	0.444	0.204	4.16457e-76	1
GUK1	3.88814e-80	0.406963	0.645	0.367	5.70585e-76	1
MCTS1	4.74493e-80	0.2712	0.38	0.159	6.96318e-76	1
KCNK12	4.98621e-80	0.255553	0.224	0.07	7.31726e-76	1
RSL1D1	1.29493e-79	0.370309	0.537	0.269	1.90032e-75	1
C15H11orf74	1.32401e-79	0.257095	0.243	0.081	1.94299e-75	1
VRK2	1.75631e-79	0.289401	0.38	0.16	2.57738e-75	1
ATP5MC3	2.49354e-79	0.36396	0.964	0.751	3.65927e-75	1
YWHAB	3.56572e-79	0.496218	0.983	0.872	5.2327e-75	1
ATP5PD	3.83026e-79	0.440028	0.947	0.773	5.6209e-75	1
NT5C	9.03651e-79	0.496774	0.629	0.353	1.32611e-74	1
GNAI2	9.20782e-79	0.692273	0.936	0.765	1.35125e-74	1
ATM	1.02696e-78	0.330445	0.345	0.141	1.50706e-74	1
RNF44	1.67647e-78	0.376958	0.525	0.263	2.46021e-74	1
KDM5B	1.95884e-78	0.298667	0.493	0.238	2.8746e-74	1
PFDN4	2.41277e-78	0.270411	0.724	0.412	3.54075e-74	1
HACD4	3.16978e-78	0.260636	0.252	0.086	4.65165e-74	1
ERP29	2.24863e-77	0.422231	0.736	0.451	3.29986e-73	1
TPRKB	1.26535e-76	0.330301	0.517	0.258	1.8569e-72	1
ALYREF	1.86184e-76	0.297817	0.754	0.445	2.73225e-72	1
RAC1	2.10025e-76	0.480232	0.946	0.769	3.08211e-72	1
HIST1H2BD	5.74387e-76	0.256361	0.339	0.136	8.42913e-72	1
SMAD5	8.72288e-76	0.330518	0.593	0.317	1.28008e-71	1
AP1M1	8.84274e-76	0.318	0.471	0.226	1.29767e-71	1
KAT8	9.71628e-76	0.260118	0.368	0.157	1.42586e-71	1
CIAO2A	1.49741e-75	0.425428	0.839	0.538	2.19746e-71	1
SND1	2.51793e-75	0.419379	0.603	0.333	3.69507e-71	1
EID1	3.12067e-75	0.308881	0.591	0.309	4.57958e-71	1
JAML	1.22098e-74	0.288918	0.726	0.418	1.79178e-70	1
COMT	1.52688e-74	0.268395	0.401	0.178	2.2407e-70	1
YIF1B	2.22994e-74	0.273037	0.503	0.245	3.27243e-70	1
ZNHIT1	2.36835e-74	0.276626	0.341	0.141	3.47556e-70	1
NME2	2.38763e-74	0.326618	0.892	0.598	3.50385e-70	1
BLOC1S1	3.72912e-74	0.406333	0.779	0.489	5.47248e-70	1
GART	4.71366e-74	0.279436	0.376	0.166	6.9173e-70	1
FOXN3	6.16857e-74	0.46398	0.651	0.389	9.05238e-70	1
FAM110A	8.49834e-74	0.253119	0.271	0.099	1.24713e-69	1
DOCK7	1.05187e-73	0.274211	0.296	0.114	1.54362e-69	1
MICU2	1.06446e-73	0.325456	0.591	0.32	1.56209e-69	1
ARL5A	1.19932e-73	0.319381	0.543	0.278	1.76001e-69	1
OSTC	1.34291e-73	0.315215	0.785	0.48	1.97072e-69	1
ANP32B	1.34596e-73	0.396838	0.888	0.632	1.9752e-69	1
MPHOSPH9	1.87842e-73	0.299697	0.35	0.148	2.75657e-69	1
FCF1	2.25448e-73	0.310584	0.379	0.166	3.30845e-69	1
ELMO1	3.60386e-73	0.326786	0.616	0.342	5.28866e-69	1
PSMA5	3.6825e-73	0.27065	0.677	0.375	5.40407e-69	1
XPC	4.20985e-73	0.269318	0.35	0.148	6.17796e-69	1
CAT	5.45058e-73	0.375895	0.772	0.472	7.99872e-69	1
BCL7C	6.7418e-73	0.355041	0.47	0.233	9.8936e-69	1
DOCK8	9.33271e-73	0.359117	0.543	0.284	1.36958e-68	1
PPP1R9A	1.11045e-72	0.293685	0.453	0.215	1.62958e-68	1
SNRPD2	1.31106e-72	0.366872	0.878	0.59	1.92397e-68	1
NDUFAF3	2.43572e-72	0.311084	0.578	0.306	3.57442e-68	1
STOM	2.55604e-72	0.283581	0.673	0.38	3.75099e-68	1
HYPK	3.21367e-72	0.292433	0.76	0.455	4.71606e-68	1
QDPR	4.25948e-72	0.263326	0.47	0.227	6.25079e-68	1
MDH1	4.77695e-72	0.273049	0.535	0.27	7.01018e-68	1
H3F3A	6.59405e-72	0.284685	0.997	0.939	9.67676e-68	1
IDH2	6.88619e-72	0.366358	0.586	0.327	1.01055e-67	1
CETN3	7.62633e-72	0.334056	0.488	0.242	1.11916e-67	1
PDCD7	1.02253e-71	0.26286	0.3	0.118	1.50056e-67	1
NFE2L1	1.35465e-71	0.412963	0.646	0.389	1.98795e-67	1
MLEC	2.05085e-71	0.263028	0.429	0.199	3.00963e-67	1
PDLIM2	2.33621e-71	0.298	0.339	0.145	3.42839e-67	1
BRK1	2.73762e-71	0.33526	0.902	0.648	4.01745e-67	1
MPP1	1.02984e-70	0.273895	0.645	0.365	1.5113e-66	1
PHPT1	1.70888e-70	0.353671	0.732	0.442	2.50778e-66	1
ADGRG5	1.03435e-69	0.356716	0.315	0.131	1.51791e-65	1
TRIT1	1.06363e-69	0.314962	0.357	0.156	1.56088e-65	1
ARHGDIA	2.15222e-69	0.490328	0.757	0.499	3.15839e-65	1
NHP2	2.31062e-69	0.268522	0.392	0.179	3.39084e-65	1
SRP72	6.33567e-69	0.291411	0.451	0.221	9.2976e-65	1
ENSBTAG00000050239	7.34041e-69	0.288027	0.531	0.274	1.0772e-64	1
GSTK1	9.95759e-69	0.256659	0.347	0.15	1.46128e-64	1
NUDC	1.48745e-68	0.358626	0.609	0.349	2.18284e-64	1
OXCT1	1.64655e-68	0.284634	0.327	0.139	2.41631e-64	1
BAZ1A	2.3793e-68	0.386077	0.765	0.503	3.49162e-64	1
CCT4	2.58881e-68	0.393804	0.709	0.436	3.79907e-64	1
RICTOR	3.06155e-68	0.35837	0.469	0.236	4.49282e-64	1
ERCC1	3.36018e-68	0.258846	0.448	0.217	4.93107e-64	1
PLEKHO1	5.35808e-68	0.513179	0.728	0.478	7.86299e-64	1
SLC25A4	5.51951e-68	0.250538	0.421	0.198	8.09988e-64	1
MMADHC	6.51206e-68	0.271386	0.577	0.305	9.55645e-64	1
PSMD1	1.18341e-67	0.287239	0.695	0.439	1.73665e-63	1
VAMP8	3.77909e-67	0.412441	0.903	0.67	5.54581e-63	1
PDXP	4.68769e-67	0.292945	0.282	0.113	6.87919e-63	1
IDH1	5.79221e-67	0.284005	0.469	0.232	8.50007e-63	1
SUCLG1	1.05389e-66	0.336966	0.721	0.432	1.54658e-62	1
EEF1D	1.36807e-66	0.374699	0.928	0.711	2.00764e-62	1
CD2AP	1.67336e-66	0.350308	0.63	0.368	2.45566e-62	1
RAB4B	3.22503e-66	0.286318	0.572	0.31	4.73273e-62	1
VDAC1	3.53802e-66	0.354719	0.687	0.414	5.19205e-62	1
HPS5	3.7406e-66	0.264792	0.32	0.136	5.48933e-62	1
UTP14A	4.08143e-66	0.416863	0.636	0.382	5.9895e-62	1
SNRPB2	5.20323e-66	0.329007	0.838	0.549	7.63575e-62	1
PDIA3	6.79653e-66	0.563186	0.847	0.668	9.97391e-62	1
EIF3G	1.56209e-65	0.387952	0.754	0.479	2.29236e-61	1
PSMB1	1.87069e-65	0.369097	0.844	0.573	2.74524e-61	1
DPF2	1.87218e-65	0.332745	0.471	0.242	2.74742e-61	1
ARPC5	2.58297e-65	0.465348	0.971	0.864	3.79051e-61	1
ITFG1	2.83457e-65	0.337473	0.387	0.181	4.15973e-61	1
EIF2AK4	2.98644e-65	0.264918	0.413	0.199	4.3826e-61	1
SIPA1	2.98914e-65	0.336116	0.519	0.276	4.38656e-61	1
ALDH2	4.34079e-65	0.340945	0.732	0.451	6.37011e-61	1
SEC13	4.7163e-65	0.259864	0.373	0.169	6.92118e-61	1
NAP1L1	4.99594e-65	0.293285	0.795	0.504	7.33154e-61	1
SRBD1	7.24125e-65	0.255462	0.355	0.159	1.06265e-60	1
UBE2V1	7.52109e-65	0.343215	0.682	0.41	1.10372e-60	1
ERCC6L2	8.17058e-65	0.254871	0.374	0.17	1.19903e-60	1
BIN1	8.33095e-65	0.256796	0.394	0.184	1.22257e-60	1
BCAP31	4.20571e-64	0.277393	0.813	0.521	6.17188e-60	1
ANAPC13	4.3336e-64	0.274416	0.56	0.303	6.35955e-60	1
PIK3CG	4.34599e-64	0.28258	0.38	0.175	6.37774e-60	1
DRAP1	5.59956e-64	0.284278	0.568	0.313	8.21736e-60	1
TNFAIP8	7.30832e-64	0.310495	0.745	0.468	1.0725e-59	1
H2AFJ	1.13643e-63	0.445976	0.946	0.766	1.66771e-59	1
PYCARD	1.37646e-63	0.357574	0.881	0.61	2.01996e-59	1
UBE2Z	1.45938e-63	0.280938	0.466	0.237	2.14164e-59	1
NDUFA2	2.84911e-63	0.294742	0.769	0.487	4.18107e-59	1
UBL4A	3.08646e-63	0.270278	0.41	0.199	4.52938e-59	1
NCBP2	3.70276e-63	0.278706	0.592	0.327	5.43379e-59	1
PSMB7	2.40704e-62	0.260096	0.682	0.398	3.53233e-58	1
VCP	7.34007e-62	0.338979	0.747	0.511	1.07715e-57	1
SEM1	7.64715e-62	0.345936	0.948	0.752	1.12222e-57	1
NDUFV3	1.57121e-61	0.26892	0.667	0.393	2.30575e-57	1
LSM5	1.67069e-61	0.286317	0.687	0.403	2.45174e-57	1
CCT7	1.71565e-61	0.257888	0.511	0.27	2.51771e-57	1
SNRPG	2.60984e-61	0.320029	0.896	0.628	3.82994e-57	1
PSMA4	3.65074e-61	0.264174	0.802	0.522	5.35747e-57	1
ENSBTAG00000030305	1.1827e-60	0.267463	0.77	0.477	1.73562e-56	1
MTCH2	2.35289e-60	0.273812	0.639	0.377	3.45286e-56	1
RBM8A	3.43803e-60	0.309897	0.766	0.492	5.04531e-56	1
SNU13	5.73087e-60	0.266692	0.729	0.452	8.41005e-56	1
FES	1.01413e-59	0.33213	0.488	0.264	1.48824e-55	1
DCTN2	1.36071e-59	0.318358	0.64	0.39	1.99685e-55	1
PPP1CA	2.31185e-59	0.322901	0.697	0.432	3.39265e-55	1
PPP2R2A	1.25234e-58	0.257925	0.455	0.236	1.83781e-54	1
PPP1CB	1.52309e-58	0.294153	0.748	0.477	2.23514e-54	1
TTLL1	1.72668e-58	0.261217	0.465	0.242	2.53391e-54	1
AGGF1	4.64898e-58	0.297316	0.494	0.268	6.82237e-54	1
TCN2	1.03871e-57	0.272529	0.418	0.207	1.5243e-53	1
TOMM20	1.16888e-57	0.273003	0.667	0.4	1.71533e-53	1
SNX1	1.29003e-57	0.258807	0.436	0.225	1.89312e-53	1
MANF	3.44686e-57	0.260403	0.594	0.344	5.05827e-53	1
MYO1F	1.22648e-56	0.279459	0.496	0.272	1.79986e-52	1
EIF2S1	3.03134e-56	0.319653	0.601	0.348	4.44848e-52	1
COX7B	7.25613e-56	0.257941	0.97	0.816	1.06484e-51	1
TNFAIP8L2	9.74229e-56	0.266587	0.596	0.34	1.42968e-51	1
TAP2	2.42177e-55	0.423067	0.625	0.393	3.55395e-51	1
FAM167A	5.43106e-55	0.278075	0.223	0.087	7.97008e-51	1
RNH1	6.7897e-55	0.271849	0.59	0.345	9.96389e-51	1
RALB	1.53399e-54	0.285527	0.514	0.289	2.25113e-50	1
H2AFY	3.00623e-54	0.28312	0.812	0.546	4.41165e-50	1
COPE	4.03609e-54	0.289381	0.664	0.409	5.92297e-50	1
ATIC	1.03033e-53	0.26936	0.554	0.311	1.51201e-49	1
CCT3	1.9418e-53	0.268671	0.548	0.312	2.84959e-49	1
EVL	4.92802e-53	0.30377	0.517	0.299	7.23188e-49	1
MDH2	6.16597e-53	0.263661	0.673	0.407	9.04856e-49	1
CS	1.33148e-52	0.276615	0.593	0.35	1.95395e-48	1
WDR81	1.39011e-52	0.259334	0.336	0.162	2.03999e-48	1
CNBP	1.04626e-50	0.276762	0.795	0.537	1.53538e-46	1
UCP2	1.26645e-50	0.297931	0.78	0.555	1.85852e-46	1
RALY	3.94688e-50	0.258987	0.723	0.473	5.79205e-46	1
YWHAE	2.89144e-49	0.259653	0.935	0.775	4.24319e-45	1
HNRNPA1	3.18215e-49	0.289347	0.944	0.779	4.66981e-45	1
ATP5MC2	1.0834e-46	0.290568	0.937	0.712	1.58989e-42	1
CAPRIN1	3.74751e-46	0.288282	0.596	0.375	5.49947e-42	1
CISD2	5.21149e-46	0.25787	0.569	0.341	7.64786e-42	1
ST13	1.66103e-44	0.292816	0.807	0.592	2.43757e-40	1
GMIP	2.06813e-42	0.25695	0.506	0.305	3.03498e-38	1
DDX46	9.97974e-39	0.269107	0.704	0.495	1.46453e-34	1
EIF4B	6.20349e-38	0.272131	0.701	0.502	9.10362e-34	1
SCAF11	6.39128e-38	0.321991	0.665	0.469	9.37921e-34	1
DDX17	3.9653e-30	0.290133	0.871	0.73	5.81908e-26	1
EEF2	7.42932e-30	0.312551	0.801	0.663	1.09025e-25	1

## Sheet: c2
gene	p_val	avg_log2FC	pct.1	pct.2	p_val_adj	cluster
CD1E	0	1.98919	0.376	0.035	0	2
MGST1	0	1.96646	0.818	0.228	0	2
CFD	0	1.81993	0.99	0.666	0	2
S100A4	0	1.79126	0.816	0.221	0	2
F13A1	0	1.78351	0.771	0.254	0	2
LYZ	0	1.77624	0.963	0.557	0	2
ENSBTAG00000048980	0	1.67843	0.899	0.221	0	2
CLEC6A	0	1.5778	0.673	0.21	0	2
ANXA1	0	1.52457	0.833	0.321	0	2
ASRGL1	0	1.45017	0.809	0.247	0	2
TREM2	0	1.44923	0.354	0.034	0	2
S100A10	0	1.38045	0.66	0.138	0	2
FCER1G	0	1.37413	0.991	0.65	0	2
PAM	0	1.27499	0.603	0.149	0	2
CHI3L1	0	1.24376	0.373	0.049	0	2
HNMT	0	0.890968	0.356	0.053	0	2
FCN1	0	0.528888	0.561	0.111	0	2
SNX10	6.74767e-306	1.50028	0.89	0.441	9.9022e-302	2
RNASE4	1.02896e-292	1.21835	0.41	0.077	1.51e-288	2
TSPO	2.72235e-287	1.38945	0.935	0.606	3.99504e-283	2
C10H15orf48	1.07848e-286	0.946872	0.419	0.08	1.58267e-282	2
SELL	1.99474e-281	1.7011	0.786	0.321	2.92728e-277	2
GNG11	6.39936e-274	1.25789	0.354	0.061	9.39106e-270	2
S100A11	2.5488e-271	1.06131	0.987	0.63	3.74037e-267	2
SIRPA	1.69625e-270	1.53095	0.848	0.416	2.48925e-266	2
CLEC4E	6.99684e-266	0.856534	0.262	0.032	1.02679e-261	2
CD55	8.7096e-264	1.01877	0.598	0.172	1.27813e-259	2
PILRA	1.32816e-260	1.4378	0.615	0.211	1.94908e-256	2
F5	3.02047e-260	1.10152	0.366	0.069	4.43254e-256	2
OLR1	4.54158e-258	0.91195	0.325	0.053	6.66478e-254	2
PLAC8B	1.67179e-255	1.67943	0.948	0.669	2.45335e-251	2
XDH	1.87129e-255	1.876	0.852	0.471	2.74611e-251	2
LGALS9	2.73125e-253	1.67256	0.869	0.496	4.00811e-249	2
SULT1A1	1.69163e-248	1.03807	0.55	0.159	2.48247e-244	2
FTH1	2.21026e-238	1.10627	0.999	0.988	3.24355e-234	2
TRIM47	1.25746e-236	0.710367	0.234	0.029	1.84532e-232	2
CLEC4A	7.20297e-233	1.02654	0.459	0.122	1.05704e-228	2
CDH10	1.13106e-230	0.673533	0.168	0.013	1.65983e-226	2
ENSBTAG00000049346	2.19232e-226	0.981388	0.464	0.127	3.21723e-222	2
FGL2	3.73448e-226	1.69325	0.739	0.352	5.48035e-222	2
CLEC12A	3.39957e-225	1.42212	0.839	0.464	4.98886e-221	2
RIDA	1.1317e-222	1.25745	0.915	0.657	1.66078e-218	2
CEBPD	3.47701e-217	1.32318	0.744	0.364	5.10252e-213	2
AIF1	1.01585e-209	1.34481	0.963	0.747	1.49076e-205	2
TFEC	1.64341e-208	0.911339	0.622	0.219	2.4117e-204	2
IL13RA1	1.62942e-204	1.16967	0.55	0.199	2.39117e-200	2
ENSBTAG00000039366	3.38755e-204	0.818999	0.272	0.048	4.97123e-200	2
C2	1.92429e-193	1.01436	0.403	0.107	2.8239e-189	2
CD1A	8.0841e-193	1.53585	0.281	0.056	1.18634e-188	2
C3	1.86934e-191	1.1219	0.255	0.044	2.74326e-187	2
SOD2	4.98026e-184	0.666095	0.679	0.311	7.30853e-180	2
ITGAL	8.68427e-183	1.09626	0.712	0.324	1.27442e-178	2
GPX1	1.49833e-182	1.01101	0.968	0.776	2.19881e-178	2
SIRPB1	2.02951e-182	0.902041	0.388	0.11	2.97831e-178	2
TREML2	4.86465e-176	0.563792	0.228	0.038	7.13887e-172	2
ENSBTAG00000011511	1.35622e-173	1.16239	0.73	0.393	1.99026e-169	2
PLSCR2	6.41614e-173	1.10725	0.519	0.199	9.41568e-169	2
TIMP2	2.60281e-171	0.762001	0.514	0.176	3.81962e-167	2
NFAM1	6.11185e-164	0.830844	0.486	0.177	8.96914e-160	2
CYBB	7.75274e-163	0.996337	0.786	0.425	1.13771e-158	2
NAIP	1.92188e-162	0.93147	0.508	0.185	2.82036e-158	2
TLR4	5.06174e-160	0.758003	0.418	0.128	7.4281e-156	2
CD37	9.69367e-160	0.641975	0.461	0.155	1.42255e-155	2
CLEC4D	8.24509e-159	0.534165	0.205	0.034	1.20997e-154	2
RNASE6	4.3296e-152	1.09344	0.85	0.559	6.35369e-148	2
ENSBTAG00000034366	5.04105e-152	1.561	0.688	0.364	7.39775e-148	2
ENSBTAG00000037799	3.62995e-151	0.795059	0.342	0.099	5.32695e-147	2
ENSBTAG00000004043	1.61753e-150	0.609334	0.353	0.1	2.37372e-146	2
CTSS	1.26672e-148	1.3813	0.976	0.85	1.85891e-144	2
SARS	8.46768e-147	1.45935	0.85	0.625	1.24263e-142	2
RAMP2	1.4033e-146	0.999793	0.534	0.227	2.05934e-142	2
MAOA	2.09692e-142	0.564907	0.219	0.044	3.07723e-138	2
NRP1	6.49671e-142	1.20652	0.602	0.296	9.53392e-138	2
C1R	6.08376e-141	0.78317	0.217	0.043	8.92791e-137	2
TXNIP	3.05683e-139	1.26096	0.936	0.765	4.4859e-135	2
EMP3	3.18671e-137	0.572067	0.437	0.149	4.67649e-133	2
LAMP1	2.81502e-136	0.554181	0.846	0.506	4.13104e-132	2
CLECL1	3.42971e-136	0.915727	0.387	0.131	5.0331e-132	2
SLC46A2	3.72714e-136	0.693799	0.292	0.078	5.46958e-132	2
DOK2	1.00512e-134	0.833779	0.463	0.18	1.47501e-130	2
TCF7L2	1.23066e-133	0.953022	0.551	0.241	1.806e-129	2
AOAH	1.87709e-133	0.947891	0.454	0.174	2.75463e-129	2
ZNF330	4.53592e-131	0.866864	0.417	0.16	6.65646e-127	2
SLC11A1	1.82152e-130	0.556826	0.296	0.08	2.67308e-126	2
CSF1R	2.3083e-130	0.402672	0.691	0.322	3.38742e-126	2
ENSBTAG00000038625	1.88365e-129	1.04343	0.386	0.139	2.76425e-125	2
PGAM1	3.06578e-129	0.878459	0.851	0.593	4.49903e-125	2
ENSBTAG00000001143	8.67945e-128	1.03113	0.562	0.266	1.27371e-123	2
GLIPR2	5.30947e-127	0.753703	0.631	0.318	7.79164e-123	2
HK3	7.90328e-125	0.862154	0.345	0.114	1.15981e-120	2
FCGR3A	1.75314e-122	0.761859	0.623	0.286	2.57273e-118	2
ENSBTAG00000037634	4.32902e-120	0.954841	0.456	0.19	6.35284e-116	2
NLRP3	1.33012e-118	0.71158	0.434	0.177	1.95195e-114	2
ENSBTAG00000004714	1.65999e-118	1.03984	0.471	0.203	2.43603e-114	2
DUSP1	2.15737e-118	0.625848	0.573	0.276	3.16595e-114	2
LYN	2.87295e-115	0.906104	0.921	0.753	4.21606e-111	2
CD180	7.38424e-115	0.521627	0.212	0.048	1.08364e-110	2
EHD4	1.1594e-114	0.831502	0.411	0.165	1.70142e-110	2
GDA	2.78595e-114	1.02284	0.417	0.167	4.08838e-110	2
WLS	3.00232e-114	0.297538	0.142	0.022	4.40591e-110	2
CASP4	4.19375e-114	0.908157	0.628	0.354	6.15433e-110	2
GALNT3	5.16313e-114	0.393003	0.139	0.022	7.5769e-110	2
STEAP3	6.06169e-114	0.501083	0.236	0.061	8.89553e-110	2
SKAP2	3.95479e-113	1.0244	0.794	0.569	5.80365e-109	2
GNG7	3.21005e-112	0.626353	0.347	0.12	4.71075e-108	2
CAPG	7.02846e-112	0.541563	0.227	0.056	1.03143e-107	2
PGK1	1.287e-110	0.937847	0.635	0.372	1.88868e-106	2
MPP1	4.91199e-109	1.00317	0.62	0.368	7.20835e-105	2
NMI	1.17736e-108	0.841622	0.545	0.278	1.72777e-104	2
PTPRC	1.50472e-108	1.29567	0.814	0.604	2.20818e-104	2
MS4A7	1.97289e-108	0.812808	0.663	0.353	2.89521e-104	2
TLR7	8.96742e-108	0.74162	0.344	0.123	1.31597e-103	2
FHL3	1.29064e-107	0.623759	0.292	0.093	1.89401e-103	2
SLC44A2	6.69477e-107	0.60464	0.317	0.106	9.82458e-103	2
VIM	4.61039e-104	0.501972	0.845	0.531	6.76574e-100	2
A2M	5.86538e-104	0.360455	0.14	0.024	8.60745e-100	2
ARRB2	1.0622e-103	0.693884	0.392	0.159	1.55878e-99	2
ENSBTAG00000038233	1.06444e-103	1.02418	0.37	0.145	1.56207e-99	2
IFIT2	5.5401e-103	0.588342	0.243	0.068	8.1301e-99	2
STX2	4.85123e-102	0.675984	0.655	0.366	7.11918e-98	2
CFP	6.84942e-102	1.02891	0.641	0.398	1.00515e-97	2
VSTM1	2.80697e-101	0.606518	0.281	0.09	4.11923e-97	2
LACTB	3.23822e-101	0.842866	0.655	0.407	4.75209e-97	2
ARHGEF10L	8.74453e-101	0.559193	0.277	0.087	1.28326e-96	2
ARL4A	3.59057e-100	0.663192	0.311	0.107	5.26917e-96	2
ENSBTAG00000051981	9.12114e-100	0.686454	0.366	0.144	1.33853e-95	2
CD300H	4.95838e-99	0.724349	0.507	0.237	7.27643e-95	2
GBP2	1.18846e-98	1.13374	0.506	0.253	1.74406e-94	2
ITGB2	2.96758e-97	0.997866	0.74	0.501	4.35492e-93	2
TKT	4.51098e-97	1.08818	0.734	0.52	6.61986e-93	2
CAPN2	1.02235e-96	0.400509	0.191	0.046	1.5003e-92	2
CD300A	1.15552e-93	0.716079	0.485	0.244	1.69573e-89	2
IFITM3	1.54467e-93	0.772289	0.273	0.093	2.2668e-89	2
ENSBTAG00000054574	3.01472e-93	0.330877	0.117	0.019	4.4241e-89	2
DAGLB	3.65819e-91	0.919532	0.485	0.252	5.3684e-87	2
GMFG	3.66437e-91	0.749277	0.835	0.639	5.37746e-87	2
NDRG1	6.31361e-91	0.554571	0.271	0.09	9.26522e-87	2
PTPN12	8.78968e-91	0.795381	0.567	0.325	1.28989e-86	2
BZW1	3.00403e-90	0.883597	0.908	0.773	4.40841e-86	2
SLC25A19	5.00689e-90	0.633641	0.276	0.096	7.34761e-86	2
ENSBTAG00000050846	1.59597e-88	0.708737	0.407	0.183	2.34209e-84	2
ARRDC4	2.21744e-86	0.571095	0.466	0.229	3.25409e-82	2
HES1	2.30324e-86	0.524161	0.29	0.101	3.38001e-82	2
TARS	2.68781e-86	0.896007	0.56	0.327	3.94436e-82	2
RAC1	9.97141e-83	0.675533	0.909	0.774	1.4633e-78	2
ENO3	2.04985e-82	0.596923	0.384	0.169	3.00815e-78	2
SLC2A6	4.37122e-82	0.500755	0.323	0.126	6.41477e-78	2
ZFP36L2	5.24714e-81	0.443695	0.76	0.5	7.70018e-77	2
LRRC25	1.10801e-80	0.803835	0.558	0.314	1.626e-76	2
SH3BGRL3	2.61933e-80	0.526342	0.988	0.91	3.84387e-76	2
EIF4EBP1	1.34437e-79	0.708	0.582	0.353	1.97286e-75	2
TMEM156	1.62457e-79	0.696636	0.486	0.27	2.38406e-75	2
JUN	1.44053e-78	0.740502	0.722	0.498	2.11398e-74	2
FOLH1B	1.96787e-78	0.32978	0.118	0.023	2.88785e-74	2
PTAFR	1.91862e-77	0.580634	0.483	0.245	2.81557e-73	2
CCDC88C	4.48851e-77	0.629164	0.322	0.134	6.58689e-73	2
LRP1	1.48071e-76	0.451007	0.203	0.061	2.17293e-72	2
SCIMP	5.69705e-76	0.518945	0.348	0.15	8.36042e-72	2
SDCBP	6.13015e-76	0.686151	0.481	0.26	8.99599e-72	2
ATP7A	1.03566e-75	0.799832	0.532	0.306	1.51983e-71	2
ENSBTAG00000017670	1.33455e-75	0.584509	0.226	0.074	1.95845e-71	2
SP140L	1.09107e-74	0.506819	0.473	0.249	1.60114e-70	2
ENSBTAG00000037937	1.41259e-74	0.615135	0.45	0.223	2.07298e-70	2
SQOR	2.91538e-74	0.669028	0.431	0.222	4.27831e-70	2
SAP30	3.44249e-74	0.535908	0.305	0.126	5.05185e-70	2
STAT1	6.57207e-74	0.966922	0.652	0.439	9.64451e-70	2
VSIR	1.15259e-73	0.703531	0.438	0.228	1.69142e-69	2
CSF1	1.61566e-73	0.69277	0.174	0.049	2.37098e-69	2
CXHXorf21	1.74508e-73	0.68072	0.491	0.271	2.5609e-69	2
PRELID1	2.29783e-73	0.664058	0.744	0.522	3.37206e-69	2
CLEC7A	2.28827e-72	0.770905	0.287	0.114	3.35804e-68	2
LGALS8	3.17515e-72	0.454426	0.284	0.11	4.65953e-68	2
ENPP5	3.35023e-72	0.341277	0.142	0.034	4.91646e-68	2
LAMTOR1	5.54407e-72	0.663942	0.687	0.481	8.13593e-68	2
RETN	7.35165e-72	0.534977	0.524	0.284	1.07886e-67	2
SLC16A1	1.25783e-71	0.540066	0.295	0.123	1.84587e-67	2
FGR	4.19111e-71	0.756245	0.582	0.36	6.15046e-67	2
ANXA3	7.71477e-71	0.861698	0.871	0.716	1.13214e-66	2
IFIT1	1.04214e-70	0.368166	0.119	0.025	1.52934e-66	2
LYSMD1	1.37973e-70	0.443734	0.235	0.083	2.02475e-66	2
APRT	3.93288e-70	0.751942	0.833	0.668	5.7715e-66	2
RHOG	4.24562e-70	0.627307	0.808	0.634	6.23044e-66	2
ZEB2	8.14018e-70	0.472822	0.438	0.218	1.19457e-65	2
OSBPL8	8.15506e-70	0.832531	0.527	0.324	1.19675e-65	2
IFT27	1.42782e-69	0.557008	0.194	0.062	2.09532e-65	2
ZEB2.1	1.99944e-69	0.590477	0.443	0.22	2.93418e-65	2
LY86	3.17441e-69	0.640338	0.781	0.56	4.65844e-65	2
MX2	4.02346e-69	1.39793	0.312	0.134	5.90442e-65	2
NCF4	4.97234e-69	0.745801	0.474	0.272	7.29691e-65	2
CHPT1	5.9351e-69	0.587977	0.429	0.227	8.70976e-65	2
TNFSF13	5.99391e-69	0.380845	0.154	0.041	8.79606e-65	2
ZFP36	9.61884e-69	0.474156	0.734	0.521	1.41156e-64	2
FKBP5	1.13925e-67	0.703325	0.613	0.406	1.67184e-63	2
TPC3	3.14975e-66	0.411166	0.153	0.042	4.62226e-62	2
COLGALT1	1.28543e-65	0.481215	0.344	0.157	1.88636e-61	2
FOS	3.23667e-65	0.561536	0.284	0.118	4.74981e-61	2
ENSBTAG00000051768	6.15529e-65	0.31652	0.156	0.044	9.03289e-61	2
ATP1B3	1.54128e-64	0.564188	0.61	0.403	2.26183e-60	2
UQCRB	1.83769e-64	0.679387	0.716	0.543	2.6968e-60	2
PSTPIP1	2.76018e-64	0.68799	0.344	0.165	4.05056e-60	2
SRI	3.26324e-64	0.671617	0.838	0.659	4.7888e-60	2
TGFBI	3.67229e-64	0.867014	0.574	0.37	5.38908e-60	2
CHCHD2	1.01631e-63	0.633925	0.883	0.739	1.49143e-59	2
BCL2L15	1.1803e-63	0.663846	0.295	0.126	1.73209e-59	2
AGTRAP	1.52844e-63	0.333067	0.454	0.229	2.24299e-59	2
CD47	2.49546e-63	0.536194	0.693	0.495	3.66208e-59	2
MEF2A	2.60038e-63	0.69586	0.694	0.501	3.81606e-59	2
TSC22D3	2.85047e-63	0.582456	0.482	0.269	4.18306e-59	2
TNFRSF1A	7.81635e-63	0.65337	0.564	0.365	1.14705e-58	2
IGSF6	1.45126e-62	0.517937	0.348	0.17	2.12972e-58	2
PTMA.1	5.65574e-62	0.542555	0.992	0.947	8.2998e-58	2
RNF181	3.05555e-61	0.569338	0.805	0.634	4.48402e-57	2
CMBL	4.19915e-61	0.663053	0.446	0.257	6.16226e-57	2
ENSBTAG00000024960	8.81187e-61	0.77973	0.74	0.543	1.29314e-56	2
AMDHD2	1.06037e-60	0.483122	0.91	0.793	1.55609e-56	2
HCK	2.22998e-60	0.663438	0.579	0.375	3.2725e-56	2
TBXAS1	2.76807e-60	0.620628	0.339	0.161	4.06215e-56	2
SDHB	5.38748e-60	0.62058	0.678	0.49	7.90613e-56	2
NINJ1	6.36039e-60	0.510146	0.489	0.285	9.33387e-56	2
HPRT1	1.11453e-59	0.734594	0.573	0.385	1.63557e-55	2
PTGER4	1.13196e-59	0.466799	0.519	0.307	1.66115e-55	2
TMEM51	6.85304e-59	0.446846	0.382	0.189	1.00568e-54	2
CALCOCO2	8.34375e-59	0.725943	0.674	0.506	1.22445e-54	2
ARAF	9.04267e-59	0.313052	0.564	0.367	1.32701e-54	2
SDHD	9.53025e-59	0.564912	0.698	0.523	1.39856e-54	2
CXCR4	1.20002e-58	0.624415	0.426	0.228	1.76103e-54	2
ADAMTS2	5.01284e-58	0.256555	0.123	0.031	7.35634e-54	2
YPEL3	1.10736e-57	0.471546	0.485	0.28	1.62505e-53	2
GABARAP	1.73706e-57	0.404935	0.972	0.905	2.54914e-53	2
ITM2B	1.91084e-57	0.451921	0.891	0.791	2.80415e-53	2
ADGRE5	4.54716e-57	0.73072	0.513	0.311	6.67296e-53	2
RXRA	5.23328e-57	0.39242	0.24	0.095	7.67983e-53	2
FAM49A	3.23264e-56	0.443743	0.423	0.228	4.7439e-52	2
CCPG1	4.98078e-56	0.513661	0.482	0.285	7.3093e-52	2
CALHM6	9.93906e-56	0.910912	0.384	0.214	1.45856e-51	2
ENSBTAG00000004472	1.41602e-55	0.456503	0.522	0.332	2.078e-51	2
NR1H3	2.39483e-55	0.315427	0.457	0.239	3.51441e-51	2
NDUFB1	3.4637e-55	0.494351	0.849	0.693	5.08298e-51	2
BAG3	1.3789e-54	0.586304	0.395	0.22	2.02354e-50	2
DAZAP2	1.58036e-54	0.631631	0.658	0.49	2.31917e-50	2
ENSBTAG00000050786	2.13655e-54	0.51071	0.266	0.114	3.13538e-50	2
PRKCD	2.48804e-54	0.599644	0.386	0.211	3.6512e-50	2
COX8A	3.38416e-54	0.479695	0.835	0.705	4.96625e-50	2
ATP1A1	9.38413e-54	0.740344	0.54	0.365	1.37712e-49	2
BOLA-DMB	1.12414e-53	0.672024	0.886	0.74	1.64967e-49	2
PRODH	1.28826e-53	0.379609	0.23	0.094	1.89052e-49	2
FCER2	2.28203e-53	0.616317	0.239	0.097	3.34887e-49	2
RILPL2	4.58187e-53	0.548085	0.5	0.305	6.72389e-49	2
N4BP2L1	5.53646e-53	0.395746	0.279	0.124	8.12475e-49	2
IL6R	1.01843e-52	0.640043	0.794	0.652	1.49455e-48	2
RASA3	1.02994e-52	0.473438	0.37	0.192	1.51144e-48	2
TMEM150B	7.15962e-52	0.348079	0.163	0.055	1.05067e-47	2
PDXK	9.71473e-52	0.472118	0.411	0.232	1.42564e-47	2
RIN3	1.23719e-51	0.54118	0.349	0.181	1.81557e-47	2
KLHL8	2.16848e-51	0.375133	0.24	0.101	3.18225e-47	2
SH3BGRL	3.39942e-51	0.480833	0.684	0.478	4.98865e-47	2
RNASET2	4.27297e-51	0.635199	0.527	0.345	6.27058e-47	2
MOCS1	4.95916e-51	0.432346	0.249	0.109	7.27756e-47	2
AHNAK	5.89374e-51	0.382782	0.357	0.18	8.64906e-47	2
ENSBTAG00000050417	1.04323e-50	0.343317	0.157	0.052	1.53095e-46	2
SP110	1.30043e-50	0.425314	0.387	0.214	1.90839e-46	2
PLXDC2	1.38081e-50	0.337941	0.206	0.08	2.02635e-46	2
ENO1	1.30561e-49	0.605141	0.796	0.639	1.91598e-45	2
BTG3	1.73626e-49	0.4744	0.353	0.185	2.54796e-45	2
SGK1	2.02248e-49	0.408372	0.571	0.362	2.96799e-45	2
GRAMD1C	7.98491e-49	0.389081	0.194	0.076	1.17179e-44	2
CD72	1.55585e-48	0.464275	0.363	0.192	2.2832e-44	2
PRDM1	1.02942e-47	0.30651	0.362	0.185	1.51067e-43	2
VNN2	1.51073e-47	0.261177	0.209	0.084	2.21699e-43	2
ENSBTAG00000049333	2.46436e-47	0.253815	0.102	0.026	3.61645e-43	2
ME2	2.5159e-47	0.704495	0.447	0.288	3.69208e-43	2
ATP6V0E1	4.2901e-47	0.256976	0.894	0.785	6.29573e-43	2
DUSP6	6.28942e-47	0.501275	0.496	0.301	9.22972e-43	2
CLEC5A	7.72258e-47	0.342558	0.128	0.039	1.13329e-42	2
SH2D1B	2.32255e-46	0.255637	0.154	0.053	3.40834e-42	2
SAMHD1	3.52211e-46	0.336468	0.307	0.155	5.1687e-42	2
CAST	4.50038e-46	0.522696	0.549	0.356	6.6043e-42	2
PECAM1	4.5429e-46	0.461633	0.269	0.126	6.66671e-42	2
NPHP1	4.62877e-46	0.274859	0.119	0.035	6.79272e-42	2
MMP19	5.36776e-46	0.334258	0.16	0.057	7.87719e-42	2
IER5L	3.05946e-45	0.397018	0.512	0.327	4.48976e-41	2
ALDH2	5.91821e-45	0.667074	0.623	0.463	8.68498e-41	2
LDHA	7.93488e-45	0.494314	0.73	0.543	1.16444e-40	2
PSTPIP2	8.30186e-45	0.418332	0.374	0.206	1.2183e-40	2
MAP3K3	1.05581e-44	0.567197	0.434	0.272	1.5494e-40	2
SPTSSA	1.6487e-44	0.560977	0.593	0.437	2.41946e-40	2
PARP8	2.29135e-44	0.293952	0.203	0.084	3.36255e-40	2
IPCEF1	3.65655e-44	0.323353	0.206	0.089	5.36599e-40	2
CREBL2	6.18874e-44	0.535376	0.469	0.311	9.08198e-40	2
SLA	6.94665e-44	0.483963	0.441	0.27	1.01942e-39	2
UQCR11	7.35087e-44	0.549027	0.788	0.664	1.07874e-39	2
CCDC32	7.65605e-44	0.448562	0.437	0.273	1.12352e-39	2
PGD	1.24708e-43	0.470257	0.425	0.261	1.83009e-39	2
FCHO2	2.25518e-43	0.377968	0.274	0.135	3.30947e-39	2
BNIP3L	2.81283e-43	0.404487	0.546	0.374	4.12782e-39	2
IGSF8	3.12209e-43	0.410411	0.247	0.117	4.58166e-39	2
UGCG	6.31912e-43	0.475322	0.504	0.334	9.27331e-39	2
FDX1	1.76253e-42	0.427169	0.454	0.293	2.58652e-38	2
AKR7A2	1.71392e-41	0.544906	0.573	0.412	2.51518e-37	2
GSAP	1.84209e-41	0.379002	0.317	0.171	2.70327e-37	2
SGK3	2.17361e-41	0.305907	0.314	0.164	3.18978e-37	2
IL10RB	2.43675e-41	0.343057	0.349	0.193	3.57592e-37	2
SCP2	2.99644e-41	0.510248	0.723	0.591	4.39728e-37	2
EMILIN2	3.0293e-41	0.282738	0.381	0.219	4.44549e-37	2
PRR5	3.15482e-41	0.439683	0.335	0.189	4.62969e-37	2
APBB1IP	3.90068e-41	0.478215	0.757	0.619	5.72425e-37	2
IFIT3	6.091e-41	0.410208	0.169	0.066	8.93854e-37	2
IRF1	6.53829e-41	0.382818	0.648	0.481	9.59494e-37	2
PLA2G7	9.21711e-41	0.533897	0.456	0.297	1.35261e-36	2
MBNL2	1.13762e-40	0.2639	0.392	0.225	1.66946e-36	2
MCUB	1.44491e-40	0.254932	0.143	0.051	2.12041e-36	2
VAMP5	1.49417e-40	0.31123	0.471	0.302	2.1927e-36	2
SLAMF8	2.05704e-40	0.548773	0.407	0.248	3.0187e-36	2
ENSBTAG00000005448	4.59373e-40	0.389123	0.169	0.068	6.7413e-36	2
TALDO1	1.1822e-39	0.587805	0.751	0.634	1.73488e-35	2
CTDSP2	1.41261e-39	0.446843	0.633	0.486	2.07301e-35	2
NFE2L2	1.57472e-39	0.428926	0.699	0.535	2.3109e-35	2
MBOAT1	1.7013e-39	0.290516	0.173	0.07	2.49665e-35	2
NCF2	1.84073e-39	0.282649	0.157	0.06	2.70128e-35	2
EGLN1	5.75664e-39	0.479482	0.45	0.299	8.44787e-35	2
SLC35G1	6.51331e-39	0.268163	0.151	0.057	9.55828e-35	2
COX6A1	1.23464e-38	0.410511	0.857	0.762	1.81184e-34	2
LAMTOR3	3.60345e-38	0.463229	0.582	0.424	5.28806e-34	2
NDUFS7	3.61752e-38	0.504226	0.577	0.432	5.30871e-34	2
TAGAP	3.93466e-38	0.509001	0.484	0.328	5.77411e-34	2
MAPKAPK3	6.98584e-38	0.430593	0.351	0.204	1.02517e-33	2
CHCHD10	7.02538e-38	0.389392	0.211	0.096	1.03097e-33	2
TLR2	1.04667e-37	0.409783	0.288	0.157	1.53599e-33	2
HSPA1A	1.10203e-37	0.401316	0.66	0.498	1.61722e-33	2
COMMD9	1.81929e-37	0.471988	0.267	0.143	2.66981e-33	2
PDE3B	3.27059e-37	0.341339	0.266	0.138	4.7996e-33	2
SHISA5	5.39531e-37	0.377104	0.533	0.378	7.91762e-33	2
TMEM173	9.10641e-37	0.459965	0.422	0.266	1.33637e-32	2
CKB	1.03322e-36	0.28466	0.732	0.579	1.51624e-32	2
IKBKE	1.27494e-36	0.355854	0.205	0.094	1.87098e-32	2
FBXL5	1.37634e-36	0.457442	0.343	0.201	2.01978e-32	2
ENSBTAG00000048353	1.74423e-36	0.373291	0.418	0.257	2.55966e-32	2
GNPTAB	2.61365e-36	0.517685	0.513	0.361	3.83554e-32	2
PLEKHO2	3.67563e-36	0.408193	0.474	0.302	5.39399e-32	2
RAP1B	3.85334e-36	0.446651	0.819	0.688	5.65477e-32	2
CALM1	6.25981e-36	0.253423	0.968	0.892	9.18628e-32	2
FAM45A	9.76724e-36	0.363602	0.288	0.157	1.43334e-31	2
LY96	1.10349e-35	0.402098	0.59	0.432	1.61938e-31	2
ATG3	1.47041e-35	0.441977	0.515	0.364	2.15782e-31	2
TET2	1.79536e-35	0.477971	0.401	0.257	2.6347e-31	2
C13H20orf27	2.49573e-35	0.462878	0.452	0.305	3.66248e-31	2
ENSBTAG00000004608	3.47771e-35	0.351975	0.235	0.117	5.10354e-31	2
ECE1	3.53628e-35	0.53858	0.355	0.215	5.1895e-31	2
TNFSF8	4.09115e-35	0.396141	0.229	0.113	6.00376e-31	2
ENSBTAG00000055145	1.0407e-34	0.381434	0.167	0.072	1.52723e-30	2
MLXIP	1.35529e-34	0.372421	0.363	0.22	1.98888e-30	2
TRIM65	5.62724e-34	0.516848	0.281	0.158	8.25798e-30	2
SLC13A3	5.95157e-34	0.349565	0.133	0.051	8.73393e-30	2
MRC1	7.01312e-34	0.303984	0.281	0.149	1.02917e-29	2
RGS10	7.82755e-34	0.414747	0.717	0.542	1.14869e-29	2
MILR1	8.28226e-34	0.278627	0.255	0.132	1.21542e-29	2
DUSP2	8.998e-34	0.411045	0.353	0.207	1.32046e-29	2
C3AR1	9.73289e-34	0.376845	0.354	0.207	1.4283e-29	2
BAK1	1.12889e-33	0.575808	0.33	0.202	1.65665e-29	2
BATF2	1.15018e-33	0.406808	0.162	0.069	1.68789e-29	2
MCFD2	1.48713e-33	0.422027	0.398	0.257	2.18237e-29	2
STX11	4.74503e-33	0.367589	0.273	0.146	6.96333e-29	2
CYB5R3	5.01329e-33	0.709788	0.393	0.261	7.35701e-29	2
LRP12	5.69873e-33	0.493079	0.269	0.149	8.36288e-29	2
SLC38A2	5.8512e-33	0.36569	0.557	0.4	8.58663e-29	2
RHOQ	6.5873e-33	0.372233	0.335	0.195	9.66686e-29	2
C11H2orf42	7.81187e-33	0.266608	0.142	0.057	1.14639e-28	2
SUSD6	7.88371e-33	0.409441	0.515	0.363	1.15693e-28	2
RNF149	9.07415e-33	0.275826	0.163	0.07	1.33163e-28	2
DPYD	1.20484e-32	0.456051	0.407	0.268	1.76811e-28	2
GBP5	1.30293e-32	0.401173	0.19	0.088	1.91205e-28	2
NDUFA1	1.34064e-32	0.354701	0.855	0.761	1.96739e-28	2
ADSS	1.63769e-32	0.471969	0.393	0.262	2.4033e-28	2
GRB2	1.8681e-32	0.504809	0.666	0.548	2.74144e-28	2
SMIM3	2.00456e-32	0.300518	0.279	0.154	2.9417e-28	2
TNFSF10	2.84386e-32	0.464686	0.244	0.129	4.17337e-28	2
GLRX	3.00806e-32	0.381536	0.73	0.582	4.41433e-28	2
ENSBTAG00000050239	3.34504e-32	0.45456	0.425	0.285	4.90884e-28	2
CD200R1L	3.53703e-32	0.334682	0.162	0.071	5.19059e-28	2
PDCD4	4.44989e-32	0.544662	0.687	0.57	6.53022e-28	2
EOGT	5.83862e-32	0.471195	0.423	0.286	8.56818e-28	2
TMBIM6	6.37929e-32	0.338858	0.943	0.9	9.3616e-28	2
ACVRL1	6.77387e-32	0.277685	0.194	0.091	9.94065e-28	2
OAS1Y	1.03306e-31	0.725999	0.242	0.128	1.51601e-27	2
IER3IP1	1.61707e-31	0.40563	0.327	0.202	2.37305e-27	2
ARHGAP25	1.9456e-31	0.40597	0.357	0.221	2.85517e-27	2
ZFYVE21	3.52734e-31	0.355346	0.277	0.155	5.17636e-27	2
TWF2	3.85005e-31	0.53815	0.49	0.354	5.64995e-27	2
ENSBTAG00000046172	4.43895e-31	0.298771	0.288	0.166	6.51415e-27	2
SEMA4D	4.44093e-31	0.297157	0.221	0.112	6.51707e-27	2
AHCY	5.83388e-31	0.616668	0.645	0.53	8.56122e-27	2
CSF3R	5.86576e-31	0.337021	0.25	0.134	8.608e-27	2
PREB	1.03744e-30	0.360452	0.239	0.128	1.52244e-26	2
ATP13A2	1.24975e-30	0.256356	0.199	0.095	1.83401e-26	2
CYP27A1	2.12786e-30	0.265976	0.136	0.055	3.12264e-26	2
TPI1	2.22212e-30	0.365404	0.719	0.58	3.26096e-26	2
GPI	2.65399e-30	0.390847	0.372	0.239	3.89473e-26	2
IRF2BP2	2.90511e-30	0.475588	0.594	0.454	4.26325e-26	2
NDUFS8	9.55771e-30	0.439058	0.705	0.582	1.40259e-25	2
NUDT7	1.04757e-29	0.297803	0.171	0.08	1.53731e-25	2
PSMB10	1.1215e-29	0.613885	0.623	0.514	1.6458e-25	2
TRAF3IP3	1.55402e-29	0.339507	0.199	0.101	2.28052e-25	2
ATP5ME	1.77584e-29	0.400635	0.895	0.818	2.60605e-25	2
MKNK1	2.47671e-29	0.266322	0.316	0.187	3.63457e-25	2
UBE2D3	2.79306e-29	0.335288	0.788	0.673	4.09882e-25	2
AKAP7	3.08661e-29	0.360057	0.24	0.131	4.52961e-25	2
TMEM106A	3.19468e-29	0.473793	0.451	0.323	4.6882e-25	2
SERP1	3.75835e-29	0.38106	0.592	0.461	5.51538e-25	2
DNAJC1	3.90554e-29	0.363286	0.334	0.21	5.73138e-25	2
MGST3	5.50764e-29	0.421999	0.554	0.419	8.08246e-25	2
NAGK	6.84052e-29	0.352339	0.323	0.199	1.00385e-24	2
SPI1	9.72022e-29	0.387647	0.798	0.67	1.42644e-24	2
PEAK1	1.18977e-28	0.557416	0.326	0.202	1.74598e-24	2
ESRRA	1.29583e-28	0.502105	0.378	0.253	1.90163e-24	2
ALDOA	5.974e-28	0.271551	0.686	0.572	8.76685e-24	2
LAPTM5	7.24296e-28	0.461413	0.832	0.749	1.0629e-23	2
CYBA	7.56942e-28	0.465903	0.924	0.865	1.11081e-23	2
RP2	1.42261e-27	0.307532	0.411	0.282	2.08768e-23	2
TNFAIP8	2.13662e-27	0.467594	0.605	0.483	3.13548e-23	2
COX5B	3.10537e-27	0.275599	0.882	0.787	4.55713e-23	2
SYS1	4.05208e-27	0.286979	0.415	0.279	5.94643e-23	2
LAPTM4A	7.97095e-27	0.287294	0.762	0.665	1.16974e-22	2
CSK	9.05569e-27	0.454541	0.594	0.461	1.32892e-22	2
ITCH	1.03813e-26	0.365226	0.282	0.167	1.52345e-22	2
GBP4	1.33976e-26	0.317097	0.144	0.064	1.96609e-22	2
WSB1	1.43223e-26	0.384549	0.437	0.308	2.10179e-22	2
SPG21	2.16788e-26	0.321592	0.266	0.156	3.18136e-22	2
OPTN	2.27303e-26	0.311985	0.195	0.099	3.33567e-22	2
ENY2	2.29962e-26	0.336678	0.551	0.423	3.37469e-22	2
MYO1F	3.50451e-26	0.434365	0.409	0.282	5.14287e-22	2
WIPF1	3.58644e-26	0.411384	0.665	0.542	5.2631e-22	2
PSEN1	4.82473e-26	0.348539	0.316	0.199	7.08029e-22	2
C7H19orf66	6.5993e-26	0.274675	0.352	0.233	9.68447e-22	2
TP53RK	8.53476e-26	0.294978	0.316	0.202	1.25248e-21	2
TUT7	9.92923e-26	0.398429	0.544	0.412	1.45711e-21	2
PYGL	1.42636e-25	0.383736	0.433	0.311	2.09318e-21	2
KRCC1	1.43157e-25	0.391012	0.554	0.433	2.10083e-21	2
RBM47	2.20213e-25	0.512646	0.569	0.455	3.23162e-21	2
AK2	2.31342e-25	0.402739	0.429	0.311	3.39494e-21	2
COX7A2	2.44502e-25	0.300543	0.857	0.749	3.58807e-21	2
CXCL10	3.48856e-25	0.778922	0.405	0.263	5.11946e-21	2
PSMB8	4.48793e-25	0.408453	0.833	0.757	6.58604e-21	2
CITED2	5.05585e-25	0.347189	0.348	0.232	7.41945e-21	2
BNIP2	6.2724e-25	0.330436	0.425	0.304	9.20475e-21	2
ZDHHC20	7.35826e-25	0.328256	0.303	0.19	1.07982e-20	2
PLEKHB2	8.66949e-25	0.349904	0.53	0.406	1.27225e-20	2
HIST1H2BB	1.18416e-24	0.309116	0.291	0.179	1.73775e-20	2
CISD2	1.30394e-24	0.429008	0.467	0.352	1.91353e-20	2
VDAC1	1.31613e-24	0.39359	0.549	0.429	1.93142e-20	2
TYK2	2.12916e-24	0.255944	0.484	0.357	3.12454e-20	2
HIPK3	2.3184e-24	0.325912	0.211	0.118	3.40225e-20	2
MAP3K5	2.66993e-24	0.384996	0.236	0.139	3.91812e-20	2
NECAP2	3.40635e-24	0.414866	0.576	0.46	4.99882e-20	2
GAS7	9.03056e-24	0.252519	0.25	0.145	1.32523e-19	2
FKBP1A	1.0636e-23	0.33419	0.505	0.388	1.56083e-19	2
FLI1	1.19924e-23	0.381027	0.459	0.343	1.75988e-19	2
PIK3C2A	1.56704e-23	0.279479	0.198	0.107	2.29963e-19	2
PTPN2	2.15795e-23	0.434445	0.541	0.435	3.16679e-19	2
SLC15A3	3.25341e-23	0.304464	0.404	0.281	4.77438e-19	2
NDUFAB1	4.66011e-23	0.344245	0.575	0.462	6.83872e-19	2
ACSL4	5.53906e-23	0.4924	0.405	0.294	8.12857e-19	2
PARP9	6.60398e-23	0.338511	0.374	0.26	9.69134e-19	2
IFNGR1	6.7244e-23	0.395531	0.608	0.484	9.86805e-19	2
UNC119	6.87697e-23	0.368194	0.568	0.438	1.0092e-18	2
APH1A	7.73981e-23	0.334607	0.377	0.267	1.13582e-18	2
RBCK1	1.06896e-22	0.365678	0.396	0.28	1.5687e-18	2
CERS2	1.07095e-22	0.308745	0.359	0.246	1.57162e-18	2
ARL14EP	2.49748e-22	0.349348	0.472	0.355	3.66505e-18	2
NDUFA3	3.06776e-22	0.292934	0.674	0.572	4.50193e-18	2
RIPK1	3.74345e-22	0.501211	0.431	0.322	5.49351e-18	2
CHP1	4.49428e-22	0.34797	0.389	0.277	6.59535e-18	2
SGMS1	4.5171e-22	0.310284	0.375	0.261	6.62884e-18	2
XAF1	6.69874e-22	0.334124	0.267	0.169	9.83041e-18	2
BIN2	7.90466e-22	0.373937	0.409	0.298	1.16001e-17	2
HSPA6	8.96878e-22	0.394609	0.128	0.059	1.31617e-17	2
BOLA-DMA	1.01043e-21	0.285493	0.841	0.716	1.48281e-17	2
TFDP2	1.19654e-21	0.290256	0.153	0.077	1.75592e-17	2
CX3CR1	1.21937e-21	0.358919	0.344	0.228	1.78942e-17	2
CCDC69	1.2347e-21	0.326095	0.212	0.121	1.81193e-17	2
TXNDC16	2.14942e-21	0.256541	0.16	0.083	3.15427e-17	2
ALDH9A1	2.2069e-21	0.373278	0.313	0.21	3.23863e-17	2
LAT2	3.22315e-21	0.29865	0.619	0.506	4.72997e-17	2
LMO2	3.49678e-21	0.277993	0.447	0.329	5.13153e-17	2
IFIT5	4.03998e-21	0.379161	0.334	0.229	5.92868e-17	2
CHMP2A	4.54333e-21	0.329229	0.521	0.405	6.66733e-17	2
CDKN1B	9.47566e-21	0.31207	0.489	0.38	1.39055e-16	2
CHD1	9.77505e-21	0.366675	0.552	0.438	1.43449e-16	2
XRN2	9.97332e-21	0.456043	0.48	0.376	1.46358e-16	2
IFI35	1.80863e-20	0.364034	0.33	0.227	2.65416e-16	2
MID1IP1	2.67561e-20	0.255209	0.165	0.088	3.92645e-16	2
PGS1	2.93206e-20	0.282748	0.237	0.145	4.3028e-16	2
MX1	2.9571e-20	0.97614	0.14	0.069	4.33954e-16	2
SOAT1	3.2654e-20	0.283219	0.244	0.151	4.79197e-16	2
ABR	5.56824e-20	0.331435	0.465	0.357	8.17139e-16	2
TLN1	7.00171e-20	0.46563	0.782	0.713	1.0275e-15	2
TM9SF4	1.09799e-19	0.269683	0.29	0.192	1.6113e-15	2
COX5A	1.4106e-19	0.316479	0.797	0.711	2.07006e-15	2
IFI44L	1.82784e-19	0.268666	0.18	0.101	2.68235e-15	2
C6H4orf3	1.84304e-19	0.289129	0.592	0.491	2.70466e-15	2
TAP1	2.02007e-19	0.315054	0.589	0.469	2.96445e-15	2
SNX2	2.37549e-19	0.326614	0.533	0.426	3.48603e-15	2
GNB2	2.84897e-19	0.303112	0.623	0.506	4.18086e-15	2
MXI1	5.25872e-19	0.315881	0.257	0.164	7.71718e-15	2
SOX4	7.05763e-19	0.331892	0.21	0.128	1.03571e-14	2
ENSBTAG00000038536	7.19099e-19	0.29342	0.242	0.152	1.05528e-14	2
NDUFS6	8.93202e-19	0.271616	0.479	0.372	1.31077e-14	2
ENSBTAG00000004339	9.8961e-19	0.261212	0.195	0.115	1.45225e-14	2
RAB5C	1.09261e-18	0.298138	0.615	0.522	1.6034e-14	2
RNF144B	1.30666e-18	0.353079	0.376	0.273	1.91753e-14	2
CYTH4	2.01973e-18	0.300968	0.307	0.212	2.96395e-14	2
SELENOF	2.63888e-18	0.289336	0.581	0.479	3.87255e-14	2
URI1	2.77682e-18	0.368337	0.378	0.283	4.07499e-14	2
SDHC	3.75167e-18	0.288406	0.602	0.502	5.50558e-14	2
ISCA1	7.22146e-18	0.339054	0.276	0.187	1.05975e-13	2
ECHS1	7.91468e-18	0.354051	0.32	0.232	1.16148e-13	2
UQCRFS1	8.03978e-18	0.320462	0.56	0.471	1.17984e-13	2
PYCARD	1.41098e-17	0.336206	0.733	0.625	2.07061e-13	2
IFI30	1.72543e-17	0.271849	0.726	0.642	2.53207e-13	2
DDB2	2.32477e-17	0.324342	0.296	0.203	3.41161e-13	2
BLVRB	3.73014e-17	0.268621	0.362	0.266	5.47398e-13	2
ERBIN	4.60976e-17	0.310584	0.481	0.38	6.76483e-13	2
GLUD1	4.7231e-17	0.312878	0.38	0.285	6.93114e-13	2
VSIG10L	4.82778e-17	0.272403	0.597	0.5	7.08477e-13	2
MNAT1	5.36328e-17	0.25955	0.301	0.211	7.87062e-13	2
MBOAT7	5.53831e-17	0.273691	0.316	0.223	8.12747e-13	2
LAP3	1.24624e-16	0.649088	0.702	0.647	1.82885e-12	2
MEA1	1.37235e-16	0.32391	0.342	0.25	2.01392e-12	2
CNPY3	2.46472e-16	0.338659	0.452	0.361	3.61698e-12	2
MTAP	2.89732e-16	0.318842	0.354	0.265	4.25181e-12	2
QKI	4.61278e-16	0.285109	0.266	0.178	6.76926e-12	2
ENSBTAG00000024901	5.10779e-16	0.287016	0.317	0.226	7.49568e-12	2
MDH2	5.49492e-16	0.358058	0.522	0.423	8.06379e-12	2
VCAM1	6.65362e-16	0.591234	0.168	0.099	9.76419e-12	2
HNRNPF	6.70726e-16	0.253361	0.779	0.679	9.8429e-12	2
ENSBTAG00000000964	1.08183e-15	0.396087	0.361	0.267	1.58759e-11	2
VPS4B	1.47518e-15	0.281234	0.442	0.349	2.16482e-11	2
CCDC82	1.94828e-15	0.326716	0.332	0.243	2.8591e-11	2
ATP5F1D	3.22649e-15	0.255783	0.614	0.53	4.73487e-11	2
GALNT1	3.88037e-15	0.26856	0.607	0.513	5.69444e-11	2
LAMTOR2	6.01078e-15	0.308103	0.772	0.707	8.82082e-11	2
TSC22D4	6.64209e-15	0.284626	0.354	0.268	9.74726e-11	2
DERA	1.269e-14	0.328515	0.298	0.219	1.86226e-10	2
NBR1	1.28115e-14	0.332946	0.433	0.342	1.88009e-10	2
GLIPR1	1.37547e-14	0.403717	0.411	0.329	2.0185e-10	2
B3GNT3	1.38471e-14	0.254157	0.156	0.091	2.03206e-10	2
CNOT6L	1.56346e-14	0.302702	0.499	0.412	2.29438e-10	2
PGM2	1.58124e-14	0.28391	0.285	0.201	2.32047e-10	2
TAP2	1.69762e-14	0.298958	0.503	0.406	2.49126e-10	2
ENSBTAG00000050510	1.84294e-14	0.273185	0.203	0.13	2.70451e-10	2
LRP10	3.45948e-14	0.302024	0.463	0.373	5.07678e-10	2
MTCH1	9.6648e-14	0.34294	0.336	0.257	1.41831e-09	2
DR1	1.12128e-13	0.311748	0.4	0.316	1.64548e-09	2
MAPK14	4.58661e-13	0.251457	0.291	0.212	6.73085e-09	2
ANXA5	6.60149e-13	0.25117	0.586	0.488	9.68769e-09	2
P4HB	9.49197e-13	0.370612	0.531	0.449	1.39295e-08	2
PEA15	1.16447e-12	0.300522	0.395	0.317	1.70886e-08	2
RGS19	1.355e-12	0.278585	0.404	0.322	1.98846e-08	2
BTK	3.26331e-12	0.271706	0.463	0.376	4.7889e-08	2
CYCS	3.85289e-12	0.300701	0.449	0.378	5.65411e-08	2
EEF1E1	3.94025e-12	0.266524	0.319	0.247	5.78232e-08	2
NAPSA	5.64161e-12	0.27646	0.26	0.184	8.27906e-08	2
CDC40	1.39267e-11	0.282389	0.357	0.282	2.04374e-07	2
UQCRC1	1.47865e-11	0.275996	0.377	0.303	2.16992e-07	2
SCYL3	1.85839e-11	0.258213	0.292	0.219	2.72719e-07	2
NRN1	2.23447e-11	0.301074	0.285	0.215	3.27908e-07	2
DBNL	2.61354e-11	0.32118	0.536	0.459	3.83537e-07	2
ARAP2	3.21943e-11	0.338676	0.232	0.167	4.72451e-07	2
ATP5F1B	4.48806e-11	0.318973	0.656	0.578	6.58623e-07	2
PRORSD1	4.74074e-11	0.275867	0.27	0.202	6.95704e-07	2
LPXN	6.30528e-11	0.252722	0.409	0.335	9.253e-07	2
CYC1	9.70024e-11	0.269999	0.402	0.33	1.42351e-06	2
PARP14	1.14175e-10	0.360954	0.473	0.4	1.67552e-06	2
DDX52	6.09376e-10	0.269068	0.322	0.257	8.94259e-06	2
RAB5A	1.81339e-09	0.268567	0.418	0.35	2.66115e-05	2
OSGEP	2.13658e-09	0.265382	0.19	0.136	3.13543e-05	2
DNAJC13	4.94416e-09	0.294605	0.34	0.278	7.25556e-05	2
FYN	3.24902e-08	0.274221	0.247	0.194	0.000476793	2
LIMS1	1.88655e-07	0.315138	0.268	0.216	0.00276851	2
GLS	0.000369587	0.548134	0.281	0.253	1	2

## Sheet: c3
gene	p_val	avg_log2FC	pct.1	pct.2	p_val_adj	cluster
PLBD1	0	1.93855	0.788	0.278	0	3
VIM	0	1.78441	0.958	0.522	0	3
ENSBTAG00000000964	0	1.76283	0.778	0.229	0	3
F2RL2	0	1.60772	0.707	0.161	0	3
ABCA6	0	1.18372	0.448	0.042	0	3
RETN	0	1.08337	0.799	0.259	0	3
CLDN1	0	0.916234	0.392	0.052	0	3
CREB5	0	0.857982	0.339	0.026	0	3
ENSBTAG00000054870	0	0.817559	0.432	0.068	0	3
ENSBTAG00000024960	3.35097e-297	1.65185	0.929	0.527	4.91755e-293	3
PDK4	9.2574e-292	1.39093	0.749	0.277	1.35852e-287	3
LTB4R	9.39615e-259	0.565886	0.346	0.058	1.37888e-254	3
ENSBTAG00000013919	3.07189e-232	1.09382	0.999	0.975	4.508e-228	3
PAK1	7.22077e-232	1.51125	0.914	0.542	1.05965e-227	3
BOLA-DRA	3.56304e-228	1.10358	1	0.98	5.22876e-224	3
CLEC10A	3.00853e-222	0.645798	0.331	0.063	4.41501e-218	3
SMCO4	6.4165e-221	0.972103	0.676	0.266	9.41622e-217	3
ARHGDIB	1.39479e-209	1.23827	0.921	0.59	2.04686e-205	3
CD1A	2.7925e-207	0.678268	0.304	0.055	4.09799e-203	3
ARHGAP18	2.23305e-203	1.32913	0.79	0.372	3.27699e-199	3
NRN1	4.62966e-202	0.803284	0.559	0.19	6.79403e-198	3
TNFAIP8L2	2.05754e-187	1.05397	0.71	0.332	3.01944e-183	3
MS4A8	2.45874e-177	0.911322	0.554	0.209	3.60821e-173	3
BOLA-DQA1	6.88401e-174	0.923824	0.998	0.913	1.01023e-169	3
MAP2	1.33377e-169	0.49331	0.314	0.07	1.95731e-165	3
CLEC12A	4.11605e-169	0.707107	0.864	0.463	6.0403e-165	3
BLA-DQB	1.1611e-167	0.975722	0.999	0.976	1.70391e-163	3
ENSBTAG00000039366	1.15176e-162	0.594014	0.258	0.05	1.69021e-158	3
ADCY4	1.35049e-160	0.273265	0.134	0.013	1.98185e-156	3
FXYD6	7.28202e-160	0.844554	0.743	0.367	1.06864e-155	3
CKB	9.00558e-159	1.78813	0.847	0.569	1.32157e-154	3
FCER2	1.49256e-158	0.786079	0.344	0.087	2.19033e-154	3
MYOF	1.2765e-157	0.771203	0.443	0.145	1.87327e-153	3
MRC1	2.76664e-156	0.400181	0.444	0.135	4.06005e-152	3
ID2	4.91457e-156	0.522685	0.941	0.489	7.21213e-152	3
H3F3A	6.11958e-152	0.601705	0.998	0.939	8.98048e-148	3
BZW1	2.99073e-148	0.919924	0.952	0.769	4.3889e-144	3
LIMD2	1.39956e-145	1.02454	0.714	0.378	2.05386e-141	3
PRELID1	3.00184e-141	0.860449	0.832	0.515	4.4052e-137	3
SH3BGRL3	5.79904e-141	0.710763	0.994	0.91	8.51009e-137	3
STOM	1.47651e-140	1.05077	0.705	0.379	2.16678e-136	3
BOLA-DOA	1.71738e-140	0.880474	0.803	0.474	2.52026e-136	3
CD1D	1.4853e-139	0.66688	0.685	0.318	2.17968e-135	3
MYCBP	1.08395e-138	0.763016	0.713	0.372	1.5907e-134	3
S100A11	1.14805e-138	0.504457	0.968	0.633	1.68476e-134	3
UNC119	7.29473e-137	0.928215	0.752	0.421	1.0705e-132	3
IFI30	5.44484e-136	0.843016	0.922	0.624	7.99031e-132	3
ANXA6	2.03871e-135	0.673659	0.598	0.253	2.99181e-131	3
ARPC4	8.42101e-134	0.873548	0.951	0.734	1.23578e-129	3
CD1B	1.48866e-133	0.83746	0.154	0.022	2.1846e-129	3
BPI	3.95864e-132	0.547433	0.212	0.042	5.80931e-128	3
IL1R1	9.31818e-132	0.418753	0.266	0.065	1.36744e-127	3
PYCARD	3.47353e-131	0.953285	0.885	0.612	5.0974e-127	3
CCND1	1.24379e-127	0.936129	0.488	0.2	1.82526e-123	3
PTMA.1	1.95119e-126	0.682122	1	0.947	2.86336e-122	3
HK3	2.08896e-123	0.624473	0.359	0.114	3.06555e-119	3
NME2	2.63511e-122	0.706114	0.896	0.6	3.86702e-118	3
LFNG	3.44368e-122	0.576839	0.438	0.166	5.0536e-118	3
CHPT1	3.5676e-122	0.562644	0.528	0.219	5.23546e-118	3
PLD4	8.59885e-121	0.791348	0.657	0.336	1.26188e-116	3
PRR5	1.49158e-120	0.578949	0.461	0.178	2.18889e-116	3
BOLA-DOB	3.8005e-117	0.493533	0.465	0.183	5.57723e-113	3
BIN1	1.80862e-116	0.653884	0.455	0.18	2.65415e-112	3
PPP1R14A	3.08004e-115	0.600273	0.594	0.277	4.51995e-111	3
EHF	9.64675e-115	0.272941	0.191	0.038	1.41566e-110	3
BFSP2	1.90728e-114	0.599432	0.488	0.206	2.79894e-110	3
GAPDH	1.15676e-113	0.794456	0.943	0.781	1.69755e-109	3
SH3BGRL	1.00479e-111	0.620275	0.797	0.469	1.47453e-107	3
PGAM1	8.81682e-111	0.579378	0.871	0.592	1.29387e-106	3
CORO1A	1.64796e-108	1.16832	0.813	0.588	2.41838e-104	3
LY86	2.55634e-108	0.580273	0.88	0.552	3.75142e-104	3
CCDC69	8.56657e-108	0.45589	0.335	0.11	1.25714e-103	3
ABRACL	4.86712e-107	0.691307	0.934	0.692	7.14251e-103	3
HSD17B11	1.33687e-106	0.601123	0.596	0.294	1.96186e-102	3
RACK1	1.79784e-106	0.688265	0.998	0.922	2.63833e-102	3
MFNG	1.25959e-105	0.458753	0.431	0.173	1.84845e-101	3
RPA3	1.53582e-105	0.380623	0.673	0.333	2.25381e-101	3
CLIC1	3.81265e-105	0.649677	0.836	0.53	5.59506e-101	3
APRT	1.79757e-104	0.729691	0.895	0.663	2.63794e-100	3
PEBP1	7.86036e-104	0.709019	0.836	0.554	1.15351e-99	3
EEF1A1	2.59973e-103	0.565882	0.998	0.96	3.8151e-99	3
TLR3	4.01036e-103	0.418441	0.451	0.183	5.8852e-99	3
RAC1	6.46964e-103	0.740499	0.942	0.771	9.49419e-99	3
ALDOC	1.04608e-102	0.652501	0.503	0.231	1.53512e-98	3
GLIPR1	4.59646e-102	0.576588	0.614	0.31	6.7453e-98	3
ITGB7	2.71967e-100	0.592095	0.52	0.241	3.99111e-96	3
ARPC2	3.96127e-100	0.826961	0.978	0.855	5.81316e-96	3
GDI2	6.94779e-100	0.819756	0.773	0.506	1.01959e-95	3
GBP2	1.20268e-99	0.845415	0.539	0.251	1.76493e-95	3
ENSBTAG00000009656	1.27964e-99	0.914651	0.782	0.612	1.87787e-95	3
BLOC1S6	1.74303e-98	0.570437	0.558	0.278	2.5579e-94	3
ADA2	5.71429e-97	0.443606	0.586	0.297	8.38572e-93	3
CLEC5A	2.38981e-96	0.321522	0.17	0.036	3.50704e-92	3
PTGDR2	7.03799e-93	0.342352	0.174	0.04	1.03282e-88	3
CRIM1	1.23311e-92	0.28682	0.334	0.119	1.80959e-88	3
HPRT1	1.69872e-92	0.554571	0.674	0.377	2.49287e-88	3
CCDC6	1.93145e-92	0.365284	0.288	0.095	2.83441e-88	3
CFAP36	3.91636e-92	0.491116	0.492	0.223	5.74726e-88	3
TIFAB	8.32202e-92	0.578791	0.44	0.189	1.22126e-87	3
IL16	1.03054e-91	0.616348	0.511	0.243	1.51232e-87	3
GSN	1.39663e-91	0.70268	0.765	0.5	2.04956e-87	3
DPYSL2	1.49003e-91	0.388038	0.653	0.343	2.18662e-87	3
SNX3	1.41238e-90	0.524331	0.914	0.68	2.07267e-86	3
B3GALT2	2.64204e-90	0.314972	0.219	0.06	3.8772e-86	3
PCDHAC2	6.29554e-89	0.570507	0.419	0.178	9.2387e-85	3
EEF1B2	9.04055e-89	0.557478	0.959	0.757	1.3267e-84	3
ATP5MC2	9.13885e-88	0.561136	0.939	0.714	1.34113e-83	3
MNF1	9.75875e-87	0.502277	0.646	0.354	1.4321e-82	3
C8H9orf72	2.25628e-86	0.566211	0.723	0.43	3.31109e-82	3
RGS19	5.99044e-86	0.589237	0.575	0.306	8.79097e-82	3
MAP4K1	1.48658e-85	0.428212	0.421	0.182	2.18156e-81	3
CCDC86	2.11726e-85	0.353878	0.241	0.075	3.10708e-81	3
MATK	4.9754e-85	0.572452	0.441	0.201	7.3014e-81	3
SLC20A1	9.83612e-85	0.506624	0.508	0.248	1.44345e-80	3
GMFG	9.93907e-83	0.478273	0.879	0.636	1.45856e-78	3
SLC16A3	1.00661e-82	0.34157	0.3	0.108	1.4772e-78	3
TBC1D9	3.57446e-82	0.858545	0.629	0.38	5.24552e-78	3
BTF3	4.53764e-82	0.462965	0.963	0.8	6.65899e-78	3
APEX1	5.85269e-81	0.540451	0.561	0.297	8.58882e-77	3
CHP1	6.05041e-81	0.449631	0.524	0.265	8.87898e-77	3
DDX21	1.35275e-80	0.618857	0.724	0.457	1.98516e-76	3
TPI1	1.58527e-80	0.550385	0.819	0.571	2.32639e-76	3
CD74	6.00866e-80	0.36721	1	0.997	8.81771e-76	3
ACSL4	9.33689e-80	0.596861	0.532	0.282	1.37019e-75	3
NIFK	1.25753e-79	0.493941	0.592	0.319	1.84542e-75	3
CX3CR1	1.42115e-79	0.291793	0.48	0.216	2.08554e-75	3
JPT1	2.31784e-79	0.441457	0.946	0.72	3.40143e-75	3
GLRX	3.32403e-79	0.536694	0.837	0.573	4.87801e-75	3
ME2	5.25576e-79	0.542307	0.535	0.28	7.71283e-75	3
DDB2	9.60911e-79	0.458611	0.422	0.191	1.41014e-74	3
MIF	1.48201e-78	0.457442	0.911	0.677	2.17485e-74	3
RGS10	3.19674e-78	0.501819	0.829	0.533	4.69122e-74	3
CNIH4	5.49942e-78	0.445928	0.775	0.494	8.0704e-74	3
RAB24	7.69076e-78	0.373624	0.52	0.253	1.12862e-73	3
TNFAIP8	8.79281e-78	0.568115	0.73	0.472	1.29035e-73	3
NAAA	1.69631e-77	0.35768	0.788	0.494	2.48933e-73	3
VASH1	1.87625e-77	0.549451	0.497	0.252	2.7534e-73	3
SNRPG	6.70708e-77	0.480065	0.896	0.63	9.84263e-73	3
SHTN1	1.9201e-76	0.601638	0.71	0.442	2.81774e-72	3
NEURL1	3.58933e-76	0.360788	0.247	0.083	5.26734e-72	3
RASGRP4	4.36851e-76	0.342183	0.312	0.121	6.41079e-72	3
OTULINL	6.41823e-76	0.39495	0.321	0.127	9.41875e-72	3
C18H19orf33	1.23534e-75	0.327623	0.231	0.072	1.81286e-71	3
CYB5R3	1.50951e-75	0.441961	0.496	0.252	2.21521e-71	3
CRYBG1	3.40812e-75	0.331549	0.257	0.088	5.00141e-71	3
WWC2	6.35567e-75	0.323191	0.276	0.099	9.32695e-71	3
IFI27	6.89442e-75	0.986512	0.128	0.026	1.01176e-70	3
PRAM1	9.33665e-75	0.286985	0.277	0.1	1.37015e-70	3
HSP90AB1	4.24349e-74	0.468287	0.993	0.899	6.22732e-70	3
UBA52	1.1177e-73	0.295788	1	0.994	1.64022e-69	3
TMA7	1.95416e-73	0.565228	0.911	0.703	2.86773e-69	3
LDHB	1.11523e-72	0.546419	0.86	0.631	1.6366e-68	3
PLA2G7	2.68937e-72	0.379793	0.55	0.289	3.94666e-68	3
TOMM6	8.86367e-72	0.487553	0.874	0.618	1.30074e-67	3
MAPK14	3.31799e-71	0.313722	0.427	0.2	4.86915e-67	3
PLXDC2	3.80895e-71	0.263518	0.237	0.078	5.58964e-67	3
ESYT1	4.74109e-71	0.415965	0.495	0.247	6.95755e-67	3
TPM4	7.95542e-71	0.263845	0.746	0.478	1.16746e-66	3
ENSBTAG00000011511	1.00246e-70	0.271021	0.695	0.398	1.47111e-66	3
EEF1D	2.7994e-70	0.511967	0.915	0.714	4.10812e-66	3
BAG3	5.00968e-70	0.368242	0.446	0.216	7.35171e-66	3
CHCHD5	7.03977e-70	0.456701	0.656	0.389	1.03309e-65	3
DDT	8.37525e-70	0.440564	0.773	0.512	1.22907e-65	3
RWDD4	9.27515e-70	0.371384	0.433	0.209	1.36113e-65	3
AKR7A2	1.00289e-69	0.536973	0.659	0.405	1.47174e-65	3
LCP1	1.31625e-69	0.771136	0.914	0.748	1.9316e-65	3
PDLIM2	1.98132e-69	0.424349	0.339	0.147	2.90759e-65	3
EIF3M	2.38863e-69	0.413237	0.899	0.665	3.50531e-65	3
PSMA6	2.51724e-69	0.504248	0.827	0.601	3.69405e-65	3
NUP210	5.66773e-69	0.358964	0.512	0.265	8.31739e-65	3
NACA	6.72851e-69	0.51531	0.961	0.812	9.87409e-65	3
NEDD9	7.56565e-69	0.421925	0.403	0.188	1.11026e-64	3
MYL12A	8.5157e-69	0.352055	0.925	0.734	1.24968e-64	3
SPN	8.71054e-69	0.30279	0.348	0.147	1.27827e-64	3
ARL2	8.81278e-69	0.395442	0.534	0.286	1.29328e-64	3
HCLS1	1.59545e-68	0.527513	0.703	0.467	2.34132e-64	3
CAP1	1.68713e-68	0.668074	0.808	0.601	2.47586e-64	3
FGD2	1.87879e-68	0.446414	0.578	0.316	2.75712e-64	3
BOLA-DMA	3.09687e-68	0.337684	0.934	0.708	4.54465e-64	3
NCL	4.7933e-68	0.554409	0.886	0.688	7.03417e-64	3
TMSB4	1.05364e-67	0.343505	0.996	0.933	1.54621e-63	3
PIM3	1.26706e-67	0.622773	0.633	0.396	1.85941e-63	3
MLEC	4.14586e-67	0.391881	0.416	0.202	6.08404e-63	3
CIAO2A	5.34467e-67	0.42391	0.807	0.544	7.84331e-63	3
DCXR.1	2.74199e-66	0.297901	0.293	0.118	4.02387e-62	3
CTBP2	2.79831e-66	0.377059	0.471	0.241	4.10653e-62	3
KCNK17	3.84316e-66	0.32578	0.281	0.108	5.63984e-62	3
EIF5A	4.80521e-66	0.560531	0.831	0.612	7.05165e-62	3
LAMTOR4	2.70935e-65	0.425535	0.876	0.649	3.97598e-61	3
NPAS2	5.28554e-65	0.407482	0.999	0.967	7.75653e-61	3
UBE2E1	6.53981e-64	0.367974	0.563	0.318	9.59717e-60	3
RASAL2	9.25664e-64	0.293544	0.512	0.267	1.35841e-59	3
NT5C	7.53417e-63	0.503539	0.602	0.358	1.10564e-58	3
HNRNPA1	2.52412e-62	0.54231	0.917	0.783	3.70414e-58	3
TES	3.36734e-62	0.253402	0.273	0.109	4.94157e-58	3
H2AFY	7.03142e-62	0.571965	0.775	0.551	1.03186e-57	3
TLR2	7.38102e-62	0.258362	0.345	0.152	1.08316e-57	3
C23H6orf62	2.07065e-61	0.523021	0.768	0.548	3.03867e-57	3
PFKP	2.09701e-61	0.321376	0.276	0.111	3.07736e-57	3
ENSBTAG00000038625	3.20697e-61	0.307873	0.336	0.145	4.70622e-57	3
PRDX6	9.35297e-61	0.28407	0.67	0.408	1.37255e-56	3
MYCL	2.24231e-60	0.383556	0.338	0.153	3.29059e-56	3
ZC3H10	5.86806e-60	0.411594	0.957	0.756	8.61138e-56	3
CCR5	1.17954e-59	0.318948	0.296	0.124	1.73097e-55	3
CMTM3	2.28273e-59	0.315034	0.555	0.313	3.34991e-55	3
KLF13	5.23101e-59	0.441979	0.621	0.377	7.6765e-55	3
BAZ1A	8.77921e-59	0.514661	0.731	0.508	1.28835e-54	3
POP7	1.39481e-58	0.326936	0.468	0.248	2.04689e-54	3
ANP32B	1.19661e-57	0.356029	0.879	0.635	1.75602e-53	3
TXNDC17	1.76284e-57	0.334885	0.53	0.298	2.58696e-53	3
SPINT2	5.6482e-57	0.25783	0.596	0.331	8.28873e-53	3
FLOT2	7.53336e-57	0.399977	0.52	0.293	1.10552e-52	3
RPIA	8.43039e-57	0.251267	0.29	0.126	1.23716e-52	3
COX5A	1.24401e-56	0.392854	0.895	0.702	1.82558e-52	3
SKAP2	1.35732e-56	0.352471	0.793	0.57	1.99186e-52	3
H2AFJ	2.83048e-56	0.40018	0.938	0.768	4.15373e-52	3
ERH	3.30495e-56	0.377169	0.866	0.633	4.85002e-52	3
PALM2	4.24202e-56	0.30057	0.528	0.293	6.22517e-52	3
PDXP	7.0934e-56	0.303687	0.273	0.115	1.04096e-51	3
SF3B6	8.90953e-56	0.347933	0.788	0.532	1.30747e-51	3
MYO1F	9.65648e-56	0.350213	0.495	0.275	1.41709e-51	3
ARPC5	1.55486e-55	0.547902	0.957	0.866	2.28175e-51	3
COPG2	2.53937e-55	0.345466	0.3	0.132	3.72652e-51	3
CA2	2.6441e-55	0.302231	0.367	0.178	3.88022e-51	3
GSPT1	2.81834e-55	0.421033	0.61	0.376	4.13592e-51	3
PTPN18	3.35369e-55	0.376697	0.853	0.628	4.92154e-51	3
SEM1	1.06193e-54	0.381866	0.929	0.756	1.55838e-50	3
ENSBTAG00000016347	3.27698e-54	0.364079	0.785	0.537	4.80897e-50	3
PLEKHA5	3.82845e-54	0.394272	0.356	0.172	5.61824e-50	3
PSMA7	4.19241e-54	0.429269	0.918	0.734	6.15236e-50	3
DOCK10	4.87024e-54	0.419664	0.649	0.425	7.14707e-50	3
IRAK4	9.47509e-54	0.344309	0.544	0.316	1.39047e-49	3
ATP5MC1	9.99567e-54	0.352067	0.673	0.421	1.46686e-49	3
IVNS1ABP	1.6722e-53	0.284925	0.35	0.167	2.45396e-49	3
ARPC3	2.31471e-53	0.566532	0.939	0.839	3.39684e-49	3
BTK	2.32398e-53	0.395643	0.593	0.365	3.41045e-49	3
EIF2S3	3.66659e-53	0.42209	0.739	0.516	5.38072e-49	3
ATP10D	7.13228e-53	0.525736	0.543	0.331	1.04666e-48	3
EIF3F	1.31198e-52	0.308346	0.722	0.469	1.92533e-48	3
CNBP	1.79255e-52	0.336481	0.776	0.541	2.63057e-48	3
SNRPD1	1.95051e-52	0.261372	0.659	0.399	2.86238e-48	3
EID1	2.14114e-52	0.298459	0.549	0.315	3.14213e-48	3
BZW2	3.28e-52	0.316631	0.452	0.242	4.8134e-48	3
SLC25A6	3.80356e-52	0.409937	0.986	0.902	5.58173e-48	3
FBL	2.14818e-51	0.359561	0.433	0.232	3.15246e-47	3
CFL1	2.58697e-51	0.390952	0.985	0.916	3.79639e-47	3
RBM3	3.3054e-51	0.338205	0.661	0.418	4.85068e-47	3
PA2G4	3.58839e-51	0.321527	0.69	0.443	5.26597e-47	3
PRAG1	3.91676e-51	0.345713	0.295	0.135	5.74784e-47	3
POLR2G	6.56822e-51	0.356927	0.699	0.448	9.63886e-47	3
MAP7D1	8.46849e-51	0.364301	0.437	0.237	1.24275e-46	3
PBX2	9.57881e-51	0.296676	0.462	0.256	1.40569e-46	3
VAMP8	1.44055e-50	0.326056	0.889	0.673	2.114e-46	3
BTF3L4	1.78686e-50	0.310964	0.543	0.322	2.62222e-46	3
CCSER1	1.93934e-50	0.327735	0.449	0.247	2.84599e-46	3
CCT2	3.06449e-50	0.395672	0.671	0.443	4.49714e-46	3
FAM167A	4.5797e-50	0.27463	0.223	0.088	6.72072e-46	3
HNRNPAB	5.99541e-50	0.390659	0.753	0.533	8.79826e-46	3
FAM49B	8.20157e-50	0.425236	0.621	0.408	1.20358e-45	3
TIMM13	1.11596e-49	0.294342	0.483	0.276	1.63768e-45	3
EIF3L	1.37533e-49	0.333332	0.583	0.355	2.0183e-45	3
BOLA-DMB	1.4701e-49	0.307787	0.93	0.737	2.15737e-45	3
PEA15	1.62069e-49	0.293364	0.524	0.305	2.37836e-45	3
SHQ1	1.64409e-49	0.25644	0.17	0.059	2.41271e-45	3
AHCY	2.28127e-49	0.332849	0.73	0.523	3.34777e-45	3
PRELID2	3.58935e-49	0.261241	0.228	0.092	5.26737e-45	3
EIF3H	5.60938e-49	0.417887	0.702	0.477	8.23177e-45	3
EYA3	5.78397e-49	0.453366	0.567	0.356	8.48797e-45	3
REXO2	6.10413e-49	0.287226	0.424	0.229	8.95781e-45	3
SMS	9.62935e-49	0.339874	0.846	0.661	1.41311e-44	3
RARA	1.34656e-48	0.280436	0.38	0.195	1.97608e-44	3
SACM1L	2.24559e-48	0.338156	0.574	0.352	3.29541e-44	3
PPT1	4.31063e-48	0.324398	0.775	0.537	6.32585e-44	3
ATIC	7.13894e-48	0.397679	0.529	0.316	1.04764e-43	3
MYC	1.55537e-47	0.280811	0.424	0.23	2.28251e-43	3
MGST3	1.75176e-47	0.323028	0.659	0.41	2.57072e-43	3
CHURC1	2.46506e-47	0.295985	0.515	0.301	3.61748e-43	3
UBQLN4	2.68262e-47	0.2723	0.319	0.154	3.93674e-43	3
CMTM7	2.92486e-47	0.377176	0.682	0.452	4.29223e-43	3
CNIH1	3.29725e-47	0.273217	0.496	0.286	4.83871e-43	3
NIPSNAP3A	3.68583e-47	0.282289	0.351	0.179	5.40895e-43	3
KNOP1	4.2936e-47	0.320154	0.36	0.186	6.30085e-43	3
TPM3	4.9445e-47	0.614428	0.895	0.781	7.25605e-43	3
RWDD1	5.14884e-47	0.30679	0.69	0.462	7.55592e-43	3
YWHAB	7.14842e-47	0.458077	0.966	0.874	1.04903e-42	3
DKC1	8.31784e-47	0.338019	0.581	0.362	1.22064e-42	3
ENSBTAG00000025385	1.01366e-46	0.266042	0.698	0.466	1.48754e-42	3
UTP14A	1.26234e-46	0.396817	0.598	0.388	1.85248e-42	3
TKT	1.59355e-46	0.412208	0.705	0.524	2.33854e-42	3
CREBL2	2.22317e-46	0.264982	0.522	0.306	3.26251e-42	3
AP3B1	3.07176e-46	0.431521	0.559	0.357	4.5078e-42	3
STK17A	4.3897e-46	0.440144	0.704	0.503	6.44188e-42	3
ANP32A	4.86443e-46	0.313511	0.637	0.41	7.13855e-42	3
MYCBP2	5.06869e-46	0.388091	0.647	0.438	7.4383e-42	3
VASP	9.30096e-46	0.44581	0.697	0.508	1.36492e-41	3
GNB2	1.24426e-45	0.388625	0.71	0.499	1.82596e-41	3
PHPT1	1.37684e-45	0.27377	0.694	0.448	2.02052e-41	3
NAGA	1.90713e-45	0.25405	0.376	0.194	2.79871e-41	3
RTRAF	2.56443e-45	0.259418	0.784	0.548	3.76329e-41	3
STX7	3.89729e-45	0.27623	0.721	0.487	5.71927e-41	3
OAZ1	4.30835e-45	0.327384	0.899	0.695	6.32251e-41	3
ALDH2	1.20369e-44	0.429009	0.659	0.46	1.76641e-40	3
TMEM109	1.50239e-44	0.268644	0.32	0.159	2.20475e-40	3
ATP1B1	1.78063e-44	0.425546	0.463	0.273	2.61307e-40	3
SNX17	1.78586e-44	0.348163	0.55	0.345	2.62076e-40	3
DR1	1.86182e-44	0.297105	0.508	0.306	2.73222e-40	3
CASP6	4.041e-44	0.253866	0.497	0.29	5.93017e-40	3
PPP1R14B	5.33387e-44	0.281687	0.449	0.252	7.82746e-40	3
NDUFS5	7.62808e-44	0.277241	0.863	0.643	1.11942e-39	3
PABPC4	1.49105e-43	0.270474	0.313	0.156	2.18812e-39	3
MBNL1	2.2538e-43	0.46233	0.749	0.567	3.30745e-39	3
PARVG	2.45262e-43	0.34677	0.554	0.351	3.59921e-39	3
ILF2	6.96292e-43	0.256813	0.458	0.259	1.02181e-38	3
RSL1D1	1.14049e-42	0.284208	0.476	0.278	1.67367e-38	3
CETN3	1.34505e-42	0.275395	0.441	0.249	1.97386e-38	3
NDUFV2	1.88557e-42	0.298055	0.801	0.557	2.76708e-38	3
SNRPB	2.01749e-42	0.273497	0.606	0.388	2.96067e-38	3
SRI	3.50991e-42	0.303972	0.843	0.659	5.1508e-38	3
MED21	3.87809e-42	0.293583	0.626	0.405	5.6911e-38	3
IRF5	3.91963e-42	0.348805	0.523	0.326	5.75206e-38	3
VDAC1	7.33334e-42	0.324677	0.639	0.421	1.07617e-37	3
DBNL	8.49203e-42	0.382068	0.642	0.45	1.24621e-37	3
CAPNS1	8.96959e-42	0.386541	0.792	0.618	1.31629e-37	3
NAPSA	1.23368e-41	0.36119	0.341	0.177	1.81043e-37	3
NLRP1	1.25584e-41	0.251332	0.291	0.142	1.84295e-37	3
EIF2S1	1.90565e-41	0.3267	0.563	0.354	2.79654e-37	3
PDCD4	2.36514e-41	0.352801	0.763	0.564	3.47084e-37	3
ENO1	2.88197e-41	0.487065	0.78	0.642	4.22929e-37	3
CDK2AP2	3.64941e-41	0.26663	0.641	0.412	5.35551e-37	3
MANBAL	4.26631e-41	0.25396	0.37	0.2	6.26082e-37	3
POLR2L	9.82403e-41	0.26258	0.827	0.608	1.44168e-36	3
ARHGAP30	1.74155e-40	0.289386	0.575	0.372	2.55573e-36	3
VPS29	1.84496e-40	0.274673	0.678	0.452	2.70748e-36	3
RNF144B	1.9059e-40	0.273781	0.452	0.266	2.7969e-36	3
PIGY	2.7653e-40	0.252821	0.526	0.314	4.05808e-36	3
SNRPD3	3.63188e-40	0.28258	0.735	0.506	5.32978e-36	3
POLR2E	3.73126e-40	0.305873	0.421	0.242	5.47563e-36	3
NONO	4.05219e-40	0.372713	0.729	0.527	5.94659e-36	3
CGGBP1	5.2393e-40	0.273553	0.641	0.43	7.68867e-36	3
EIF4A1	1.43554e-39	0.474839	0.813	0.67	2.10666e-35	3
FUOM	2.23808e-39	0.293717	0.65	0.437	3.28438e-35	3
ATP5F1E	2.31063e-39	0.318655	0.984	0.889	3.39085e-35	3
EEF2	3.72616e-39	0.554422	0.797	0.665	5.46814e-35	3
RAC2	7.2381e-39	0.306949	0.663	0.454	1.06219e-34	3
AGGF1	1.61364e-38	0.349334	0.451	0.274	2.36801e-34	3
SH3BP1	1.68486e-38	0.263476	0.531	0.33	2.47253e-34	3
ADK	5.84543e-38	0.272194	0.426	0.249	8.57817e-34	3
WDR43	7.60644e-38	0.262455	0.404	0.233	1.11625e-33	3
TWF2	7.69761e-38	0.324078	0.541	0.35	1.12962e-33	3
ARHGDIA	1.19386e-37	0.378008	0.688	0.507	1.752e-33	3
GNAI2	1.21726e-37	0.467127	0.883	0.771	1.78633e-33	3
ENSBTAG00000020684	1.53658e-37	0.445057	0.816	0.674	2.25493e-33	3
SNRPD2	2.35259e-37	0.253743	0.812	0.599	3.45243e-33	3
MDH2	3.05486e-37	0.302736	0.617	0.415	4.48301e-33	3
SNRPB2	4.75479e-37	0.259308	0.767	0.558	6.97766e-33	3
LRRFIP1	9.38845e-37	0.368033	0.653	0.474	1.37775e-32	3
EEF1G	1.24524e-36	0.351412	0.92	0.787	1.82739e-32	3
NOP58	1.45441e-36	0.294366	0.498	0.311	2.13434e-32	3
DOCK8	1.74082e-35	0.254441	0.474	0.293	2.55466e-31	3
ENSBTAG00000045914	1.95225e-35	0.29672	0.348	0.195	2.86493e-31	3
MEA1	2.83935e-35	0.260146	0.413	0.244	4.16674e-31	3
YIF1B	3.37645e-35	0.27616	0.426	0.255	4.95493e-31	3
TOMM7	9.01215e-35	0.252439	0.794	0.589	1.32253e-30	3
YBX1	1.32855e-34	0.455336	0.737	0.589	1.94964e-30	3
CCT6A	1.40205e-34	0.259063	0.543	0.352	2.05751e-30	3
DDX24	4.96399e-34	0.252994	0.667	0.469	7.28465e-30	3
SEPT7	2.15933e-33	0.270455	0.822	0.662	3.16882e-29	3
ARID1A	6.89778e-33	0.269187	0.748	0.566	1.01225e-28	3
NDUFS2	4.79667e-32	0.254131	0.457	0.286	7.03912e-28	3
EIF3G	1.22589e-31	0.280854	0.672	0.489	1.799e-27	3
PPP1CA	1.50091e-31	0.257064	0.629	0.441	2.20259e-27	3
TLN1	1.81578e-31	0.440412	0.835	0.708	2.66466e-27	3
PLEKHO1	1.45612e-30	0.290972	0.654	0.487	2.13686e-26	3
PARP14	3.61067e-30	0.313148	0.572	0.392	5.29866e-26	3
ACTR2	7.30568e-30	0.436992	0.778	0.669	1.07211e-25	3
SET	8.65426e-29	0.271996	0.858	0.711	1.27001e-24	3
NMT1	9.21532e-29	0.384791	0.672	0.531	1.35235e-24	3
SPI1	4.06087e-28	0.257487	0.819	0.668	5.95933e-24	3
ATP5F1C	3.51817e-27	0.259553	0.758	0.571	5.16292e-23	3
ACTR3	9.50045e-27	0.336057	0.853	0.758	1.39419e-22	3
EIF3A	1.29892e-26	0.376613	0.64	0.488	1.90617e-22	3
ROCK1	2.77948e-26	0.302997	0.656	0.502	4.07889e-22	3
EMP3	1.80065e-14	0.283913	0.264	0.167	2.64245e-10	3

## Sheet: c4
gene	p_val	avg_log2FC	pct.1	pct.2	p_val_adj	cluster
S100A12	0	6.91115	0.94	0.099	0	4
S100A8	0	6.72638	0.844	0.047	0	4
S100A9	0	6.60573	0.757	0.035	0	4
GRO1	0	4.86073	0.356	0.026	0	4
SLC2A3	0	4.65188	0.579	0.131	0	4
FCN1	0	4.4348	0.841	0.092	0	4
IL1RN	0	4.43085	0.826	0.167	0	4
ENSBTAG00000048980	0	4.26798	0.947	0.225	0	4
VCAN	0	4.2621	0.627	0.019	0	4
IL1B	0	3.9243	0.777	0.317	0	4
ASRGL1	0	3.78812	0.749	0.259	0	4
DUSP1	0	3.71746	0.756	0.264	0	4
F13A1	0	3.61846	0.789	0.259	0	4
DEFB7	0	3.46889	0.269	0.021	0	4
LYZ	0	3.42525	0.961	0.562	0	4
SOD2	0	3.31291	0.813	0.304	0	4
HP	0	3.25943	0.254	0.004	0	4
S100A4	0	3.15902	0.899	0.221	0	4
S100A10	0	2.85382	0.745	0.137	0	4
ANXA1	0	2.73721	0.828	0.328	0	4
THBS1	0	2.42472	0.188	0.007	0	4
CD14	0	2.39823	0.696	0.204	0	4
SLC11A1	0	2.37078	0.535	0.062	0	4
DEFB10	0	2.34643	0.187	0.003	0	4
CD55	0	2.32696	0.736	0.165	0	4
SNX10	0	2.27492	0.878	0.447	0	4
VNN2	0	2.22963	0.435	0.066	0	4
TSPO	0	2.15956	0.943	0.609	0	4
C10H15orf48	0	2.1586	0.58	0.071	0	4
MGST1	0	2.15376	0.777	0.238	0	4
ENSBTAG00000004043	0	2.08012	0.522	0.088	0	4
EMP3	0	2.07982	0.615	0.137	0	4
TREM1	0	2.0763	0.405	0.016	0	4
C3	0	2.02575	0.328	0.041	0	4
DEFB1	0	2.00829	0.29	0.004	0	4
RNASE4	0	1.82392	0.445	0.078	0	4
S100A11	0	1.76398	0.978	0.635	0	4
CHI3L1	0	1.71638	0.427	0.048	0	4
FCER1G	0	1.67625	0.991	0.654	0	4
CAPG	0	1.57555	0.387	0.044	0	4
CDA	0	1.48498	0.224	0.003	0	4
NFE2	0	1.35946	0.203	0.011	0	4
OSM	2.82789e-292	2.60003	0.122	0.002	4.14993e-288	4
A2M	6.03449e-292	0.909193	0.224	0.018	8.85562e-288	4
RAMP2	1.58198e-289	2.48148	0.644	0.221	2.32155e-285	4
ENSBTAG00000049346	5.63755e-283	2.07756	0.506	0.127	8.27311e-279	4
TLR4	5.94498e-281	2.06252	0.503	0.125	8.72425e-277	4
CAPN2	6.51678e-279	1.19116	0.296	0.039	9.56337e-275	4
CLEC4D	3.05566e-276	0.951759	0.267	0.03	4.48417e-272	4
UPP1	5.34142e-275	1.0778	0.215	0.018	7.83854e-271	4
SRGN	1.74613e-266	0.556325	0.999	0.924	2.56245e-262	4
F5	1.32251e-264	1.55201	0.38	0.071	1.94078e-260	4
FOS	1.04822e-250	3.25908	0.438	0.107	1.53827e-246	4
TREML2	2.30807e-249	0.927951	0.273	0.036	3.38709e-245	4
NOS2	2.30739e-248	1.4321	0.109	0.002	3.3861e-244	4
CXCL8	5.73544e-248	3.05674	0.204	0.018	8.41676e-244	4
OLR1	3.71181e-242	1.53218	0.327	0.056	5.44708e-238	4
SULT1A1	8.78361e-242	1.6573	0.543	0.165	1.28899e-237	4
ALOX5AP	3.35022e-239	0.89655	0.267	0.035	4.91645e-235	4
IL7R	1.35409e-231	1.91339	0.252	0.033	1.98712e-227	4
DUSP2	4.94552e-228	2.89913	0.567	0.19	7.25755e-224	4
ZFP36	6.25698e-222	2.82814	0.812	0.517	9.18211e-218	4
CFD	8.34058e-221	0.921561	0.961	0.673	1.22398e-216	4
IL13RA1	5.39885e-220	1.61902	0.563	0.202	7.92281e-216	4
BCL2L15	7.83135e-219	1.86864	0.437	0.116	1.14925e-214	4
FCGR2B	2.56841e-217	0.665488	0.17	0.014	3.76914e-213	4
HNMT	7.3305e-217	1.18416	0.32	0.06	1.07575e-212	4
OCSTAMP	3.10001e-213	1.06237	0.176	0.016	4.54926e-209	4
CXCL2	1.52215e-212	2.06399	0.106	0.003	2.23376e-208	4
CEBPD	5.55729e-209	2.71442	0.718	0.371	8.15532e-205	4
SELL	1.06017e-207	1.78759	0.739	0.331	1.5558e-203	4
GGT5	5.50164e-205	1.26509	0.282	0.049	8.07366e-201	4
JUN	5.67631e-205	3.39424	0.799	0.495	8.32999e-201	4
PAM	1.82428e-203	1.24221	0.514	0.162	2.67713e-199	4
PDXK	2.13285e-202	1.77054	0.571	0.221	3.12996e-198	4
DEFB13	1.47271e-200	4.32299	0.145	0.011	2.16121e-196	4
C7H19orf38	2.85365e-197	0.676907	0.159	0.014	4.18772e-193	4
ENSBTAG00000004714	7.47774e-196	2.03829	0.544	0.2	1.09736e-191	4
ASS1	3.29799e-195	0.607685	0.124	0.007	4.8398e-191	4
CD44	3.47553e-194	1.21407	0.709	0.329	5.10034e-190	4
ARL4A	1.35089e-191	1.38322	0.392	0.103	1.98244e-187	4
LDHA	1.91684e-191	2.91355	0.802	0.539	2.81296e-187	4
GPX1	1.77581e-188	1.42142	0.935	0.781	2.606e-184	4
DDIT4	1.3351e-187	3.2881	0.621	0.292	1.95926e-183	4
CD81	4.22618e-185	1.35619	0.826	0.522	6.20192e-181	4
CSF3R	4.26292e-185	2.05206	0.414	0.121	6.25584e-181	4
PGAM1	1.52464e-184	1.85978	0.83	0.597	2.23741e-180	4
SIRPA	6.51677e-184	1.50043	0.776	0.427	9.56336e-180	4
TREM2	3.05752e-183	1.3079	0.263	0.046	4.48691e-179	4
SLC46A2	1.42792e-182	1.08898	0.334	0.077	2.09547e-178	4
GLIPR2	1.88863e-179	1.74884	0.653	0.32	2.77156e-175	4
SLC39A8	2.89751e-176	0.674572	0.127	0.009	4.2521e-172	4
VEGFA	3.45214e-173	0.99631	0.116	0.007	5.06602e-169	4
TIMP2	7.26458e-170	1.16199	0.514	0.18	1.06608e-165	4
FGL2	7.54071e-169	1.96138	0.688	0.361	1.1066e-164	4
CYBB	7.94702e-168	1.53068	0.762	0.431	1.16623e-163	4
TNFSF13	1.68981e-167	0.847389	0.222	0.036	2.4798e-163	4
RIDA	4.78748e-165	1.50072	0.858	0.665	7.02563e-161	4
LAMP1	7.85095e-164	1.06101	0.837	0.511	1.15213e-159	4
PGK1	2.64235e-162	1.69397	0.669	0.373	3.87765e-158	4
VIM	1.20855e-159	2.12054	0.828	0.536	1.77354e-155	4
TYROBP	5.56234e-156	1.01526	0.982	0.855	8.16273e-152	4
GCH1	7.02475e-156	1.17937	0.273	0.06	1.03088e-151	4
SNAI1	4.46404e-155	0.903789	0.111	0.008	6.55098e-151	4
H3F3B	1.68194e-153	1.19564	0.973	0.929	2.46825e-149	4
CCR1	5.08984e-151	1.53128	0.465	0.163	7.46934e-147	4
STX2	2.27202e-150	1.3473	0.682	0.367	3.3342e-146	4
CEBPE	1.69753e-148	0.383326	0.101	0.006	2.49113e-144	4
NFAM1	1.77442e-147	1.44223	0.471	0.182	2.60397e-143	4
JUNB	2.71076e-144	2.14119	0.667	0.366	3.97805e-140	4
ADORA2B	4.40045e-144	0.687726	0.184	0.028	6.45766e-140	4
VSTM1	6.39972e-139	1.12715	0.317	0.089	9.39159e-135	4
CD37	4.24385e-138	1.03723	0.448	0.16	6.22785e-134	4
NAIP	1.45739e-137	1.30739	0.488	0.191	2.13871e-133	4
PADI4	1.97768e-135	0.833718	0.147	0.019	2.90224e-131	4
CCRL2	7.60205e-135	1.27373	0.271	0.067	1.1156e-130	4
SEMA4D	1.24543e-134	1.23568	0.338	0.103	1.82767e-130	4
SLC2A6	1.91149e-133	1.23675	0.377	0.124	2.80512e-129	4
FTH1	1.95937e-133	1.48948	0.999	0.988	2.87538e-129	4
PLAC8B	1.14783e-132	1.34959	0.896	0.677	1.68444e-128	4
AHNAK	2.59117e-132	2.14442	0.448	0.174	3.80254e-128	4
LGALS9	4.34992e-130	1.23952	0.782	0.508	6.38351e-126	4
SLC1A5	5.39839e-130	1.88947	0.249	0.059	7.92213e-126	4
TARS	9.10053e-130	1.78048	0.604	0.326	1.3355e-125	4
GAPDH	1.74861e-127	1.31659	0.897	0.786	2.56608e-123	4
SLC16A1	1.51093e-125	1.54875	0.352	0.12	2.21729e-121	4
ANG2	1.57564e-120	0.440723	0.126	0.015	2.31225e-116	4
CLEC5A	1.02169e-118	0.82989	0.186	0.035	1.49933e-114	4
TLR2	1.28873e-118	1.28021	0.392	0.15	1.89121e-114	4
PTGS2	1.97599e-117	1.48201	0.169	0.029	2.89976e-113	4
AREG	8.48235e-117	2.02317	0.115	0.013	1.24478e-112	4
ACOD1	4.8156e-115	0.682786	0.121	0.015	7.06689e-111	4
SARS	5.09156e-114	1.69767	0.804	0.632	7.47186e-110	4
NDRG1	1.13789e-112	1.12258	0.297	0.09	1.66985e-108	4
GK	1.25827e-108	0.713112	0.177	0.035	1.84651e-104	4
HIF1A	9.57728e-108	1.78474	0.669	0.451	1.40547e-103	4
FGR	2.22865e-106	1.35091	0.608	0.36	3.27055e-102	4
ENSBTAG00000049333	4.29134e-103	0.533709	0.143	0.024	6.29754e-99	4
NINJ1	9.85929e-102	1.5171	0.528	0.284	1.44685e-97	4
PLAUR	2.4732e-99	1.92537	0.29	0.095	3.62942e-95	4
TFEC	3.51608e-99	0.9491	0.509	0.234	5.15985e-95	4
CSF1	4.5483e-99	1.57463	0.201	0.048	6.67462e-95	4
FHL3	5.54277e-98	0.937428	0.29	0.095	8.13402e-94	4
BHLHE40	5.72257e-95	2.3056	0.555	0.323	8.39787e-91	4
PILRA	8.44913e-93	1.17934	0.473	0.228	1.23991e-88	4
GMFG	3.71142e-91	1.08737	0.803	0.644	5.4465e-87	4
ARAF	1.60063e-90	2.96921	0.57	0.369	2.34892e-86	4
BTG3	6.45484e-90	1.18313	0.404	0.182	9.47248e-86	4
RNASE6	1.02103e-87	1.35498	0.765	0.57	1.49836e-83	4
XDH	1.06498e-87	1.1148	0.726	0.486	1.56286e-83	4
ALDOA	1.87661e-87	1.2595	0.729	0.569	2.75392e-83	4
CD53	3.32016e-87	1.00597	0.768	0.558	4.87234e-83	4
NLRP3	9.35322e-87	1.33829	0.396	0.183	1.37259e-82	4
TSPAN32	9.51358e-87	0.578374	0.181	0.044	1.39612e-82	4
TGFBI	1.18342e-86	1.89709	0.575	0.372	1.73667e-82	4
CORO2A	1.87198e-86	0.528093	0.11	0.017	2.74712e-82	4
ARRDC4	2.62173e-86	1.52013	0.461	0.232	3.84738e-82	4
IFITM3	9.12123e-84	1.1226	0.272	0.095	1.33854e-79	4
RXRA	1.5843e-83	0.794159	0.274	0.094	2.32495e-79	4
CLEC4A	5.05767e-83	0.960934	0.34	0.136	7.42213e-79	4
CD99	3.53111e-82	0.725171	0.204	0.057	5.1819e-78	4
WLS	1.02534e-81	0.536066	0.13	0.025	1.50469e-77	4
HK3	1.08391e-80	0.977203	0.309	0.12	1.59064e-76	4
STX11	1.96707e-80	1.26059	0.338	0.142	2.88668e-76	4
PKM	3.77258e-80	0.834868	0.733	0.549	5.53626e-76	4
SKAP2	8.75312e-79	1.01765	0.735	0.577	1.28452e-74	4
LTB4R	6.04004e-78	0.889099	0.223	0.071	8.86375e-74	4
PGD	1.90881e-77	1.46183	0.454	0.26	2.80117e-73	4
SMIM3	2.47232e-77	0.960379	0.343	0.15	3.62813e-73	4
ENSBTAG00000048631	2.01865e-76	0.355013	0.247	0.079	2.96237e-72	4
LYN	3.00805e-76	0.874614	0.862	0.76	4.41431e-72	4
CDKN1A	4.00538e-76	0.421745	0.343	0.134	5.8779e-72	4
PFKFB4	9.93684e-75	0.516459	0.135	0.029	1.45823e-70	4
CXCR4	1.58238e-74	2.32464	0.443	0.229	2.32214e-70	4
SLC13A3	1.61342e-74	0.770284	0.178	0.048	2.36769e-70	4
DOK2	5.07735e-72	0.860098	0.391	0.19	7.45102e-68	4
MOCS1	3.7968e-70	0.759402	0.277	0.108	5.57181e-66	4
CLEC4E	4.07831e-70	0.695091	0.165	0.043	5.98493e-66	4
PLSCR2	5.86962e-69	0.957171	0.413	0.212	8.61366e-65	4
AOAH	1.26678e-68	1.02718	0.383	0.183	1.859e-64	4
C5AR2	1.0828e-67	0.468929	0.102	0.018	1.58901e-63	4
GPR84	6.50202e-67	0.730915	0.118	0.025	9.54171e-63	4
SAP30	5.43126e-65	0.913154	0.297	0.129	7.97037e-61	4
IL10RB	3.44862e-64	0.832349	0.381	0.192	5.06085e-60	4
ENO1	1.03797e-63	1.25315	0.759	0.644	1.52322e-59	4
PLEC	1.06225e-63	0.986284	0.273	0.113	1.55885e-59	4
ADGRE5	3.05783e-63	0.990305	0.515	0.313	4.48736e-59	4
PSTPIP2	1.09696e-62	1.03882	0.395	0.206	1.60979e-58	4
EHD4	1.99669e-62	0.981012	0.352	0.173	2.93014e-58	4
ZFP36L2	1.22611e-61	0.769104	0.704	0.508	1.79932e-57	4
TMBIM1	1.28816e-61	1.00976	0.378	0.2	1.89038e-57	4
GABARAP	7.87163e-60	0.544313	0.943	0.908	1.15516e-55	4
TNIP1	1.60305e-59	1.06695	0.568	0.392	2.35248e-55	4
PPP1R15A	3.02629e-59	0.899824	0.277	0.116	4.44107e-55	4
TALDO1	4.64282e-59	1.25705	0.742	0.636	6.81334e-55	4
TNFRSF1A	4.43839e-58	1.11156	0.537	0.369	6.51333e-54	4
CAST	5.88156e-58	1.11117	0.546	0.359	8.63119e-54	4
PSTPIP1	6.70305e-58	0.916692	0.336	0.168	9.83672e-54	4
TKT	9.6891e-58	1.20547	0.668	0.528	1.42187e-53	4
NMI	4.25178e-57	1.09034	0.464	0.288	6.23948e-53	4
ENSBTAG00000034366	5.65136e-57	2.04444	0.553	0.379	8.29338e-53	4
ADORA2A	1.35225e-56	0.506498	0.192	0.063	1.98442e-52	4
ANXA2	1.96116e-56	0.934205	0.426	0.24	2.878e-52	4
RHOQ	2.20026e-56	0.895697	0.372	0.194	3.22888e-52	4
ECE1	3.75862e-56	1.19776	0.387	0.214	5.51578e-52	4
PDE4B	4.05838e-56	1.20438	0.387	0.213	5.95567e-52	4
KDM6B	4.57236e-56	1.3073	0.443	0.268	6.70994e-52	4
TP53RK	2.39249e-55	0.982402	0.363	0.199	3.51099e-51	4
ENSBTAG00000011511	1.82786e-54	0.977608	0.578	0.41	2.68239e-50	4
C5AR1	6.23277e-54	0.932223	0.201	0.073	9.14658e-50	4
ENSBTAG00000051981	1.53666e-53	0.81624	0.313	0.151	2.25505e-49	4
HSPB1	2.03188e-53	1.14281	0.764	0.69	2.98179e-49	4
ITGAL	3.63168e-53	0.744171	0.552	0.342	5.32948e-49	4
IFIT3	1.13977e-52	0.851518	0.187	0.066	1.67262e-48	4
TXNIP	2.29061e-52	0.954807	0.853	0.774	3.36147e-48	4
CD47	6.16732e-52	0.760739	0.645	0.502	9.05055e-48	4
NCF1	7.86234e-52	0.948742	0.49	0.31	1.1538e-47	4
CD300A	1.26319e-51	0.862846	0.425	0.252	1.85372e-47	4
IGSF6	1.41068e-51	0.793478	0.334	0.173	2.07017e-47	4
DAGLB	1.62958e-51	1.15838	0.422	0.26	2.39141e-47	4
DHRS7	4.04842e-51	0.446136	0.118	0.031	5.94105e-47	4
CCPG1	9.06945e-51	1.30357	0.456	0.29	1.33094e-46	4
NFKBIA	2.85322e-50	1.5573	0.743	0.63	4.1871e-46	4
SLC35G1	3.10741e-50	0.623983	0.167	0.056	4.56013e-46	4
CLEC12A	8.64883e-50	1.09286	0.646	0.484	1.26922e-45	4
CYBA	1.04138e-49	0.729751	0.927	0.866	1.52823e-45	4
MKNK1	6.25724e-49	0.795019	0.345	0.186	9.1825e-45	4
TMEM156	8.72469e-49	1.04536	0.436	0.277	1.28035e-44	4
STEAP3	2.45782e-48	0.534338	0.185	0.067	3.60686e-44	4
GALNT3	2.86097e-48	0.301864	0.106	0.026	4.19848e-44	4
RAB20	8.99136e-48	0.633427	0.19	0.07	1.31948e-43	4
TRIB1	1.11937e-47	0.956028	0.283	0.133	1.64267e-43	4
CTSF	2.0408e-47	0.68142	0.259	0.118	2.99488e-43	4
TSC22D3	1.57878e-46	1.33546	0.439	0.275	2.31687e-42	4
RAC1	3.60898e-46	0.627792	0.841	0.781	5.29618e-42	4
MEF2A	4.75793e-46	1.11111	0.615	0.51	6.98226e-42	4
ADAMTS2	2.49587e-45	0.298571	0.117	0.033	3.66269e-41	4
C11H9orf16	3.99452e-45	0.805575	0.713	0.633	5.86196e-41	4
INSIG1	4.46658e-45	0.817729	0.249	0.114	6.55471e-41	4
AMDHD2	1.46597e-44	0.632248	0.842	0.8	2.15131e-40	4
KLHL8	1.47243e-44	0.767742	0.231	0.104	2.1608e-40	4
KLF4	6.22453e-44	0.568626	0.1	0.025	9.1345e-40	4
CD300LB	2.14275e-43	0.583871	0.173	0.064	3.14449e-39	4
CASP4	3.19833e-43	0.880332	0.509	0.368	4.69355e-39	4
CALM1	7.22021e-43	0.561597	0.922	0.897	1.05957e-38	4
PICALM	8.8466e-43	0.91187	0.618	0.51	1.29824e-38	4
GNG7	9.28491e-43	0.603093	0.268	0.13	1.36256e-38	4
EMILIN2	1.30349e-42	0.62589	0.379	0.222	1.91288e-38	4
EMC3	3.18371e-42	0.96845	0.388	0.243	4.67209e-38	4
FBXL5	4.04883e-42	0.948251	0.346	0.202	5.94166e-38	4
COTL1	7.85947e-42	0.623045	0.814	0.719	1.15338e-37	4
BRB	1.05025e-41	0.4241	0.205	0.081	1.54124e-37	4
SPI1	1.46079e-41	0.753326	0.769	0.674	2.14371e-37	4
TNFRSF1B	2.01589e-41	0.432022	0.52	0.34	2.95832e-37	4
CISH	2.02536e-41	0.763	0.152	0.054	2.97222e-37	4
ATP6V0E1	3.70189e-41	0.4109	0.849	0.79	5.43253e-37	4
CFP	1.02036e-39	0.780682	0.548	0.409	1.49738e-35	4
PTPRC	1.44137e-39	0.86549	0.716	0.615	2.11521e-35	4
CLECL1	1.46471e-39	0.660554	0.283	0.143	2.14947e-35	4
ANXA5	1.63388e-39	0.860914	0.606	0.487	2.39772e-35	4
C6H4orf3	1.92459e-39	0.872162	0.597	0.491	2.82433e-35	4
C1R	3.19308e-39	0.529499	0.146	0.051	4.68584e-35	4
PTPN12	7.09061e-39	0.808552	0.475	0.336	1.04055e-34	4
RBPJ	1.38808e-38	0.72885	0.441	0.302	2.037e-34	4
ENSBTAG00000038233	1.50994e-38	1.13878	0.29	0.154	2.21583e-34	4
CCL3	1.96019e-38	2.66222	0.174	0.069	2.87659e-34	4
LRP12	2.52501e-38	0.749323	0.28	0.149	3.70545e-34	4
BNIP3L	2.93892e-38	0.745759	0.511	0.379	4.31287e-34	4
NRP1	4.36248e-38	0.796466	0.46	0.312	6.40194e-34	4
SPTSSA	4.48589e-38	1.09625	0.544	0.443	6.58305e-34	4
RETN	4.50367e-38	2.22066	0.451	0.293	6.60914e-34	4
ENSBTAG00000004472	4.94551e-38	0.727051	0.471	0.339	7.25754e-34	4
ITGB2	1.18491e-37	0.932166	0.63	0.513	1.73886e-33	4
PTAFR	1.49183e-37	0.588973	0.409	0.254	2.18925e-33	4
TPI1	2.0785e-37	1.00127	0.674	0.585	3.0502e-33	4
IFIT2	3.70023e-37	0.949477	0.18	0.076	5.43008e-33	4
MBOAT1	4.6587e-37	0.484033	0.173	0.071	6.83664e-33	4
AGTRAP	1.31621e-36	0.486603	0.399	0.236	1.93154e-32	4
SLC16A3	1.44297e-36	0.802922	0.232	0.115	2.11756e-32	4
CCL4	1.4972e-36	2.28218	0.161	0.063	2.19714e-32	4
SQOR	1.92683e-36	0.786177	0.365	0.23	2.82762e-32	4
EFHD2	3.81753e-36	0.473526	0.808	0.74	5.60222e-32	4
SIRPB1	9.29263e-36	0.610598	0.248	0.125	1.36369e-31	4
ENSBTAG00000017670	9.94771e-36	0.979391	0.185	0.08	1.45983e-31	4
CTSS	4.66882e-35	0.473403	0.924	0.856	6.85149e-31	4
KHK	6.16693e-35	0.328274	0.108	0.034	9.04997e-31	4
RHOG	7.79333e-35	0.730852	0.72	0.644	1.14367e-30	4
HCK	1.91027e-34	0.96495	0.508	0.384	2.80332e-30	4
ATP1A1	1.2911e-33	0.991733	0.492	0.371	1.89468e-29	4
FAS	1.47315e-33	0.57314	0.239	0.118	2.16185e-29	4
LYST	2.32464e-33	1.13513	0.34	0.216	3.4114e-29	4
WSB1	3.50052e-33	0.830708	0.439	0.31	5.13702e-29	4
ENSBTAG00000051768	3.71812e-33	0.404694	0.13	0.047	5.45634e-29	4
SLA	1.0092e-32	1.08086	0.4	0.276	1.48099e-28	4
LRP1	1.18302e-32	0.352352	0.161	0.066	1.73609e-28	4
NCF2	1.18868e-32	0.366831	0.152	0.061	1.74439e-28	4
ENSBTAG00000053681	1.78484e-32	0.469226	0.135	0.052	2.61925e-28	4
FLNA	4.04244e-32	0.642823	0.426	0.281	5.93228e-28	4
LILRA4	5.68646e-32	0.593319	0.149	0.059	8.34487e-28	4
APRT	9.37434e-32	0.632643	0.74	0.678	1.37568e-27	4
SDCBP	1.00271e-31	0.763107	0.4	0.27	1.47147e-27	4
SEC61G	1.43274e-31	0.422018	0.82	0.759	2.10255e-27	4
IFNAR2	2.12031e-31	0.61282	0.295	0.168	3.11155e-27	4
ISG20	2.95216e-31	0.964835	0.168	0.074	4.33229e-27	4
PXN	4.58841e-31	0.653713	0.25	0.137	6.7335e-27	4
ACSL6	4.70841e-31	0.516401	0.155	0.066	6.90959e-27	4
DRAM1	5.36919e-31	0.368513	0.18	0.08	7.87929e-27	4
BATF2	6.8194e-31	0.745768	0.162	0.07	1.00075e-26	4
ENSBTAG00000004608	8.08613e-31	0.744838	0.229	0.119	1.18664e-26	4
ATP1B3	8.79025e-31	0.806519	0.51	0.414	1.28997e-26	4
ARRB2	1.01359e-30	0.6785	0.292	0.17	1.48744e-26	4
AIF1	1.41923e-30	0.377966	0.85	0.759	2.08272e-26	4
STAT1	1.79146e-30	0.953258	0.558	0.45	2.62896e-26	4
NCAPD2	3.03346e-30	0.767346	0.271	0.158	4.4516e-26	4
MIDN	3.09495e-30	0.853276	0.406	0.289	4.54183e-26	4
COLGALT1	9.89789e-30	0.622704	0.283	0.165	1.45251e-25	4
ENSBTAG00000037799	1.69555e-29	0.666044	0.218	0.113	2.48822e-25	4
DAZAP2	2.33138e-29	0.753435	0.583	0.498	3.4213e-25	4
SHISA5	2.65383e-29	0.564774	0.505	0.383	3.89449e-25	4
NFKBIZ	4.1107e-29	1.31582	0.274	0.162	6.03245e-25	4
TMBIM6	6.30455e-29	0.458552	0.911	0.904	9.25193e-25	4
IFT27	1.18704e-28	0.428723	0.154	0.067	1.74198e-24	4
GPI	1.52373e-28	0.829584	0.356	0.242	2.23607e-24	4
CD82	1.79792e-28	0.320422	0.506	0.338	2.63844e-24	4
NOTCH1	1.94017e-28	0.305799	0.133	0.054	2.8472e-24	4
VMP1	2.89675e-28	0.810004	0.653	0.567	4.25099e-24	4
RYBP	3.61393e-28	1.01157	0.384	0.266	5.30344e-24	4
LAMTOR1	6.30227e-28	0.68777	0.578	0.492	9.24858e-24	4
LFNG	7.5456e-28	0.883751	0.29	0.18	1.10732e-23	4
SOAT1	1.23641e-27	0.573029	0.26	0.15	1.81443e-23	4
SLC25A19	1.44658e-27	0.582479	0.203	0.104	2.12286e-23	4
CCDC69	2.12752e-27	0.560665	0.225	0.121	3.12214e-23	4
SCIMP	6.1884e-27	0.49508	0.272	0.159	9.08147e-23	4
CHP1	6.26995e-27	0.849881	0.385	0.278	9.20115e-23	4
NT5C2	9.77849e-27	0.601401	0.216	0.116	1.43499e-22	4
PRDM1	2.88737e-26	0.668322	0.313	0.191	4.23722e-22	4
CHMP2A	4.13777e-26	0.722382	0.498	0.408	6.07218e-22	4
NAPSA	5.52752e-26	0.669572	0.295	0.182	8.11164e-22	4
METRNL	7.54882e-26	1.11865	0.343	0.235	1.10779e-21	4
RNF181	9.31886e-26	0.592998	0.696	0.646	1.36754e-21	4
NCF4	1.12167e-25	0.628482	0.393	0.282	1.64604e-21	4
PLP2	1.89329e-25	0.674874	0.493	0.394	2.7784e-21	4
NEK6	2.80244e-25	0.410528	0.19	0.097	4.11258e-21	4
IL17RC	2.81001e-25	0.341628	0.127	0.052	4.12369e-21	4
PTPN2	3.74708e-25	0.789372	0.523	0.438	5.49884e-21	4
PREB	4.26704e-25	0.54652	0.23	0.13	6.26188e-21	4
SDC4	4.94456e-25	0.645517	0.187	0.095	7.25615e-21	4
FAM129A	1.07927e-24	0.552543	0.309	0.195	1.58384e-20	4
ATP6V1E1	1.14807e-24	0.582589	0.655	0.57	1.68479e-20	4
GNG10	1.92393e-24	0.710782	0.609	0.539	2.82336e-20	4
GNG11	1.9287e-24	0.344727	0.171	0.08	2.83037e-20	4
GSR	2.00987e-24	0.578664	0.215	0.121	2.94948e-20	4
IRAK2	2.47245e-24	0.559585	0.285	0.174	3.62831e-20	4
SH3BGRL3	3.12706e-24	0.385594	0.956	0.913	4.58897e-20	4
LYSMD1	3.49585e-24	0.376863	0.179	0.09	5.13016e-20	4
OPTN	8.52669e-24	0.434941	0.192	0.1	1.25129e-19	4
LACTB	9.37365e-24	0.640661	0.513	0.422	1.37558e-19	4
SEC62	1.29748e-23	0.584437	0.741	0.715	1.90405e-19	4
RNF41	1.46606e-23	0.413343	0.123	0.053	2.15145e-19	4
IER2	1.6306e-23	1.31861	0.302	0.204	2.39291e-19	4
ENSBTAG00000037634	1.68217e-23	0.835601	0.312	0.206	2.46858e-19	4
C7H19orf66	3.27349e-23	0.726219	0.336	0.235	4.80385e-19	4
FCER2	6.53463e-23	0.772944	0.196	0.102	9.58956e-19	4
RILPL2	7.52966e-23	0.844058	0.421	0.314	1.10498e-18	4
MPP1	8.48799e-23	0.633406	0.481	0.383	1.24561e-18	4
SLC38A2	1.11029e-22	0.7388	0.498	0.407	1.62936e-18	4
TMEM150B	1.23927e-22	0.298828	0.132	0.059	1.81862e-18	4
VSIR	1.37158e-22	0.701191	0.343	0.239	2.01279e-18	4
PRODH	2.31173e-22	0.467624	0.187	0.099	3.39247e-18	4
POR	4.03036e-22	0.706697	0.298	0.202	5.91455e-18	4
NOD2	6.47604e-22	0.328625	0.194	0.104	9.5036e-18	4
SLC9A3R1	8.7742e-22	0.477757	0.219	0.127	1.28761e-17	4
SUSD6	1.1869e-21	0.48104	0.474	0.368	1.74178e-17	4
ERO1A	1.5983e-21	0.505113	0.196	0.111	2.3455e-17	4
IER3IP1	1.6673e-21	0.599626	0.3	0.205	2.44677e-17	4
CDKN1B	3.25466e-21	0.850282	0.459	0.384	4.77622e-17	4
TGIF1	3.95651e-21	0.489756	0.216	0.127	5.80618e-17	4
MBOAT7	5.21026e-21	0.622468	0.319	0.224	7.64606e-17	4
FXYD5	5.25204e-21	0.609041	0.596	0.516	7.70737e-17	4
HIST1H1C	2.92985e-20	1.61866	0.288	0.194	4.29955e-16	4
MAOA	3.00332e-20	0.260484	0.121	0.054	4.40738e-16	4
CHCHD2	3.68624e-20	0.622305	0.749	0.752	5.40956e-16	4
HM13	3.83438e-20	0.484117	0.317	0.223	5.62696e-16	4
GLIPR1	3.91903e-20	0.88127	0.41	0.33	5.75118e-16	4
PRELID1	4.34885e-20	0.600029	0.601	0.537	6.38194e-16	4
LY96	7.87054e-20	0.617945	0.517	0.44	1.155e-15	4
RNF13	7.94277e-20	0.559747	0.343	0.245	1.1656e-15	4
LAPTM4A	9.92861e-20	0.599229	0.696	0.672	1.45702e-15	4
LGALS8	1.02095e-19	0.353352	0.207	0.119	1.49825e-15	4
RIN3	1.19957e-19	0.469842	0.284	0.189	1.76036e-15	4
SAMHD1	1.58326e-19	0.593068	0.254	0.161	2.32344e-15	4
SLC44A2	1.97303e-19	0.539388	0.204	0.118	2.89542e-15	4
ENSBTAG00000050846	2.39549e-19	0.569707	0.291	0.196	3.51539e-15	4
C2	2.51725e-19	0.475166	0.22	0.127	3.69407e-15	4
FKBP5	3.19533e-19	0.72344	0.49	0.419	4.68915e-15	4
NCLN	3.43528e-19	0.423902	0.152	0.08	5.04128e-15	4
IGSF8	4.64638e-19	0.444328	0.207	0.122	6.81857e-15	4
FDX1	6.68266e-19	0.633999	0.385	0.301	9.8068e-15	4
ENSBTAG00000001143	8.47646e-19	0.681996	0.384	0.285	1.24392e-14	4
SP140L	1.17677e-18	0.446413	0.359	0.261	1.7269e-14	4
HPRT1	2.4509e-18	0.625304	0.465	0.396	3.5967e-14	4
ENSBTAG00000007901	3.39186e-18	0.264947	0.14	0.069	4.97755e-14	4
BZW1	5.25572e-18	0.51055	0.794	0.784	7.71276e-14	4
HMGB2	5.75483e-18	0.742634	0.597	0.563	8.44521e-14	4
ENY2	7.5646e-18	0.587906	0.492	0.43	1.11011e-13	4
ZDHHC20	7.92551e-18	0.51382	0.282	0.193	1.16307e-13	4
ACTN4	9.50772e-18	0.506964	0.272	0.185	1.39526e-13	4
COX7A2	1.76713e-17	0.430273	0.787	0.756	2.59326e-13	4
ZFAND2A	2.96812e-17	0.567741	0.187	0.11	4.35571e-13	4
NOD1	3.54163e-17	0.254065	0.106	0.048	5.19734e-13	4
CSTB.1	4.11472e-17	0.421662	0.846	0.803	6.03835e-13	4
BTG2	4.87827e-17	0.807508	0.157	0.088	7.15887e-13	4
TMOD3	6.02742e-17	0.500319	0.494	0.42	8.84523e-13	4
ZEB2	7.71184e-17	0.449092	0.328	0.23	1.13171e-12	4
APBB1IP	9.12967e-17	0.451163	0.668	0.628	1.33978e-12	4
EIF4EBP1	1.71783e-16	0.548082	0.438	0.368	2.52091e-12	4
EGR1	1.96556e-16	0.838638	0.119	0.059	2.88445e-12	4
TET2	2.00461e-16	0.535095	0.349	0.263	2.94176e-12	4
ARID5A	3.04407e-16	0.387542	0.238	0.152	4.46717e-12	4
PRKCD	3.29786e-16	0.565176	0.306	0.22	4.83961e-12	4
CHD1	3.57542e-16	0.577277	0.506	0.443	5.24692e-12	4
SPRYD3	4.05857e-16	0.485609	0.221	0.143	5.95595e-12	4
IRF5	5.13752e-16	0.652335	0.411	0.337	7.53932e-12	4
NUDT7	5.24302e-16	0.453865	0.149	0.083	7.69413e-12	4
HIVEP3	6.71432e-16	0.454282	0.144	0.078	9.85326e-12	4
ATG3	8.16031e-16	0.619937	0.439	0.372	1.19753e-11	4
LYPLA1	8.19362e-16	0.397071	0.182	0.109	1.20241e-11	4
CALHM6	1.08118e-15	0.693677	0.304	0.223	1.58663e-11	4
PARP8	1.24789e-15	0.514465	0.157	0.089	1.83128e-11	4
IRF1	1.27878e-15	1.04424	0.548	0.492	1.87661e-11	4
UBL5	1.29117e-15	0.442488	0.785	0.758	1.89479e-11	4
EIF4A1	1.53038e-15	0.627514	0.698	0.68	2.24583e-11	4
ARSB	2.30241e-15	0.317425	0.156	0.088	3.37879e-11	4
PLBD2	2.34992e-15	0.468218	0.322	0.238	3.44851e-11	4
KDELR2	2.82479e-15	0.539358	0.501	0.444	4.14538e-11	4
MYO1F	2.90078e-15	0.726891	0.362	0.287	4.25689e-11	4
MX2	2.91847e-15	0.971967	0.226	0.144	4.28285e-11	4
ANKRD22	3.73597e-15	0.287159	0.1	0.047	5.48253e-11	4
HSPA6	5.35715e-15	0.548827	0.118	0.061	7.86162e-11	4
ACSL4	9.61314e-15	0.878151	0.374	0.298	1.41073e-10	4
SH3BGRL	1.00178e-14	0.515913	0.558	0.492	1.47011e-10	4
GDA	1.32951e-14	0.383584	0.27	0.182	1.95106e-10	4
ENSBTAG00000026080	1.41942e-14	0.291913	0.112	0.057	2.08299e-10	4
P4HA1	1.48672e-14	0.396031	0.277	0.191	2.18176e-10	4
PTMA.1	1.8108e-14	0.288366	0.972	0.95	2.65735e-10	4
CCDC88C	2.33621e-14	0.358217	0.222	0.145	3.42839e-10	4
MLXIP	2.67512e-14	0.470904	0.305	0.226	3.92574e-10	4
XAF1	3.85426e-14	0.587983	0.245	0.172	5.65612e-10	4
OSTM1	8.19264e-14	0.472241	0.372	0.294	1.20227e-09	4
CERS2	9.4304e-14	0.514358	0.322	0.25	1.38391e-09	4
RNF149	1.04206e-13	0.34799	0.133	0.074	1.52923e-09	4
ENSBTAG00000050239	1.11198e-13	0.540115	0.364	0.292	1.63184e-09	4
LDHB	1.6476e-13	0.30388	0.71	0.645	2.41785e-09	4
RSPRY1	1.88184e-13	0.62335	0.312	0.243	2.7616e-09	4
UBE2D3	2.47565e-13	0.428192	0.695	0.682	3.63302e-09	4
TPMT	3.27512e-13	0.363216	0.118	0.064	4.80623e-09	4
MAP3K5	3.65158e-13	0.515017	0.209	0.142	5.35869e-09	4
SNAPC1	3.6612e-13	0.751815	0.138	0.081	5.37281e-09	4
MAPK14	4.53775e-13	0.669487	0.282	0.214	6.65915e-09	4
ENSBTAG00000050417	5.02252e-13	0.26698	0.109	0.058	7.37055e-09	4
HSPA1A	5.50759e-13	1.41196	0.558	0.509	8.08239e-09	4
GRAMD1C	5.54095e-13	0.400258	0.141	0.082	8.13134e-09	4
C7H5orf15	5.90574e-13	0.641048	0.408	0.351	8.66667e-09	4
GSAP	6.49512e-13	0.594404	0.25	0.178	9.53159e-09	4
ENSBTAG00000038625	6.79667e-13	0.518986	0.227	0.155	9.97411e-09	4
ITGAM	1.00995e-12	0.322192	0.155	0.091	1.4821e-08	4
TRAF3IP3	1.0808e-12	0.376348	0.168	0.105	1.58607e-08	4
UAP1	1.26321e-12	0.630903	0.302	0.239	1.85376e-08	4
ENSBTAG00000055145	1.85561e-12	0.314698	0.133	0.076	2.7231e-08	4
ENSBTAG00000037937	2.129e-12	0.411885	0.324	0.236	3.12431e-08	4
MAPKAPK3	2.41789e-12	0.349626	0.286	0.212	3.54826e-08	4
ATP7A	2.48091e-12	0.46664	0.396	0.32	3.64073e-08	4
CHPT1	2.91576e-12	0.410668	0.312	0.239	4.27887e-08	4
RNF144B	3.06969e-12	0.542475	0.35	0.276	4.50478e-08	4
WBP2	3.48119e-12	0.46202	0.344	0.274	5.10865e-08	4
ISCA1	3.6525e-12	0.35669	0.259	0.189	5.36004e-08	4
PFKFB3	3.95738e-12	0.292162	0.146	0.087	5.80745e-08	4
NDEL1	3.97486e-12	0.530331	0.248	0.183	5.83311e-08	4
FAM45A	4.60995e-12	0.407735	0.231	0.163	6.7651e-08	4
MANF	4.69467e-12	0.571958	0.427	0.363	6.88942e-08	4
POMP	4.7055e-12	0.354797	0.733	0.735	6.90533e-08	4
OAZ1	5.2341e-12	0.340513	0.747	0.709	7.68104e-08	4
ZNF330	5.62805e-12	0.457927	0.245	0.177	8.25917e-08	4
RAB11A	7.73537e-12	0.440159	0.454	0.399	1.13517e-07	4
OSBPL8	8.52725e-12	0.497495	0.399	0.337	1.25137e-07	4
ADSS	9.7903e-12	0.621384	0.329	0.269	1.43673e-07	4
TFE3	1.06733e-11	0.388748	0.266	0.196	1.5663e-07	4
CXHXorf21	1.1088e-11	0.723627	0.351	0.286	1.62716e-07	4
C25H16orf54	1.77504e-11	0.493175	0.14	0.086	2.60487e-07	4
GRB2	1.87953e-11	0.59363	0.577	0.557	2.75821e-07	4
ANO10	2.08582e-11	0.334076	0.164	0.105	3.06094e-07	4
ETF1	2.44238e-11	0.401791	0.274	0.209	3.58419e-07	4
ELMO2	2.85633e-11	0.365763	0.156	0.099	4.19167e-07	4
NUMB	3.06672e-11	0.264659	0.136	0.082	4.50041e-07	4
BCL3	4.5872e-11	0.56885	0.301	0.235	6.73171e-07	4
MICU1	5.79356e-11	0.444067	0.358	0.293	8.50205e-07	4
DHRS3	6.90465e-11	0.365726	0.265	0.193	1.01326e-06	4
CLEC7A	7.94585e-11	0.706349	0.186	0.124	1.16605e-06	4
GPCPD1	9.57783e-11	0.358197	0.184	0.123	1.40555e-06	4
UBXN8	9.80911e-11	0.25901	0.141	0.087	1.43949e-06	4
NFKB1	1.31245e-10	0.662489	0.414	0.363	1.92602e-06	4
SPN	1.40846e-10	0.510506	0.22	0.159	2.06692e-06	4
NDE1	1.43488e-10	0.298212	0.124	0.074	2.10569e-06	4
PSEN1	1.7131e-10	0.498523	0.265	0.205	2.51397e-06	4
LITAF	1.72121e-10	0.4786	0.409	0.351	2.52588e-06	4
JUND	1.76557e-10	0.665504	0.581	0.561	2.59097e-06	4
IPCEF1	2.53372e-10	0.27283	0.148	0.095	3.71824e-06	4
MSRB1	2.88348e-10	0.440244	0.18	0.125	4.23151e-06	4
ZYX	2.88575e-10	0.481931	0.544	0.51	4.23484e-06	4
IER5L	3.36125e-10	0.41761	0.404	0.338	4.93263e-06	4
ARHGEF10L	3.73258e-10	0.257576	0.156	0.1	5.47756e-06	4
TLE3	3.79509e-10	0.349429	0.172	0.116	5.56929e-06	4
NLRC4	3.9083e-10	0.337778	0.122	0.075	5.73543e-06	4
LAPTM5	4.34628e-10	0.318832	0.767	0.755	6.37817e-06	4
ENSBTAG00000052878	5.8492e-10	0.267887	0.117	0.07	8.58369e-06	4
PCMT1	6.12726e-10	0.542051	0.326	0.274	8.99176e-06	4
TMEM167A	6.30761e-10	0.462879	0.496	0.465	9.25642e-06	4
IL1R1	7.15084e-10	0.348857	0.126	0.078	1.04939e-05	4
BIN2	7.58424e-10	0.444107	0.358	0.304	1.11299e-05	4
ENSBTAG00000010155	7.60165e-10	0.314528	0.488	0.396	1.11554e-05	4
TUT7	8.99814e-10	0.62477	0.463	0.42	1.32048e-05	4
EOGT	9.66402e-10	0.571769	0.347	0.295	1.4182e-05	4
HNRNPF	9.87426e-10	0.414365	0.69	0.687	1.44905e-05	4
TNFAIP3	1.39216e-09	0.632231	0.439	0.38	2.04299e-05	4
VPS4B	1.4049e-09	0.375802	0.406	0.353	2.06169e-05	4
N4BP2L1	1.4256e-09	0.333402	0.193	0.133	2.09207e-05	4
TESK1	1.61304e-09	0.391514	0.181	0.126	2.36713e-05	4
CALCOCO2	2.31721e-09	0.503958	0.54	0.52	3.4005e-05	4
FAM49A	4.05125e-09	0.283479	0.306	0.24	5.94522e-05	4
TAGAP	4.57436e-09	0.732645	0.382	0.339	6.71287e-05	4
ARL14EP	4.67671e-09	0.635825	0.404	0.363	6.86308e-05	4
FXR2	5.43177e-09	0.52923	0.247	0.192	7.97112e-05	4
ATP6V1A	7.13756e-09	0.350729	0.451	0.418	0.000104744	4
AK2	7.43788e-09	0.501152	0.363	0.318	0.000109151	4
NUDT4	7.56954e-09	0.768929	0.326	0.275	0.000111083	4
GBP5	8.00678e-09	0.324087	0.143	0.093	0.000117499	4
CARHSP1	8.41693e-09	0.439027	0.207	0.153	0.000123518	4
ENSBTAG00000038335	8.63043e-09	0.432779	0.244	0.191	0.000126652	4
LAMTOR3	8.7737e-09	0.415462	0.468	0.435	0.000128754	4
MX1	9.90928e-09	0.620706	0.118	0.072	0.000145419	4
DGKD	1.11109e-08	0.311756	0.137	0.09	0.000163053	4
MCFD2	1.21782e-08	0.433186	0.315	0.266	0.000178716	4
SP110	1.22096e-08	0.350354	0.283	0.225	0.000179176	4
TNFSF8	1.30362e-08	0.274628	0.171	0.12	0.000191306	4
RALB	1.32896e-08	0.541257	0.355	0.306	0.000195025	4
EGLN1	1.44436e-08	0.483408	0.352	0.309	0.00021196	4
WIPF1	1.68473e-08	0.510279	0.566	0.552	0.000247234	4
HSP90AA1	1.72916e-08	0.769683	0.827	0.853	0.000253754	4
PPARD	1.79333e-08	0.303811	0.154	0.105	0.000263171	4
POLR2L	2.59118e-08	0.388252	0.636	0.626	0.000380256	4
LGALS3BP	2.69432e-08	0.477165	0.307	0.254	0.000395391	4
DNAJB9	2.92644e-08	0.417323	0.245	0.191	0.000429455	4
HSPA5	3.26927e-08	1.03878	0.593	0.57	0.000479766	4
FCHO2	3.48526e-08	0.292186	0.196	0.143	0.000511461	4
MYADM	3.71715e-08	0.493907	0.281	0.233	0.000545491	4
STAU1	3.73502e-08	0.431323	0.28	0.229	0.000548114	4
GNB2	3.90672e-08	0.396538	0.54	0.515	0.000573311	4
NFE2L2	4.7863e-08	0.27539	0.573	0.548	0.000702389	4
CCNL1	4.80749e-08	0.54253	0.421	0.387	0.0007055	4
TM9SF4	4.83201e-08	0.340174	0.249	0.196	0.000709097	4
RNF19B	5.20017e-08	0.280707	0.343	0.277	0.000763125	4
RARA	6.02867e-08	0.470749	0.254	0.207	0.000884708	4
CTDSP2	6.42465e-08	0.372412	0.518	0.497	0.000942817	4
NR4A1	6.50844e-08	0.604069	0.13	0.087	0.000955113	4
TCIRG1	6.61613e-08	0.448166	0.384	0.339	0.000970917	4
MAP3K3	8.60213e-08	0.438488	0.329	0.283	0.00126236	4
TLR7	1.8235e-07	0.28924	0.19	0.139	0.00267598	4
NDFIP2	2.10037e-07	0.360392	0.198	0.15	0.00308229	4
FKBP1A	2.34102e-07	0.391665	0.422	0.397	0.00343545	4
MID1IP1	2.40688e-07	0.423116	0.135	0.092	0.0035321	4
ZEB2.1	2.44289e-07	0.315187	0.293	0.236	0.00358494	4
P4HB	2.59375e-07	0.497307	0.486	0.453	0.00380633	4
SAR1A	3.36292e-07	0.314949	0.175	0.128	0.00493509	4
TFDP2	3.36734e-07	0.271609	0.121	0.081	0.00494158	4
PLEKHO2	3.57312e-07	0.324167	0.37	0.313	0.00524356	4
PYGL	4.44543e-07	0.380552	0.357	0.319	0.00652367	4
SDHB	5.03209e-07	0.374595	0.527	0.505	0.00738459	4
TFEB	6.42269e-07	0.276445	0.147	0.105	0.0094253	4
CCDC82	6.79684e-07	0.415418	0.291	0.248	0.00997436	4
DNAJC1	8.04898e-07	0.449576	0.261	0.218	0.0118119	4
SYS1	8.53039e-07	0.351486	0.335	0.288	0.0125183	4
RIPK1	1.22533e-06	0.525585	0.363	0.329	0.0179817	4
RGS19	1.23697e-06	0.400802	0.364	0.326	0.0181525	4
PIK3CA	1.27011e-06	0.289009	0.169	0.123	0.0186389	4
SH2D3C	1.35036e-06	0.35899	0.142	0.102	0.0198166	4
ALDH2	1.53235e-06	0.414575	0.5	0.475	0.0224872	4
RASGRP4	1.70049e-06	0.495411	0.176	0.134	0.0249547	4
IDI1	1.78178e-06	0.603027	0.25	0.211	0.0261477	4
NIFK	1.89167e-06	0.481555	0.368	0.34	0.0277603	4
DNAJB11	2.17688e-06	0.34296	0.303	0.261	0.0319457	4
IKBKE	2.23647e-06	0.259352	0.142	0.1	0.0328202	4
PIK3R5	2.49962e-06	0.29076	0.185	0.142	0.036682	4
ARID3A	3.14109e-06	0.385484	0.185	0.143	0.0460955	4
PPIF	3.68895e-06	0.350062	0.116	0.079	0.0541353	4
BID	3.88605e-06	0.388314	0.274	0.238	0.0570278	4
YPEL3	4.20883e-06	0.307717	0.335	0.295	0.0617646	4
AGFG1	4.60906e-06	0.417324	0.365	0.332	0.0676379	4
RHOH	5.18388e-06	0.505868	0.222	0.182	0.0760734	4
COX17	5.56064e-06	0.34664	0.579	0.584	0.0816023	4
TMEM120A	6.25472e-06	0.299914	0.234	0.193	0.091788	4
BAG3	6.47931e-06	0.591832	0.272	0.232	0.0950839	4
DNAJC25	8.66562e-06	0.256584	0.106	0.073	0.127168	4
TLN1	8.70189e-06	0.405266	0.711	0.719	0.1277	4
IK	8.80752e-06	0.373798	0.545	0.542	0.12925	4
SYK	8.89361e-06	0.253426	0.186	0.145	0.130514	4
BNIP2	9.13389e-06	0.395953	0.342	0.313	0.13404	4
PAPSS1	9.68508e-06	0.300838	0.157	0.12	0.142129	4
FURIN	1.05318e-05	0.269103	0.17	0.131	0.154554	4
HYPK	1.32068e-05	0.363599	0.491	0.483	0.19381	4
GOLGA7	1.36618e-05	0.429459	0.351	0.323	0.200487	4
BAZ1A	1.48629e-05	0.256832	0.561	0.524	0.218114	4
RBM47	1.50333e-05	0.314348	0.483	0.464	0.220613	4
EIF1B	1.55805e-05	0.312745	0.512	0.509	0.228644	4
DPYD	1.85557e-05	0.334489	0.316	0.277	0.272305	4
NAB1	1.89494e-05	0.343125	0.207	0.17	0.278082	4
ACSL5	1.93133e-05	0.32762	0.398	0.374	0.283423	4
HACD2	2.03418e-05	0.358431	0.243	0.208	0.298516	4
WDR45B	2.04443e-05	0.274274	0.17	0.132	0.30002	4
IFIT5	2.22981e-05	0.363164	0.27	0.236	0.327225	4
TMEM30A	2.32728e-05	0.253227	0.145	0.109	0.341528	4
UCP2	2.41573e-05	0.356524	0.581	0.576	0.354508	4
FBXO38	2.69893e-05	0.324064	0.212	0.175	0.396068	4
PXK	2.7376e-05	0.348319	0.182	0.145	0.401742	4
CREBL2	2.76878e-05	0.389978	0.35	0.323	0.406318	4
SNX18	2.79723e-05	0.609011	0.223	0.19	0.410493	4
ALCAM	2.86314e-05	0.263291	0.134	0.098	0.420166	4
PDP1	2.87628e-05	0.27604	0.105	0.074	0.422095	4
GLUD1	3.33236e-05	0.423686	0.317	0.291	0.489024	4
GPR65	3.46319e-05	0.25594	0.133	0.099	0.508223	4
MYD88	3.84624e-05	0.317628	0.272	0.236	0.564436	4
NECAP2	4.28675e-05	0.397733	0.474	0.47	0.629081	4
RBM39	4.35592e-05	0.284572	0.727	0.736	0.639231	4
MAP1LC3B	4.81645e-05	0.406103	0.497	0.502	0.706814	4
UGP2	4.81926e-05	0.451939	0.31	0.283	0.707226	4
ATF1	5.56966e-05	0.402459	0.265	0.232	0.817347	4
DNAJC21	5.82802e-05	0.339664	0.213	0.179	0.855262	4
ENSBTAG00000046172	6.57137e-05	0.260553	0.21	0.174	0.964349	4
UBE2D1	7.43341e-05	0.332741	0.117	0.086	1	4
EIF4E3	7.76515e-05	0.529655	0.285	0.263	1	4
PPP2R5A	8.36361e-05	0.391807	0.31	0.282	1	4
TYK2	8.61303e-05	0.344921	0.393	0.366	1	4
IL6R	8.80066e-05	0.314744	0.665	0.664	1	4
GRINA	0.000111753	0.268865	0.263	0.223	1	4
SCP2	0.00011764	0.388361	0.58	0.604	1	4
SPG21	0.000120908	0.305435	0.197	0.163	1	4
MXI1	0.000129112	0.325038	0.204	0.17	1	4
ST6GALNAC4	0.000140999	0.414036	0.328	0.309	1	4
MTCH1	0.000144892	0.353508	0.289	0.262	1	4
FAM120A	0.000153715	0.359882	0.466	0.459	1	4
CHMP3	0.000161368	0.362168	0.423	0.409	1	4
RGS14	0.000176307	0.370603	0.111	0.084	1	4
SVIL	0.00020165	0.25814	0.103	0.075	1	4
ARF1	0.000217811	0.312877	0.598	0.617	1	4
GBP2	0.000220409	1.34715	0.3	0.273	1	4
PFDN2	0.000239597	0.361612	0.495	0.499	1	4
OXR1	0.000270413	0.322347	0.253	0.219	1	4
SGK1	0.000294625	0.661436	0.404	0.379	1	4
G6PD	0.00029671	0.321231	0.289	0.262	1	4
HIST3H2A	0.000301668	0.320297	0.123	0.095	1	4
OAT	0.000361747	0.326485	0.352	0.338	1	4
GRIPAP1	0.000362272	0.348877	0.196	0.166	1	4
FAM110A	0.000455064	0.332154	0.14	0.113	1	4
TWF2	0.000471425	0.468683	0.382	0.365	1	4
SURF4	0.000475514	0.332916	0.348	0.332	1	4
SF3B1	0.000489787	0.340603	0.659	0.668	1	4
KLF10	0.000536891	0.537959	0.265	0.242	1	4
TBC1D14	0.000557613	0.303889	0.252	0.224	1	4
DNAJB1	0.000575877	1.296	0.35	0.334	1	4
BACH1	0.000593586	0.284591	0.151	0.122	1	4
FRG1	0.000643639	0.36388	0.467	0.466	1	4
UBE2L3	0.000672077	0.265727	0.572	0.589	1	4
RBCK1	0.000757958	0.283401	0.309	0.289	1	4
GYS1	0.000778143	0.283615	0.184	0.155	1	4
CYTH4	0.000781288	0.346759	0.246	0.219	1	4
EIF3J	0.000855106	0.415568	0.362	0.355	1	4
ECHS1	0.000883664	0.460405	0.257	0.239	1	4
TAP1	0.00100909	0.288707	0.489	0.479	1	4
TMCO1	0.00122197	0.252024	0.581	0.6	1	4
VDAC1	0.00139247	0.251835	0.444	0.439	1	4
SLC25A16	0.0015025	0.291571	0.163	0.139	1	4
SLC36A4	0.00165234	0.350721	0.146	0.121	1	4
XRN2	0.00182246	0.296128	0.391	0.384	1	4
RAB5IF	0.0018686	0.394454	0.452	0.459	1	4
PYCARD	0.00192188	0.264539	0.635	0.635	1	4
ICAM1	0.00205429	0.283828	0.238	0.305	1	4
TNFSF10	0.00208751	0.3319	0.164	0.138	1	4
SNRK	0.00235145	0.272861	0.127	0.103	1	4
IQGAP1	0.00236679	0.382935	0.441	0.447	1	4
BMPR2	0.00237356	0.259855	0.196	0.17	1	4
TNFAIP8	0.00266081	0.365107	0.48	0.495	1	4
PDE3B	0.0034219	0.255162	0.174	0.147	1	4
RAB5C	0.00362787	0.313736	0.515	0.531	1	4
UQCRB	0.00378241	0.31542	0.534	0.56	1	4
ATF3	0.00389123	0.504863	0.18	0.158	1	4
PRDX5	0.00441815	0.470405	0.454	0.458	1	4
HIST1H2BB	0.00480778	0.253105	0.209	0.187	1	4
VASP	0.00522033	0.298459	0.52	0.525	1	4
ADD3	0.00524238	0.257893	0.172	0.148	1	4
DDX21	0.00547795	0.345808	0.467	0.481	1	4
IL17RA	0.00558796	0.261367	0.197	0.176	1	4
CARD19	0.00724332	0.325947	0.147	0.128	1	4
NOP10	0.00738735	0.289642	0.465	0.485	1	4
SELENOF	0.00756556	0.300174	0.47	0.49	1	4
TIFA	0.00799929	0.293778	0.15	0.13	1	4
PTPN9	0.0083445	0.292013	0.188	0.169	1	4
PGS1	0.0089209	0.260556	0.172	0.151	1	4
ENSBTAG00000011437	0.00909507	0.335087	0.202	0.259	1	4
EVI2B	0.00930214	0.39371	0.414	0.416	1	4

## Sheet: c5
gene	p_val	avg_log2FC	pct.1	pct.2	p_val_adj	cluster
KCNK16	0	2.5242	0.781	0.057	0	5
FCER1A	0	2.25586	0.595	0.099	0	5
RUNX3	0	1.8199	0.794	0.196	0	5
F2RL2	0	1.31917	0.708	0.169	0	5
NK2B	0	1.03472	0.707	0.073	0	5
SLAMF9	0	0.974189	0.415	0.057	0	5
COL5A1	6.64157e-303	0.461252	0.174	0.007	9.7465e-299	5
CYP2S1	1.07888e-301	0.744353	0.347	0.046	1.58325e-297	5
ID2	6.53066e-279	1.35469	0.993	0.493	9.58374e-275	5
GALM	6.37981e-268	0.857501	0.351	0.053	9.36237e-264	5
EIF3K	2.17791e-265	1.48499	0.983	0.74	3.19609e-261	5
HSF2BP	3.40628e-264	0.569523	0.255	0.027	4.99872e-260	5
GCNT3	1.11308e-256	0.319179	0.136	0.005	1.63345e-252	5
GUCY1A1	1.61216e-254	0.663706	0.268	0.031	2.36585e-250	5
PLEKHA5	1.6012e-246	1.24578	0.57	0.158	2.34977e-242	5
MS4A8	3.52807e-243	1.159	0.644	0.207	5.17744e-239	5
RGS1	1.34923e-218	0.43932	0.944	0.465	1.98e-214	5
ASB2	1.6512e-215	0.785536	0.329	0.058	2.42314e-211	5
ATP1B1	1.9495e-211	1.22297	0.678	0.26	2.86089e-207	5
ENSBTAG00000051340	1.91346e-210	0.687321	0.348	0.065	2.80801e-206	5
CLEC3B	1.95154e-208	0.332028	0.131	0.007	2.86389e-204	5
PTGDR2	4.97213e-208	0.444891	0.258	0.036	7.2966e-204	5
KCNMB1	8.83202e-205	0.485636	0.214	0.024	1.2961e-200	5
ENSBTAG00000009656	2.13019e-202	1.15281	0.968	0.6	3.12605e-198	5
RPA3	5.593e-188	0.895038	0.772	0.331	8.20773e-184	5
BEX3	2.88774e-186	0.598644	0.302	0.056	4.23775e-182	5
BTG2	8.4056e-181	0.752091	0.345	0.074	1.23352e-176	5
PIM3	9.29938e-179	1.80936	0.81	0.386	1.36468e-174	5
RINL	2.09028e-176	0.76101	0.462	0.134	3.06749e-172	5
ARHGAP18	2.45296e-169	1.10138	0.829	0.375	3.59971e-165	5
TWISTNB	2.73427e-168	1.1096	0.65	0.273	4.01254e-164	5
FRMD6	6.74831e-168	0.286116	0.134	0.01	9.90314e-164	5
CX3CR1	1.4428e-166	0.757159	0.602	0.211	2.11731e-162	5
ENSBTAG00000024960	2.19638e-164	0.914289	0.927	0.533	3.22319e-160	5
HS3ST1	9.17063e-156	1.27867	0.516	0.177	1.34579e-151	5
RAB24	1.29057e-155	0.925961	0.609	0.251	1.89391e-151	5
MYO1D	7.98564e-155	0.277982	0.137	0.012	1.17189e-150	5
F2R	2.35109e-152	0.537855	0.288	0.061	3.45023e-148	5
PDK4	2.40006e-145	1.05736	0.657	0.291	3.52208e-141	5
ENSBTAG00000053318	8.13312e-145	0.292468	0.134	0.013	1.19354e-140	5
CSF3R	1.43744e-142	0.460751	0.424	0.123	2.10945e-138	5
ST14	1.69764e-140	0.4981	0.199	0.031	2.49129e-136	5
ANKRD37	4.88733e-138	0.618955	0.333	0.087	7.17216e-134	5
BEND5	2.89734e-137	0.515971	0.263	0.055	4.25185e-133	5
ENSBTAG00000054870	3.07683e-134	0.515857	0.323	0.082	4.51525e-130	5
CPA5	5.30901e-132	0.27687	0.127	0.013	7.79097e-128	5
GPR171	5.66844e-132	0.800862	0.421	0.136	8.31843e-128	5
PAK1	9.10283e-131	1.02499	0.929	0.546	1.33584e-126	5
PTPN22	7.7089e-130	0.743712	0.372	0.111	1.13128e-125	5
CD101	9.6736e-127	0.508764	0.249	0.053	1.4196e-122	5
SULF2	1.16705e-120	0.704671	0.279	0.07	1.71265e-116	5
PRSS12	3.4637e-119	0.349293	0.228	0.046	5.08298e-115	5
ACTN1	4.70277e-117	0.35011	0.839	0.457	6.90132e-113	5
KLRK1	3.35946e-116	0.319461	0.137	0.018	4.93001e-112	5
SH3BGRL	1.56713e-114	0.851862	0.802	0.474	2.29976e-110	5
ALDOC	1.74205e-114	0.818445	0.541	0.233	2.55646e-110	5
ARHGDIB	5.82487e-112	0.877426	0.909	0.596	8.548e-108	5
ENSBTAG00000004714	5.13575e-111	0.332369	0.526	0.205	7.53671e-107	5
PPP1R14A	2.96091e-110	0.620497	0.615	0.281	4.34513e-106	5
SH3D21	3.03595e-109	0.352609	0.161	0.026	4.45525e-105	5
ENSBTAG00000048983	1.36739e-108	0.487424	0.349	0.11	2.00664e-104	5
VSIG2	1.49721e-102	0.479805	0.276	0.076	2.19716e-98	5
PRAM1	1.1628e-100	0.721934	0.316	0.1	1.70641e-96	5
CAPN5	1.59296e-96	0.270222	0.135	0.021	2.33767e-92	5
STOM	6.37185e-92	0.739976	0.711	0.384	9.35069e-88	5
TSTD1	4.5209e-90	0.556126	0.527	0.247	6.63442e-86	5
VMP1	8.17455e-90	0.614863	0.842	0.554	1.19962e-85	5
SPINT2	4.47291e-88	0.489243	0.653	0.331	6.564e-84	5
SCAMP5	2.07824e-87	0.50557	0.336	0.118	3.04981e-83	5
ZFP36	2.0347e-86	0.384974	0.802	0.52	2.98592e-82	5
LTO1	1.42693e-85	0.306638	0.147	0.028	2.09402e-81	5
RAD18	9.80966e-85	0.404526	0.311	0.103	1.43957e-80	5
IL1R1	6.52352e-81	0.336407	0.241	0.07	9.57326e-77	5
BFSP2	2.3262e-80	0.608748	0.463	0.212	3.4137e-76	5
PPFIBP1	2.12792e-77	0.524303	0.267	0.085	3.12272e-73	5
AFDN	2.44018e-76	0.277968	0.245	0.073	3.58096e-72	5
FXYD5	6.05766e-74	0.425606	0.805	0.501	8.88962e-70	5
ENSBTAG00000051030	6.24835e-74	0.573035	0.28	0.097	9.16946e-70	5
LITAF	1.09318e-72	0.480116	0.606	0.337	1.60425e-68	5
CYP51A1	4.82464e-72	0.251854	0.52	0.251	7.08017e-68	5
TNNI2	7.28777e-72	0.342847	0.348	0.136	1.06948e-67	5
PYGB	1.21916e-70	0.449146	0.259	0.088	1.78912e-66	5
NCALD	6.52075e-67	0.274336	0.179	0.048	9.5692e-63	5
RNF157	1.04642e-66	0.348768	0.268	0.095	1.53563e-62	5
TIFAB	1.19749e-66	0.566774	0.427	0.194	1.75732e-62	5
BRI3BP	2.49015e-66	0.396959	0.385	0.168	3.65429e-62	5
GSTP1	3.42548e-66	0.472742	0.484	0.237	5.02689e-62	5
F11R	2.7592e-65	0.363676	0.311	0.119	4.04912e-61	5
DNLZ	7.32563e-65	0.531429	0.707	0.446	1.07504e-60	5
AURKA	1.13956e-63	0.398152	0.25	0.088	1.67231e-59	5
GLIPR1	2.16697e-62	0.435861	0.579	0.318	3.18003e-58	5
CYSLTR1	1.41725e-60	0.273218	0.144	0.035	2.07982e-56	5
DENND5B	1.29977e-58	0.401823	0.272	0.104	1.90741e-54	5
KCNK17	2.75522e-58	0.367054	0.285	0.11	4.04329e-54	5
LY86	4.88602e-57	0.421004	0.864	0.558	7.17024e-53	5
ESYT1	1.06591e-56	0.486221	0.481	0.252	1.56422e-52	5
GSTM1	1.36211e-56	0.282876	0.191	0.061	1.99889e-52	5
CASS4	2.16385e-56	0.430772	0.25	0.095	3.17544e-52	5
DFFB	4.85141e-56	0.442519	0.292	0.12	7.11945e-52	5
SMCO4	1.24306e-55	0.472988	0.516	0.284	1.82419e-51	5
PRDX5	1.57225e-55	0.478447	0.686	0.441	2.30728e-51	5
RNF44	1.72222e-55	0.512247	0.495	0.272	2.52736e-51	5
ENSBTAG00000050510	8.267e-55	0.338554	0.302	0.124	1.21318e-50	5
RGS18	2.44248e-54	0.266793	0.335	0.146	3.58433e-50	5
DNMBP	3.45096e-53	0.50631	0.287	0.122	5.06428e-49	5
CDCA7L	1.27723e-52	0.266884	0.181	0.058	1.87434e-48	5
U2AF1L4	3.45379e-52	0.444074	0.463	0.252	5.06843e-48	5
RASGEF1B	1.14867e-51	0.4791	0.254	0.097	1.68567e-47	5
CCND2	8.33076e-51	0.486341	0.435	0.222	1.22254e-46	5
LIMD2	1.5105e-50	0.44465	0.644	0.389	2.21665e-46	5
CAMK1	5.70507e-50	0.282489	0.154	0.045	8.37219e-46	5
COQ10B	7.40892e-50	0.750534	0.476	0.269	1.08726e-45	5
NAGA	3.07157e-49	0.456508	0.392	0.196	4.50753e-45	5
MYCBP	7.23002e-49	0.371658	0.625	0.384	1.06101e-44	5
OAT	1.2733e-48	0.306419	0.558	0.323	1.86856e-44	5
MTHFD1	1.60289e-46	0.472276	0.351	0.173	2.35224e-42	5
UXT	2.78248e-46	0.376892	0.712	0.476	4.08328e-42	5
ARPC2	5.7278e-45	0.438332	0.99	0.856	8.40555e-41	5
PRELID1	7.33268e-45	0.416669	0.76	0.525	1.07607e-40	5
PCDHAC2	1.25446e-44	0.54864	0.363	0.186	1.84092e-40	5
JPT1	2.0575e-44	0.379231	0.919	0.726	3.01938e-40	5
SH3BGRL3	2.08376e-44	0.304007	0.995	0.911	3.05792e-40	5
MYBPC2	3.07868e-44	0.341312	0.237	0.098	4.51796e-40	5
BHLHE40	9.31365e-44	0.44528	0.552	0.326	1.36678e-39	5
SSR2	4.68105e-43	0.352593	0.961	0.8	6.86944e-39	5
ZC3H10	5.39174e-43	0.394882	0.938	0.761	7.91238e-39	5
SORD	1.29671e-42	0.335076	0.213	0.086	1.90293e-38	5
DUSP23	1.37957e-42	0.282019	0.203	0.078	2.02452e-38	5
STK38L	7.7231e-42	0.349892	0.242	0.104	1.13336e-37	5
ITGAD	2.24636e-41	0.265766	0.195	0.074	3.29653e-37	5
FAM167A	6.37348e-41	0.321771	0.22	0.091	9.35308e-37	5
SQLE	2.47973e-40	0.305478	0.349	0.175	3.63901e-36	5
POLA2	1.25538e-39	0.365707	0.19	0.074	1.84227e-35	5
GUCY1B1	5.89622e-39	0.280496	0.198	0.079	8.6527e-35	5
PEBP1	1.91441e-38	0.407246	0.803	0.561	2.80939e-34	5
GSN	1.96452e-38	0.654686	0.759	0.504	2.88294e-34	5
ETV2	1.34957e-36	0.311512	0.351	0.189	1.9805e-32	5
TPK1	1.93824e-36	0.256213	0.172	0.066	2.84436e-32	5
ACSS2	2.82809e-35	0.303916	0.253	0.119	4.15022e-31	5
HHEX	4.53759e-35	0.283351	0.36	0.197	6.65891e-31	5
MAN1A1	5.36265e-35	0.283975	0.793	0.58	7.86969e-31	5
DYNLT3	4.24817e-34	0.332306	0.619	0.42	6.23419e-30	5
NDUFV2	5.18785e-34	0.350112	0.78	0.562	7.61316e-30	5
SUCNR1	7.69642e-34	0.327608	0.324	0.17	1.12945e-29	5
ADGRG5	1.08513e-33	0.263084	0.281	0.138	1.59242e-29	5
CLEC10A	1.53804e-33	0.266463	0.189	0.078	2.25707e-29	5
SHTN1	1.2394e-32	0.328531	0.661	0.45	1.81882e-28	5
ARPC4	1.74082e-32	0.337187	0.917	0.74	2.55465e-28	5
TP53I3	2.55561e-32	0.253767	0.161	0.064	3.75036e-28	5
ANKRD26	3.71756e-32	0.250639	0.236	0.111	5.45552e-28	5
NR4A1	1.23887e-30	0.579762	0.188	0.083	1.81804e-26	5
NUBP1	5.14943e-30	0.258457	0.341	0.194	7.55679e-26	5
ENSBTAG00000047432	1.10084e-29	0.273493	0.386	0.228	1.61548e-25	5
TOMM7	7.15114e-29	0.325935	0.789	0.593	1.04943e-24	5
TOMM6	8.85842e-29	0.293234	0.825	0.625	1.29997e-24	5
FYN	1.67228e-28	0.334663	0.331	0.189	2.45407e-24	5
IFITM1	3.86714e-28	0.270154	0.196	0.091	5.67502e-24	5
JUND	6.15516e-28	0.575239	0.719	0.551	9.03269e-24	5
UNC119	1.30911e-27	0.27151	0.629	0.436	1.92112e-23	5
SH3BP1	9.46865e-27	0.370195	0.501	0.336	1.38952e-22	5
ARAP2	2.09125e-26	0.263567	0.296	0.163	3.06891e-22	5
TMEM219	4.81241e-26	0.250755	0.588	0.413	7.06221e-22	5
GDI2	9.62066e-26	0.38546	0.708	0.515	1.41183e-21	5
ENSBTAG00000045914	1.33226e-24	0.286245	0.331	0.199	1.95509e-20	5
BLOC1S6	1.89497e-24	0.258864	0.444	0.291	2.78086e-20	5
ATP2A3	9.88713e-24	0.331731	0.43	0.274	1.45094e-19	5
KCTD11	2.36238e-23	0.25067	0.301	0.175	3.4668e-19	5
NEURL1	8.56471e-22	0.267918	0.182	0.091	1.25687e-17	5
FGD4	4.04535e-21	0.257223	0.293	0.175	5.93654e-17	5
NRN1	5.81222e-21	0.305177	0.34	0.212	8.52944e-17	5
NT5C	1.03951e-20	0.29576	0.523	0.367	1.52548e-16	5
UBALD2	2.68463e-20	0.261663	0.553	0.4	3.93969e-16	5
DNAJB1	7.15086e-20	0.66442	0.455	0.326	1.04939e-15	5
ENSBTAG00000038476	8.87254e-19	0.34312	0.296	0.186	1.30204e-14	5
ENSBTAG00000011437	4.07123e-17	0.41609	0.364	0.247	5.97453e-13	5
HSPH1	2.22058e-16	0.411413	0.42	0.295	3.2587e-12	5
ITGB7	5.17494e-15	0.303138	0.37	0.257	7.59422e-11	5
IL16	1.91245e-14	0.33818	0.369	0.258	2.80652e-10	5
LIMS1	6.68604e-13	0.335007	0.308	0.214	9.81176e-09	5
MYCBP2	9.81169e-12	0.326506	0.569	0.447	1.43987e-07	5
LRBA	1.03349e-11	0.285272	0.19	0.119	1.51664e-07	5
TBC1D9	3.21734e-08	0.4234	0.488	0.395	0.000472144	5

## Sheet: c6
gene	p_val	avg_log2FC	pct.1	pct.2	p_val_adj	cluster
TXN	0	6.16932	0.981	0.663	0	6
ISG15	0	6.02588	0.943	0.203	0	6
SLC25A5	0	5.99239	0.972	0.552	0	6
CXCL9	0	5.41843	0.924	0.307	0	6
IDO1	0	5.01927	0.973	0.244	0	6
MARCKSL1	0	4.92779	0.998	0.44	0	6
C10orf99	0	4.86214	0.653	0.075	0	6
ITM2C	0	4.7975	0.972	0.7	0	6
TUBA1A	0	4.76044	0.907	0.225	0	6
JAG1	0	4.72119	0.903	0.065	0	6
BOLA	0	4.58003	1	0.976	0	6
SERPINB1	0	4.53462	0.939	0.567	0	6
WARS	0	4.46682	0.972	0.514	0	6
CCR7	0	4.41194	0.946	0.101	0	6
CRIP1	0	4.41107	0.998	0.762	0	6
FADD	0	4.39363	0.908	0.343	0	6
EPSTI1	0	4.36601	0.964	0.521	0	6
FSCN1	0	4.30522	0.972	0.194	0	6
WNK1	0	4.28356	0.859	0.323	0	6
UBD	0	4.26803	0.999	0.415	0	6
TUBA1B	0	4.20756	0.953	0.543	0	6
BCL2A1	0	4.20622	0.993	0.556	0	6
GPBP1	0	4.1137	0.928	0.446	0	6
RAB8B	0	4.04855	0.977	0.635	0	6
ATG4D	0	4.03458	0.92	0.205	0	6
JSP.1	0	4.01574	0.997	0.884	0	6
PPA1	0	3.92391	0.929	0.326	0	6
BASP1	0	3.92352	0.999	0.75	0	6
B2M	0	3.91211	1	0.999	0	6
CD83	0	3.90581	0.959	0.294	0	6
ENSBTAG00000048782	0	3.88547	1	0.997	0	6
SRGN	0	3.85653	1	0.925	0	6
TSPAN3	0	3.81029	0.983	0.501	0	6
BOLA-NC1	0	3.77289	0.91	0.496	0	6
GALK1	0	3.75239	0.872	0.373	0	6
RGS1	0	3.74526	0.981	0.464	0	6
FLNB	0	3.71085	0.8	0.192	0	6
TUBB6	0	3.70347	0.675	0.128	0	6
TAGLN2	0	3.69365	0.956	0.565	0	6
CDKN1A	0	3.68456	0.733	0.109	0	6
SERPINB6	0	3.65437	0.87	0.319	0	6
PABPC1	0	3.63742	0.979	0.88	0	6
CACNB3	0	3.62552	0.794	0.067	0	6
C23H6orf106	0	3.61611	0.836	0.226	0	6
IER3	0	3.61553	0.883	0.28	0	6
LY75	0	3.61041	0.95	0.485	0	6
STMP1	0	3.59022	0.828	0.426	0	6
LAMP3	0	3.58198	0.935	0.26	0	6
GRAMD2A	0	3.58177	0.735	0.052	0	6
LSP1	0	3.53381	0.98	0.671	0	6
ATG16L1	0	3.51056	0.846	0.238	0	6
TBC1D4	0	3.50811	0.92	0.187	0	6
ACTG1	0	3.49718	0.997	0.865	0	6
SQSTM1	0	3.4967	0.9	0.441	0	6
MYO1G	0	3.47661	0.764	0.202	0	6
SAMSN1	0	3.46375	0.964	0.314	0	6
ADM2	0	3.46179	0.649	0.039	0	6
LGMN	0	3.44177	0.874	0.437	0	6
TXNL1	0	3.4178	0.877	0.444	0	6
BTG1	0	3.36938	0.989	0.732	0	6
NCOA7	0	3.36136	0.796	0.188	0	6
RAB10	0	3.34871	0.951	0.525	0	6
PLA2G16	0	3.34107	0.861	0.264	0	6
RNF19A	0	3.30358	0.897	0.372	0	6
GABARAPL2	0	3.27105	0.983	0.687	0	6
CTSB	0	3.25122	0.951	0.638	0	6
NUB1	0	3.24884	0.895	0.471	0	6
ENSBTAG00000025398	0	3.24653	0.854	0.217	0	6
LRRK1	0	3.23401	0.759	0.229	0	6
GNG5	0	3.23095	0.989	0.837	0	6
ADCY6	0	3.22681	0.751	0.071	0	6
GPR132	0	3.20689	0.666	0.144	0	6
CLIP1	0	3.20625	0.814	0.401	0	6
GADD45B	0	3.20598	0.773	0.202	0	6
ANAPC5	0	3.20156	0.671	0.155	0	6
TUBB	0	3.1896	0.909	0.352	0	6
CALM3	0	3.18575	0.902	0.511	0	6
KCTD20	0	3.18328	0.818	0.288	0	6
EDF1	0	3.18031	0.929	0.652	0	6
OSTF1	0	3.1483	0.974	0.657	0	6
RABGAP1L	0	3.14652	0.718	0.095	0	6
MXD1	0	3.13943	0.726	0.107	0	6
BIRC3	0	3.1356	0.947	0.627	0	6
ZFAND6	0	3.1337	0.88	0.465	0	6
ARHGAP28	0	3.12798	0.634	0.045	0	6
CD81	0	3.12794	0.888	0.521	0	6
BIRC2	0	3.11284	0.851	0.345	0	6
PTMS	0	3.10686	0.979	0.787	0	6
NSMCE1	0	3.09317	0.85	0.326	0	6
LAMP2	0	3.08625	0.947	0.529	0	6
MOB1B	0	3.08503	0.866	0.31	0	6
FNBP1	0	3.08472	0.948	0.615	0	6
MYH9	0	3.08323	0.901	0.556	0	6
MARCKS	0	3.06221	0.926	0.503	0	6
AGRN	0	3.04006	0.558	0.028	0	6
B4GALT5	0	3.02611	0.641	0.104	0	6
APPL1	0	2.99883	0.916	0.373	0	6
PIM1	0	2.99321	0.776	0.306	0	6
OTULIN	0	2.9796	0.768	0.265	0	6
FSTL3	0	2.96834	0.348	0.011	0	6
PCNX1	0	2.95638	0.659	0.118	0	6
ENSBTAG00000030593	0	2.95406	0.776	0.195	0	6
CCDC88A	0	2.92127	0.916	0.532	0	6
PPP1R18	0	2.91822	0.903	0.535	0	6
ADAM8	0	2.91347	0.651	0.135	0	6
RTN3	0	2.89496	0.958	0.692	0	6
GALNT7	0	2.88129	0.744	0.228	0	6
CUL1	0	2.87372	0.853	0.351	0	6
PLK2	0	2.8678	0.601	0.082	0	6
IL21R	0	2.86665	0.739	0.171	0	6
SYNGR2	0	2.86336	0.957	0.726	0	6
RHOC	0	2.85119	0.669	0.096	0	6
DNAJB4	0	2.83909	0.542	0.084	0	6
KIF13B	0	2.83704	0.689	0.158	0	6
ENSBTAG00000049233	0	2.79668	0.771	0.201	0	6
ACSL3	0	2.79407	0.629	0.16	0	6
TMEM170A	0	2.79381	0.754	0.28	0	6
IL4I1	0	2.79334	0.55	0.085	0	6
SINHCAF	0	2.78866	0.81	0.281	0	6
STK4	0	2.78639	0.884	0.444	0	6
TBCA	0	2.78434	0.822	0.351	0	6
TNFSF13B	0	2.77129	0.788	0.22	0	6
MYL9	0	2.69468	0.655	0.162	0	6
ETV3	0	2.68043	0.707	0.177	0	6
PPM1B	0	2.67373	0.805	0.323	0	6
PSME2	0	2.67041	0.936	0.648	0	6
MYO1C	0	2.62883	0.818	0.311	0	6
APOBEC3H	0	2.60578	0.618	0.105	0	6
CALML5	0	2.60563	0.338	0.007	0	6
SOCS2	0	2.58878	0.507	0.04	0	6
DENND4A	0	2.58764	0.753	0.298	0	6
LIMCH1	0	2.58757	0.458	0.032	0	6
FAM229A	0	2.58742	0.601	0.056	0	6
PTK2B	0	2.58706	0.816	0.315	0	6
CDKN2D	0	2.58118	0.64	0.184	0	6
SLCO5A1	0	2.57138	0.604	0.045	0	6
KIAA0355	0	2.56657	0.664	0.192	0	6
RELB	0	2.55938	0.71	0.215	0	6
ATP5MG	0	2.54305	0.989	0.925	0	6
CLIC2	0	2.54015	0.734	0.228	0	6
DNASE1L3	0	2.53567	0.977	0.618	0	6
TMCC3	0	2.53417	0.682	0.122	0	6
DIXDC1	0	2.52603	0.643	0.086	0	6
RAP2B	0	2.51862	0.853	0.434	0	6
ZFP36L1	0	2.51698	0.991	0.914	0	6
SERPINB9	0	2.50716	0.419	0.033	0	6
TNFRSF9	0	2.49305	0.426	0.019	0	6
EIF1	0	2.48135	0.993	0.942	0	6
ENSBTAG00000054755	0	2.47787	0.44	0.04	0	6
TSC22D1.1	0	2.475	0.613	0.113	0	6
SEC61B	0	2.44043	0.984	0.86	0	6
SHISA4	0	2.41975	0.345	0.022	0	6
ARHGAP10	0	2.38404	0.642	0.084	0	6
GPX3	0	2.34599	0.269	0.01	0	6
S1PR1	0	2.32292	0.322	0.032	0	6
ENSBTAG00000024482	0	2.32098	0.574	0.104	0	6
COX1	0	2.30635	0.998	0.995	0	6
CHN1	0	2.29305	0.482	0.033	0	6
ZNF618	0	2.27751	0.482	0.086	0	6
PPP1R15B	0	2.27555	0.55	0.095	0	6
DEPDC5	0	2.22516	0.601	0.12	0	6
C6H4orf48	0	2.19481	0.367	0.033	0	6
TRIP10	0	2.15872	0.462	0.047	0	6
PCOLCE	0	2.13864	0.583	0.142	0	6
SUB1	0	2.12206	0.981	0.865	0	6
GPR52	0	2.07446	0.442	0.038	0	6
MAFF	0	2.07353	0.371	0.041	0	6
CSRNP1	0	2.05519	0.48	0.094	0	6
TMEM150C	0	2.0549	0.565	0.06	0	6
ENSBTAG00000049490	0	2.04276	0.457	0.059	0	6
ZBTB10	0	2.02196	0.437	0.064	0	6
KCNN1	0	2.01601	0.416	0.028	0	6
PDLIM4	0	2.00341	0.299	0.015	0	6
APBB2	0	1.94058	0.458	0.045	0	6
CLDN4	0	1.83263	0.369	0.02	0	6
SLC7A1	0	1.82659	0.438	0.063	0	6
COX3	0	1.75686	0.999	0.998	0	6
TSKU	0	1.72623	0.208	0.007	0	6
VEGFC	0	1.68884	0.333	0.032	0	6
S1PR5	0	1.65775	0.431	0.068	0	6
DDR1	0	1.60794	0.265	0.019	0	6
DUSP5	0	1.58319	0.232	0.016	0	6
GLDC	0	1.48499	0.295	0.022	0	6
OXTR	0	1.45883	0.213	0.006	0	6
RHBDF1	0	1.24879	0.259	0.013	0	6
CEND1	0	1.22912	0.2	0.01	0	6
KCNK6	6.47516e-306	2.29835	0.801	0.355	9.5023e-302	6
SUCO	8.03162e-305	3.09039	0.75	0.314	1.17864e-300	6
MEX3C	5.86398e-303	2.3223	0.595	0.168	8.60539e-299	6
SLC15A4	9.98192e-303	2.41487	0.651	0.208	1.46485e-298	6
TUBA1C	1.78242e-299	2.19637	0.397	0.064	2.61571e-295	6
DAAM1	2.39423e-299	2.96771	0.63	0.194	3.51354e-295	6
EIF5B	5.47021e-299	3.72941	0.857	0.512	8.02754e-295	6
TNFRSF1B	1.02037e-297	2.35231	0.78	0.324	1.49739e-293	6
USP12	1.39797e-296	2.90359	0.756	0.316	2.05152e-292	6
PRDX2	1.65071e-295	2.43831	0.872	0.519	2.42241e-291	6
TCAF2	3.51604e-294	1.70808	0.241	0.019	5.15979e-290	6
CEP170	4.91433e-294	3.37289	0.836	0.497	7.21178e-290	6
TMEM38A	1.3708e-292	1.22686	0.189	0.01	2.01164e-288	6
MYO9A	3.80766e-292	3.07994	0.795	0.385	5.58774e-288	6
CCNG2	9.54655e-292	1.88507	0.47	0.095	1.40096e-287	6
BCL2L14	2.75713e-290	2.14474	0.544	0.137	4.04609e-286	6
LMO7	2.94571e-290	1.49371	0.208	0.013	4.32283e-286	6
RHOF	2.1819e-287	2.17996	0.523	0.128	3.20193e-283	6
SUMO2	4.27527e-287	2.12867	0.958	0.826	6.27395e-283	6
BCKDHB	1.09969e-286	2.18979	0.518	0.123	1.61379e-282	6
STAP2	6.97048e-286	1.52699	0.336	0.045	1.02292e-281	6
TNIP2	1.33324e-285	2.36726	0.595	0.177	1.95653e-281	6
TRAF1	6.33556e-283	2.48532	0.546	0.14	9.29744e-279	6
ENSBTAG00000014880	2.57545e-281	2.48309	0.604	0.179	3.77947e-277	6
PSMB2	3.4053e-281	2.81106	0.872	0.614	4.99727e-277	6
GNG8	1.18584e-279	1.18211	0.14	0.004	1.74022e-275	6
FCHSD2	1.32272e-277	2.24626	0.526	0.135	1.94109e-273	6
PREX1	1.08437e-276	2.49989	0.751	0.345	1.59132e-272	6
PPFIA1	9.60785e-276	2.84968	0.7	0.278	1.40995e-271	6
MYO6	1.72531e-275	1.59981	0.264	0.027	2.53189e-271	6
CXCL16	1.23359e-274	2.20745	0.927	0.598	1.81029e-270	6
NAMPT	6.11181e-273	3.00721	0.684	0.271	8.96907e-269	6
H3F3B	1.58224e-272	2.0963	0.983	0.929	2.32194e-268	6
SELPLG	2.62628e-272	2.5385	0.847	0.503	3.85406e-268	6
PLCL2	1.99563e-271	2.11052	0.57	0.166	2.92859e-267	6
SLC9A1	6.97317e-270	2.66862	0.576	0.176	1.02331e-265	6
TRAF5	2.10308e-269	1.48684	0.295	0.036	3.08628e-265	6
HES4	7.89438e-269	0.871332	0.145	0.005	1.1585e-264	6
RNF115	5.80207e-267	1.69471	0.377	0.065	8.51454e-263	6
ENSBTAG00000037775	3.77118e-263	1.05269	0.181	0.011	5.53421e-259	6
CRISPLD2	4.70221e-263	1.57357	0.227	0.019	6.9005e-259	6
MYB	2.14133e-262	1.8273	0.384	0.068	3.1424e-258	6
DOK5	1.22296e-261	1.27742	0.229	0.02	1.79469e-257	6
MAP4K4	5.82845e-261	1.53429	0.28	0.033	8.55325e-257	6
PLEKHA1	1.47949e-260	2.37264	0.662	0.255	2.17115e-256	6
ZBTB38	2.03827e-260	2.52886	0.641	0.233	2.99116e-256	6
REL	7.48247e-259	2.73758	0.714	0.319	1.09805e-254	6
MTMR4	1.5659e-258	2.1281	0.565	0.169	2.29796e-254	6
IFI27L2	5.42061e-258	2.37417	0.758	0.372	7.95474e-254	6
MAP4	6.08537e-257	2.25251	0.615	0.209	8.93029e-253	6
GTF3C1	6.77789e-257	2.16077	0.707	0.289	9.94655e-253	6
SNRPC	1.11728e-256	3.17911	0.789	0.46	1.6396e-252	6
PNRC1	7.81644e-255	2.51227	0.776	0.406	1.14706e-250	6
TGFBR1	6.6809e-254	2.0545	0.478	0.116	9.80423e-250	6
CD151	1.72055e-253	2.30402	0.478	0.118	2.52491e-249	6
FLT3	1.85951e-253	2.38069	0.72	0.305	2.72883e-249	6
SRGAP2	8.25167e-253	2.29124	0.666	0.258	1.21093e-248	6
UBC	1.93408e-252	2.90811	0.822	0.488	2.83827e-248	6
NXN	7.68141e-251	1.43336	0.292	0.038	1.12725e-246	6
RBBP4	3.49767e-250	2.52171	0.8	0.469	5.13283e-246	6
GSTP1.1	5.59682e-250	2.46468	0.882	0.609	8.21334e-246	6
IL12B	8.57414e-250	3.22499	0.208	0.017	1.25826e-245	6
SMAGP	1.90692e-247	1.63224	0.473	0.11	2.79841e-243	6
PACSIN2	5.9566e-246	2.6687	0.857	0.559	8.74132e-242	6
SERTAD3	6.19172e-246	2.20114	0.651	0.257	9.08635e-242	6
TMSB4	3.16606e-243	2.07197	0.989	0.934	4.64619e-239	6
MAD2L2	2.9429e-242	2.40015	0.63	0.242	4.3187e-238	6
MYL6	5.19063e-242	1.93371	0.983	0.936	7.61725e-238	6
ALAS1	7.54822e-241	2.32376	0.677	0.283	1.1077e-236	6
ND1	4.38838e-240	1.77695	0.987	0.97	6.43995e-236	6
HMGN1	4.86539e-240	2.13713	0.861	0.548	7.13996e-236	6
STAT4	4.24597e-239	1.53801	0.195	0.015	6.23096e-235	6
CCNG1	5.53231e-238	2.28243	0.842	0.524	8.11866e-234	6
SWAP70	1.18448e-236	3.31671	0.767	0.433	1.73822e-232	6
CLPTM1	9.71164e-235	2.3116	0.649	0.253	1.42518e-230	6
KMT2A	7.00895e-234	2.29456	0.672	0.277	1.02856e-229	6
PLVAP	4.47502e-233	1.69396	0.325	0.052	6.56709e-229	6
DNAJC15	7.01731e-233	1.91007	0.535	0.165	1.02979e-228	6
FUBP1	1.46706e-230	2.44101	0.718	0.364	2.15291e-226	6
PDGFD	1.48706e-229	0.715395	0.143	0.007	2.18226e-225	6
CFL1	1.60116e-229	1.83682	0.983	0.918	2.34971e-225	6
FLOT1	1.49728e-228	2.13913	0.699	0.318	2.19726e-224	6
CPNE2	5.47986e-227	1.16892	0.226	0.023	8.04169e-223	6
CXCL10	4.29338e-226	2.02548	0.677	0.247	6.30054e-222	6
PRDM2	4.45766e-226	2.10572	0.639	0.251	6.54161e-222	6
DLGAP4	3.64654e-224	2.15191	0.598	0.22	5.3513e-220	6
EPC1	5.36871e-224	2.04913	0.684	0.312	7.87859e-220	6
STAT3	1.14138e-222	2.40753	0.711	0.359	1.67497e-218	6
EFR3B	2.39293e-222	1.23438	0.204	0.019	3.51162e-218	6
RAB9A	3.7147e-222	2.05658	0.657	0.259	5.45132e-218	6
GNB1	7.47222e-222	2.15932	0.852	0.611	1.09655e-217	6
CNN2	4.87133e-221	2.37343	0.742	0.387	7.14868e-217	6
WDR78	1.8939e-220	1.05647	0.165	0.011	2.77931e-216	6
SEPT9	3.46047e-220	2.34097	0.801	0.499	5.07824e-216	6
ST18	8.45269e-219	1.46124	0.265	0.036	1.24043e-214	6
KEAP1	9.74006e-219	2.19896	0.604	0.236	1.42935e-214	6
TYROBP	1.49419e-217	1.94344	0.963	0.858	2.19273e-213	6
SBNO2	8.37688e-216	2.02356	0.583	0.213	1.22931e-211	6
RAB21.1	1.82031e-215	2.16288	0.696	0.345	2.6713e-211	6
ENSBTAG00000005146	2.37769e-215	1.86059	0.476	0.136	3.48926e-211	6
SLAMF1	2.89388e-215	1.81276	0.22	0.024	4.24677e-211	6
HYAL1	1.95603e-214	1.98076	0.418	0.099	2.87048e-210	6
CORO1C	3.79331e-214	2.13186	0.626	0.256	5.56668e-210	6
CD200	2.21833e-213	1.00365	0.162	0.011	3.2554e-209	6
EXOC3L4	1.00728e-212	0.724687	0.132	0.006	1.47819e-208	6
HIVEP1	1.27703e-211	1.67287	0.522	0.159	1.87404e-207	6
CD40	1.50426e-210	2.73147	0.753	0.443	2.2075e-206	6
PTGIR	4.10714e-210	1.50226	0.223	0.025	6.02723e-206	6
DAPK1	1.00716e-209	2.06472	0.672	0.308	1.47801e-205	6
AP1S3	5.28035e-209	2.15745	0.544	0.192	7.74891e-205	6
MACO1	9.92569e-208	1.98905	0.571	0.211	1.4566e-203	6
JAK1	6.1708e-207	2.01812	0.878	0.671	9.05565e-203	6
CALM2	7.43481e-206	2.07764	0.946	0.874	1.09106e-201	6
PKM	2.2971e-204	2.3311	0.828	0.545	3.37099e-200	6
LGALS1	2.45766e-204	1.44698	0.956	0.673	3.60662e-200	6
CDC42	7.67157e-201	1.75761	0.935	0.833	1.1258e-196	6
PTCH2	1.21897e-200	1.54021	0.212	0.024	1.78884e-196	6
CHKA	2.15859e-200	2.05828	0.457	0.13	3.16772e-196	6
UBA52	2.47177e-200	1.24256	1	0.994	3.62732e-196	6
NFKB2	6.16039e-200	2.07738	0.651	0.292	9.04038e-196	6
JUNB	1.43576e-199	1.87325	0.733	0.365	2.10697e-195	6
KLF5	4.06988e-199	1.08266	0.155	0.011	5.97255e-195	6
NOCT	2.01897e-198	1.42237	0.334	0.065	2.96283e-194	6
FOXO1	2.39625e-197	1.42905	0.367	0.081	3.5165e-193	6
CCL22	3.13986e-197	2.95703	0.315	0.056	4.60774e-193	6
TANK	1.39083e-195	2.05804	0.656	0.308	2.04105e-191	6
GLRX5	1.84549e-195	2.22963	0.681	0.351	2.70826e-191	6
SBNO1	6.07129e-195	2.03855	0.645	0.291	8.90963e-191	6
SH2D3A	6.51616e-195	0.830236	0.137	0.008	9.56246e-191	6
SLC7A11	5.89208e-194	0.961254	0.213	0.025	8.64663e-190	6
HSPA1A	7.34081e-194	2.34392	0.831	0.49	1.07726e-189	6
MAP3K14	1.0463e-193	2.43208	0.549	0.206	1.53545e-189	6
ENSBTAG00000038619	1.43974e-193	2.43212	0.726	0.409	2.11281e-189	6
UPF2	2.61026e-193	2.32684	0.749	0.467	3.83056e-189	6
ALOX12E	3.09709e-193	1.69333	0.123	0.006	4.54498e-189	6
EBI3	4.92437e-193	3.1546	0.537	0.199	7.22652e-189	6
PELI1	1.42487e-192	2.24998	0.631	0.281	2.09099e-188	6
ARHGAP22	1.48214e-192	1.76138	0.408	0.104	2.17505e-188	6
MDK	1.53103e-192	2.18389	0.258	0.04	2.24679e-188	6
ANTXR2	1.39642e-191	2.06943	0.661	0.298	2.04925e-187	6
ERAP1	4.13857e-191	2.04679	0.547	0.206	6.07335e-187	6
TAF10	7.56965e-191	1.99644	0.863	0.685	1.11085e-186	6
NUCB1	7.84208e-190	2.10313	0.671	0.341	1.15083e-185	6
ILK	6.13806e-189	2.01829	0.668	0.331	9.0076e-185	6
PIN1	8.6252e-189	2.1526	0.687	0.367	1.26575e-184	6
MINK1	2.08439e-188	1.45835	0.352	0.077	3.05885e-184	6
POGLUT1	5.19054e-188	1.35107	0.302	0.056	7.61711e-184	6
CSRP1	4.1477e-187	2.72881	0.674	0.342	6.08675e-183	6
ENSBTAG00000054833	4.7515e-187	0.791368	0.108	0.004	6.97282e-183	6
FOXS1	6.63897e-187	1.16255	0.23	0.031	9.74268e-183	6
ZNF366	8.44547e-186	2.04931	0.634	0.269	1.23937e-181	6
PSMD1	1.08321e-185	2.40929	0.733	0.443	1.58962e-181	6
ARID5B	1.58105e-185	1.94263	0.633	0.278	2.32019e-181	6
RNF19B	2.04904e-184	2.05736	0.616	0.258	3.00697e-180	6
MSN	7.49351e-184	2.41592	0.827	0.623	1.09967e-179	6
TRIM21	1.66565e-183	1.6888	0.415	0.113	2.44434e-179	6
PML	2.14271e-183	1.70302	0.403	0.108	3.14443e-179	6
MPZL1	3.33712e-183	0.811611	0.133	0.009	4.89723e-179	6
CEP350	5.2666e-183	1.89271	0.79	0.496	7.72873e-179	6
USP18	1.14226e-181	1.85437	0.439	0.129	1.67626e-177	6
CCNI	7.13923e-180	1.84225	0.8	0.543	1.04768e-175	6
ADGRG6	1.18085e-179	1.2228	0.266	0.044	1.7329e-175	6
UBE2L6	1.91194e-179	1.91364	0.483	0.162	2.80577e-175	6
IL4R	1.66026e-178	1.64747	0.425	0.12	2.43644e-174	6
ENSBTAG00000024492	3.04606e-178	1.0525	0.191	0.022	4.47009e-174	6
SMG1	2.49453e-177	1.96248	0.63	0.301	3.66073e-173	6
IRF4	1.7019e-176	1.59058	0.318	0.065	2.49753e-172	6
NFKBIA	2.66969e-176	2.44153	0.852	0.624	3.91776e-172	6
TRAFD1	3.75254e-176	1.89941	0.685	0.35	5.50686e-172	6
GDI1	3.7601e-175	1.83435	0.734	0.439	5.51794e-171	6
RTN4	2.03144e-174	2.17773	0.757	0.479	2.98113e-170	6
PLXNC1	2.52989e-174	1.90847	0.707	0.379	3.71261e-170	6
ANKRD13A	9.35095e-173	1.84087	0.73	0.441	1.37225e-168	6
VCP	1.87852e-171	1.98304	0.774	0.516	2.75673e-167	6
PRKCQ	2.705e-171	1.756	0.353	0.087	3.96959e-167	6
TRIO	4.29977e-171	1.90624	0.519	0.197	6.30992e-167	6
NFE2L3	6.17369e-171	2.32437	0.709	0.42	9.05988e-167	6
GOT2	7.71269e-171	2.00366	0.603	0.288	1.13184e-166	6
STK17B	1.97873e-170	1.92707	0.549	0.219	2.90379e-166	6
NET1	7.37594e-170	2.23691	0.602	0.271	1.08242e-165	6
N4BP1	3.61978e-169	3.02587	0.643	0.346	5.31203e-165	6
PSME1	8.99253e-169	1.61632	0.903	0.761	1.31965e-164	6
PMAIP1	1.34484e-168	1.0191	0.216	0.031	1.97356e-164	6
TRAF2	1.71291e-167	1.58609	0.437	0.138	2.5137e-163	6
SDHAF2	7.24929e-167	1.99933	0.729	0.469	1.06383e-162	6
GMPR	1.78715e-166	1.15753	0.171	0.019	2.62265e-162	6
DNASE2	5.17797e-166	2.18515	0.701	0.395	7.59867e-162	6
MCOLN3	9.14707e-166	0.974179	0.11	0.006	1.34233e-161	6
PRR14L	1.44217e-165	2.07064	0.645	0.339	2.11639e-161	6
KIF1C	2.56787e-165	1.54729	0.386	0.107	3.76835e-161	6
ST3GAL2	2.69831e-165	1.80648	0.588	0.263	3.95977e-161	6
ENSBTAG00000008426	4.70593e-165	1.10141	0.256	0.045	6.90595e-161	6
IL27	5.22795e-165	3.74974	0.241	0.04	7.67201e-161	6
DAPP1	5.74672e-165	1.89524	0.715	0.409	8.43332e-161	6
DNAJC4	6.38282e-165	1.55792	0.348	0.087	9.36678e-161	6
PIK3C2B	5.50661e-164	0.988865	0.18	0.021	8.08096e-160	6
CD274	1.5179e-163	1.90556	0.439	0.137	2.22752e-159	6
ENSBTAG00000012208	2.81205e-163	1.2033	0.262	0.048	4.12668e-159	6
TTC3	5.86314e-163	1.78279	0.598	0.272	8.60416e-159	6
CD48	6.67642e-162	2.14088	0.828	0.667	9.79764e-158	6
TMTC4	7.50164e-162	2.15839	0.546	0.236	1.10087e-157	6
CTSH	8.06516e-162	1.92203	0.914	0.781	1.18356e-157	6
PAN3	1.95985e-161	2.2438	0.696	0.412	2.87608e-157	6
RRAS	2.18216e-161	1.40249	0.339	0.083	3.20231e-157	6
CD74	3.60484e-161	2.06661	0.999	0.997	5.2901e-157	6
STAT5A	4.83619e-161	1.89882	0.607	0.293	7.0971e-157	6
PPP1R2	7.50157e-161	2.32005	0.518	0.215	1.10086e-156	6
LAP3	8.12097e-161	1.75532	0.853	0.638	1.19175e-156	6
ENSBTAG00000007075	5.39847e-160	1.99001	0.543	0.229	7.92226e-156	6
SUPT4H1	6.13608e-160	1.3916	0.289	0.061	9.0047e-156	6
NMNAT1	7.52016e-160	2.34563	0.44	0.15	1.10358e-155	6
WDR1	1.2369e-159	1.89947	0.758	0.522	1.81515e-155	6
LPCAT1	2.24825e-157	2.29544	0.546	0.235	3.29931e-153	6
CCDC136	1.7137e-155	1.2812	0.235	0.04	2.51485e-151	6
DHX58	8.37599e-155	2.74726	0.416	0.133	1.22918e-150	6
KPNA4	1.1324e-154	1.63798	0.536	0.223	1.66179e-150	6
EEA1	7.99023e-154	1.98586	0.617	0.308	1.17257e-149	6
ND5	1.36975e-153	2.69521	0.862	0.709	2.0101e-149	6
KLF6	1.71518e-153	2.78079	0.763	0.554	2.51703e-149	6
TBC1D8	2.42782e-153	1.88293	0.708	0.432	3.56282e-149	6
HSD17B12	5.11523e-153	1.97036	0.56	0.256	7.5066e-149	6
PVR	1.33765e-152	2.62059	0.355	0.095	1.963e-148	6
HP1BP3	5.83567e-151	1.67015	0.75	0.499	8.56384e-147	6
CDYL	7.50318e-151	1.84478	0.466	0.176	1.10109e-146	6
EZR	1.87279e-149	2.44943	0.743	0.513	2.74832e-145	6
PHACTR1	2.48174e-149	1.31779	0.301	0.067	3.64196e-145	6
NKTR	3.73035e-149	2.02584	0.783	0.565	5.47429e-145	6
DCLK3	4.18664e-149	0.999682	0.171	0.021	6.14389e-145	6
F3	6.87393e-149	1.22863	0.16	0.018	1.00875e-144	6
TMEM35A	9.31199e-149	0.791895	0.107	0.007	1.36653e-144	6
FBXO2	1.02314e-147	0.942308	0.153	0.017	1.50146e-143	6
ZNRF1	4.63958e-147	1.66939	0.734	0.47	6.80858e-143	6
MAGT1	1.90348e-145	1.9171	0.706	0.462	2.79335e-141	6
SLC6A12	2.17898e-145	1.32345	0.241	0.044	3.19765e-141	6
S100A11	3.7994e-145	1.42471	0.922	0.643	5.57562e-141	6
GPAT4	4.37143e-145	1.87026	0.485	0.193	6.41507e-141	6
PRXL2A	5.39124e-145	0.837008	0.156	0.018	7.91165e-141	6
TUBB4A	1.04144e-144	1.98485	0.609	0.31	1.52832e-140	6
TMBIM4	3.72626e-144	1.46227	0.838	0.701	5.46829e-140	6
FDFT1	6.84012e-144	2.26071	0.508	0.216	1.00379e-139	6
IL2RG	7.96896e-143	1.64573	0.824	0.623	1.16944e-138	6
KPNA3	1.31383e-142	1.73389	0.595	0.299	1.92805e-138	6
FAM49A	3.89782e-142	1.53761	0.53	0.225	5.72005e-138	6
GGA2	2.73722e-141	1.90692	0.668	0.414	4.01687e-137	6
RNF150	4.9483e-141	1.27942	0.318	0.08	7.26164e-137	6
BATF3	1.70175e-140	2.56461	0.724	0.462	2.49732e-136	6
OTUB1	1.16459e-139	1.80773	0.642	0.38	1.70903e-135	6
OGA	2.19491e-139	1.78383	0.627	0.351	3.22103e-135	6
ST8SIA4	3.66284e-139	1.50769	0.47	0.179	5.37522e-135	6
TSPAN13	5.23986e-139	1.56271	0.528	0.212	7.68949e-135	6
ETV6	1.17082e-138	1.77385	0.755	0.543	1.71817e-134	6
ABTB2	1.87598e-138	0.906834	0.177	0.025	2.753e-134	6
DPH5	3.98618e-138	1.82369	0.383	0.124	5.84973e-134	6
DNAJA2	1.75232e-137	2.05048	0.63	0.375	2.57153e-133	6
GJA4	2.66547e-137	1.44355	0.157	0.019	3.91158e-133	6
ARHGAP31	8.45769e-136	1.60932	0.449	0.171	1.24117e-131	6
GABARAPL1	2.61634e-135	1.91393	0.559	0.27	3.83948e-131	6
CYTH1	9.2443e-135	1.5778	0.363	0.111	1.3566e-130	6
CGNL1	2.30605e-134	1.32749	0.215	0.039	3.38413e-130	6
PPM1D	1.84509e-133	1.67507	0.482	0.198	2.70767e-129	6
PDCD1LG2	4.13845e-133	1.19496	0.281	0.065	6.07317e-129	6
SETD5	1.8582e-132	1.74342	0.594	0.322	2.72691e-128	6
KRAS	5.94564e-132	1.92299	0.63	0.376	8.72522e-128	6
CDC42SE2	1.27725e-131	1.89178	0.638	0.392	1.87437e-127	6
METTL7A	4.48115e-131	1.02298	0.429	0.149	6.57608e-127	6
ANKIB1	5.26002e-131	1.85989	0.541	0.266	7.71907e-127	6
NTAN1	6.93371e-131	1.84533	0.605	0.332	1.01752e-126	6
SLC30A4	7.87864e-131	0.777293	0.153	0.019	1.15619e-126	6
DDX6	1.58272e-130	1.93262	0.729	0.521	2.32264e-126	6
CLIC4	3.17085e-130	1.50113	0.423	0.154	4.65323e-126	6
BoLA	3.3862e-130	3.65458	0.715	0.459	4.96925e-126	6
MYO9B	4.03132e-130	1.76136	0.672	0.419	5.91597e-126	6
FTH1	4.53733e-130	1.13876	0.997	0.989	6.65854e-126	6
SESN3	1.23664e-129	1.56995	0.383	0.126	1.81477e-125	6
RALGPS1	3.68215e-129	0.758049	0.186	0.029	5.40356e-125	6
ATP6V1E1	2.6166e-128	1.81512	0.748	0.564	3.83986e-124	6
TAOK3	4.10918e-128	2.05642	0.675	0.45	6.03022e-124	6
ANXA3	6.20288e-128	1.25909	0.879	0.719	9.10273e-124	6
ATRX	3.90011e-127	1.80614	0.785	0.6	5.72342e-123	6
EYA2	1.3815e-126	0.996442	0.188	0.03	2.02736e-122	6
IKBKB	2.03416e-126	1.59851	0.446	0.178	2.98514e-122	6
SBDS	4.98595e-125	1.72753	0.535	0.266	7.31688e-121	6
FARP1	1.88029e-124	0.751072	0.139	0.017	2.75932e-120	6
KIF5C	2.87631e-124	1.0786	0.236	0.051	4.22099e-120	6
LRRK2	4.16859e-123	1.63927	0.592	0.301	6.1174e-119	6
ARF3	5.16593e-123	1.72179	0.62	0.369	7.581e-119	6
HSP90AA1	1.32444e-122	1.70261	0.918	0.846	1.94362e-118	6
PTPN1	1.53244e-122	1.87264	0.623	0.357	2.24886e-118	6
EPB41	2.93768e-122	1.74415	0.495	0.228	4.31105e-118	6
PARP10	1.88539e-121	1.40928	0.362	0.119	2.76681e-117	6
NEK3	2.04875e-121	1.1602	0.253	0.058	3.00654e-117	6
PDGFRL	2.10748e-121	0.72887	0.121	0.012	3.09272e-117	6
ART3	2.5634e-121	0.706817	0.134	0.016	3.76178e-117	6
CTNNA1	6.12947e-121	1.71629	0.684	0.454	8.99499e-117	6
TRIP12	2.49875e-120	1.65457	0.646	0.399	3.66692e-116	6
AKAP13	2.72536e-120	1.60761	0.693	0.47	3.99946e-116	6
AHCYL1	2.87693e-120	1.91005	0.573	0.313	4.2219e-116	6
PPP1R15A	5.20264e-120	2.28733	0.351	0.113	7.63488e-116	6
PACS1	1.12407e-119	1.45778	0.365	0.124	1.64958e-115	6
PFN1	1.32368e-119	1.13952	0.991	0.978	1.9425e-115	6
SERTAD1	3.21966e-119	1.56502	0.384	0.137	4.72485e-115	6
GTPBP3	4.0574e-119	1.7505	0.403	0.149	5.95424e-115	6
CHAC2	1.51043e-118	1.25377	0.185	0.032	2.21655e-114	6
CHST3	1.97758e-118	0.812999	0.178	0.03	2.90209e-114	6
MCCC1	1.99106e-118	1.43075	0.271	0.069	2.92188e-114	6
DHX16	2.46128e-118	1.81223	0.45	0.186	3.61193e-114	6
ENSBTAG00000046324	1.53213e-117	1.24713	0.846	0.735	2.2484e-113	6
USP14	2.42016e-117	1.4802	0.385	0.141	3.55158e-113	6
TPT1	2.91034e-117	1.15857	0.997	0.995	4.27093e-113	6
CHD9	2.15426e-116	1.83651	0.711	0.512	3.16138e-112	6
MAPRE1	2.23114e-116	1.70202	0.61	0.37	3.27419e-112	6
ENSBTAG00000049995	3.29469e-116	1.63897	0.493	0.225	4.83495e-112	6
TAPBP	3.76933e-116	1.54548	0.763	0.588	5.5315e-112	6
OGFRL1	5.65043e-116	1.21715	0.285	0.077	8.29201e-112	6
CLASP2	6.82022e-116	1.29979	0.37	0.127	1.00087e-111	6
HNRNPDL	1.36789e-115	1.47225	0.8	0.643	2.00738e-111	6
HINT1	4.31116e-115	1.25877	0.874	0.771	6.32663e-111	6
NR4A3	1.99695e-114	0.968113	0.186	0.032	2.93052e-110	6
IQCC	2.05963e-114	1.44393	0.432	0.178	3.02251e-110	6
TCAF1	1.16293e-113	0.97064	0.148	0.021	1.7066e-109	6
MDM2	1.6993e-113	1.39342	0.604	0.348	2.49372e-109	6
SLC25A6	2.94411e-113	1.18234	0.95	0.906	4.32049e-109	6
GOLGB1	1.18796e-112	1.96567	0.681	0.442	1.74333e-108	6
DYNLL2	5.52441e-112	1.93608	0.476	0.223	8.10707e-108	6
FAM32A	1.23763e-111	1.60115	0.746	0.594	1.81623e-107	6
GCSAM	3.37088e-111	1.56842	0.32	0.1	4.94677e-107	6
BATF	1.01376e-110	1.71005	0.316	0.098	1.48769e-106	6
DNAJB6	8.91365e-110	1.43798	0.361	0.129	1.30808e-105	6
WDR7	9.30527e-109	1.1562	0.276	0.076	1.36555e-104	6
TSPAN17	1.75616e-108	1.46191	0.407	0.165	2.57717e-104	6
SMIM12	2.26877e-107	1.38574	0.358	0.127	3.32942e-103	6
PCNP	2.29459e-107	1.65493	0.624	0.414	3.36731e-103	6
RRAGC	4.66444e-107	1.74044	0.597	0.368	6.84507e-103	6
FXR1	5.96519e-107	1.493	0.685	0.471	8.75391e-103	6
CFLAR	6.14563e-107	2.05743	0.495	0.246	9.01872e-103	6
MOB3A	3.14643e-106	1.48685	0.382	0.148	4.61738e-102	6
TRIOBP	4.46153e-106	1.3545	0.341	0.117	6.5473e-102	6
ADAM9	5.01396e-106	1.48691	0.569	0.307	7.35799e-102	6
ATP6V0E1	7.83437e-106	1.6378	0.848	0.791	1.14969e-101	6
CALR	1.07549e-105	1.38036	0.909	0.811	1.57829e-101	6
MYL12A	1.52319e-104	1.40776	0.855	0.743	2.23529e-100	6
ESAM	2.24373e-104	1.42679	0.277	0.081	3.29267e-100	6
MEN1	1.0419e-103	1.40919	0.371	0.14	1.52898e-99	6
RIC1	5.03042e-103	1.38122	0.282	0.082	7.38214e-99	6
C3H1orf54	6.36889e-103	0.98152	0.828	0.549	9.34635e-99	6
HSPA8	6.43249e-103	1.66063	0.897	0.824	9.43968e-99	6
TRAF6	1.75362e-102	1.19555	0.349	0.124	2.57344e-98	6
CDC42EP3	1.91691e-102	1.6486	0.209	0.047	2.81306e-98	6
CERS6	4.46817e-102	0.971227	0.286	0.082	6.55704e-98	6
DIPK1A	1.05014e-101	1.60563	0.389	0.159	1.54107e-97	6
SPOCK2	1.05876e-101	1.52315	0.38	0.143	1.55373e-97	6
TRIM68	3.35338e-101	1.08251	0.199	0.043	4.92108e-97	6
PRSS12	3.78746e-101	1.09603	0.211	0.048	5.5581e-97	6
HMGA1	6.13324e-101	1.64244	0.562	0.327	9.00053e-97	6
KCMF1	7.09054e-101	1.5574	0.547	0.32	1.04054e-96	6
TNFAIP3	1.4969e-100	1.31632	0.63	0.367	2.1967e-96	6
SKIL	2.32802e-100	1.44327	0.308	0.099	3.41638e-96	6
YWHAE	2.20059e-99	1.26299	0.86	0.785	3.22937e-95	6
KARS	3.80691e-99	1.782	0.59	0.37	5.58664e-95	6
SGK1	4.11472e-99	1.9096	0.626	0.363	6.03836e-95	6
DUSP2	4.2233e-99	1.25837	0.468	0.202	6.1977e-95	6
GPBAR1	4.91591e-99	2.26333	0.533	0.303	7.21409e-95	6
SMARCE1	9.87375e-99	1.61462	0.597	0.381	1.44897e-94	6
NCOR1	2.28766e-98	2.21192	0.691	0.534	3.35714e-94	6
CDC42EP4	3.33321e-98	1.36321	0.252	0.069	4.89149e-94	6
RABGEF1	6.31336e-98	1.55584	0.322	0.111	9.26486e-94	6
SON	6.81321e-98	1.20131	0.852	0.762	9.99839e-94	6
SNRNP27	7.98832e-98	1.57331	0.617	0.407	1.17229e-93	6
AZIN1	8.17038e-98	1.88535	0.594	0.391	1.199e-93	6
TBL1X	1.27129e-97	1.56962	0.553	0.323	1.86561e-93	6
RAB6A	1.25321e-96	1.6889	0.488	0.26	1.83909e-92	6
RAB5B	2.30798e-96	1.58149	0.521	0.289	3.38696e-92	6
DPYSL2	2.36073e-96	1.6973	0.593	0.353	3.46437e-92	6
SSH1	3.31042e-96	1.01925	0.275	0.082	4.85805e-92	6
ST7	5.50719e-96	1.09324	0.212	0.051	8.0818e-92	6
COTL1	8.28621e-96	1.33333	0.857	0.717	1.216e-91	6
P2RY10	8.29006e-96	1.5595	0.558	0.328	1.21657e-91	6
STX4	9.39746e-96	1.4908	0.344	0.13	1.37908e-91	6
CNOT1	1.08391e-95	1.58164	0.492	0.26	1.59063e-91	6
EIF3E	1.18002e-95	1.30025	0.811	0.673	1.73169e-91	6
TPM4	2.51032e-95	1.77259	0.677	0.488	3.68389e-91	6
SMIM7	7.2833e-95	1.44098	0.685	0.534	1.06882e-90	6
ATP6V0D1	1.33379e-94	1.53907	0.629	0.439	1.95733e-90	6
SELENON	1.49178e-94	1.3081	0.354	0.135	2.18919e-90	6
SPTLC2	1.52037e-94	1.7368	0.494	0.266	2.23115e-90	6
PLD2	3.29921e-94	0.583576	0.105	0.012	4.84159e-90	6
KIAA0556	5.0685e-94	0.955816	0.204	0.047	7.43802e-90	6
KDM2B	1.27347e-93	0.962833	0.262	0.076	1.86881e-89	6
IRF1	1.37271e-93	1.91066	0.676	0.483	2.01444e-89	6
MIGA1	3.05645e-93	1.4727	0.376	0.156	4.48534e-89	6
TPRG1L	6.88319e-93	1.54742	0.599	0.402	1.01011e-88	6
NFKBID	8.6138e-93	1.35038	0.247	0.069	1.26407e-88	6
PKN3	1.04798e-92	0.65856	0.12	0.017	1.5379e-88	6
TRIM26	1.40973e-92	1.59981	0.454	0.227	2.06878e-88	6
SPPL3	2.04449e-92	0.773958	0.151	0.027	3.00029e-88	6
TSPAN33	7.10655e-92	1.45979	0.513	0.28	1.04289e-87	6
EIF3CL	7.26448e-92	1.63046	0.599	0.402	1.06606e-87	6
BAZ2A	9.73845e-92	1.65706	0.581	0.377	1.42912e-87	6
TCF7	4.64263e-91	0.714297	0.122	0.018	6.81305e-87	6
BCL2L1	6.74212e-91	1.49738	0.253	0.075	9.89407e-87	6
TNIP1	7.10141e-91	1.80889	0.608	0.392	1.04213e-86	6
CHD3	7.85465e-91	1.55502	0.414	0.189	1.15267e-86	6
DEGS1	9.95084e-91	1.65519	0.629	0.451	1.46029e-86	6
SVBP	1.03092e-90	1.60688	0.546	0.335	1.51288e-86	6
ST13	1.36958e-90	1.35375	0.746	0.602	2.00986e-86	6
BAZ1A	2.41523e-90	1.58169	0.707	0.514	3.54436e-86	6
CNRIP1	1.75967e-89	1.49853	0.481	0.247	2.58231e-85	6
DENND5A	2.71627e-89	1.36026	0.391	0.17	3.98613e-85	6
FAS	9.20311e-89	1.3174	0.321	0.114	1.35056e-84	6
HNRNPH3	1.79823e-88	1.2627	0.711	0.545	2.63891e-84	6
COX7B	2.20649e-88	1.17658	0.883	0.827	3.23802e-84	6
STK10	2.73046e-88	1.45322	0.336	0.131	4.00694e-84	6
UBTF	8.50299e-88	1.73017	0.568	0.36	1.24781e-83	6
SERTAD2	6.09363e-87	1.59356	0.401	0.184	8.9424e-83	6
NRM	9.40553e-87	1.16419	0.27	0.087	1.38026e-82	6
RBM43	9.55162e-87	1.32801	0.481	0.254	1.4017e-82	6
GCLM	1.38894e-86	0.956341	0.215	0.057	2.03827e-82	6
ENSBTAG00000048631	2.70283e-86	1.92578	0.259	0.08	3.9664e-82	6
ZEB1	4.85745e-86	1.49007	0.501	0.281	7.12831e-82	6
ATF4	7.142e-86	1.37199	0.722	0.579	1.04809e-81	6
EEF1G	7.35764e-86	1.07056	0.879	0.792	1.07973e-81	6
ENSBTAG00000039555	9.79749e-86	1.30359	0.869	0.835	1.43778e-81	6
TRAF4	2.73994e-85	1.13424	0.235	0.068	4.02085e-81	6
TMEM231	5.70714e-85	0.627779	0.101	0.013	8.37522e-81	6
FAU	8.14565e-85	0.856625	0.995	0.987	1.19537e-80	6
IRAK2	9.46415e-85	1.39655	0.386	0.168	1.38886e-80	6
RGS16	1.21786e-84	0.967044	0.138	0.024	1.78721e-80	6
HNRNPU	2.98383e-84	1.36841	0.743	0.589	4.37877e-80	6
EHD1	3.28093e-84	1.51176	0.503	0.281	4.81476e-80	6
AIMP1	4.09184e-84	1.42356	0.698	0.555	6.00478e-80	6
BCLAF1	5.73817e-84	1.48485	0.654	0.483	8.42076e-80	6
SGPL1	6.12808e-84	0.831085	0.612	0.357	8.99296e-80	6
CYTIP	1.22777e-83	1.64232	0.485	0.27	1.80175e-79	6
GNAI3	1.95127e-83	1.37493	0.547	0.346	2.86349e-79	6
ADTRP	2.31047e-83	1.30358	0.261	0.079	3.39061e-79	6
GRK3	3.12954e-83	1.38339	0.424	0.205	4.5926e-79	6
RARRES2	3.51309e-83	0.748716	0.519	0.229	5.15545e-79	6
SHISA5	4.46656e-83	1.58292	0.581	0.379	6.55467e-79	6
ANKH	1.63853e-82	0.94676	0.222	0.061	2.40455e-78	6
XPO1	6.06781e-82	1.43211	0.599	0.417	8.90451e-78	6
AAMP	7.36823e-82	1.89491	0.536	0.342	1.08129e-77	6
SPRED1	1.23958e-81	1.346	0.36	0.152	1.81908e-77	6
NUGGC	1.2709e-81	0.982715	0.12	0.019	1.86504e-77	6
FBXL17	3.12282e-81	1.05978	0.316	0.121	4.58274e-77	6
ARHGAP32	4.40955e-81	1.03376	0.192	0.048	6.47102e-77	6
ATP6V1B2	1.76744e-80	1.70475	0.603	0.42	2.59372e-76	6
ZMYM5	3.63025e-80	1.47723	0.477	0.269	5.3274e-76	6
RBX1	5.40539e-80	1.22708	0.776	0.69	7.9324e-76	6
ACTR3	1.68632e-79	1.03419	0.85	0.76	2.47467e-75	6
NCOA3	1.74752e-79	1.49511	0.436	0.224	2.56449e-75	6
TMEM40	1.89204e-79	0.686233	0.16	0.035	2.77657e-75	6
UBB	1.91189e-79	0.997631	0.939	0.889	2.8057e-75	6
PSMA2	3.9697e-79	1.31061	0.658	0.526	5.82553e-75	6
DEPDC7	5.54689e-79	0.999799	0.219	0.062	8.14007e-75	6
CYLD	1.16175e-78	1.4161	0.54	0.331	1.70487e-74	6
LIMK1	1.93511e-78	1.43423	0.358	0.158	2.83978e-74	6
LMBR1L	2.58139e-78	0.868521	0.232	0.069	3.78819e-74	6
RASSF2	2.59441e-78	1.17943	0.335	0.139	3.80729e-74	6
IL17RC	3.4891e-78	0.946513	0.191	0.049	5.12025e-74	6
BCL2L11	3.84155e-78	1.5109	0.299	0.113	5.63748e-74	6
ZFAND5	4.35891e-78	1.49889	0.549	0.359	6.3967e-74	6
RND1	5.22702e-78	0.844015	0.11	0.017	7.67066e-74	6
B4GALT4	5.24159e-78	1.08824	0.248	0.079	7.69203e-74	6
LRIF1	3.41069e-77	1.51074	0.434	0.227	5.00519e-73	6
SH3GLB1	1.02084e-76	1.36763	0.618	0.452	1.49808e-72	6
FADS2	1.69972e-76	1.23675	0.27	0.093	2.49434e-72	6
IMPA1	2.61078e-76	1.70512	0.631	0.479	3.83133e-72	6
BSDC1	1.13693e-75	1.50854	0.542	0.356	1.66844e-71	6
CHRNE	1.6716e-75	1.01342	0.154	0.033	2.45307e-71	6
AP2B1	3.46913e-75	1.40376	0.636	0.469	5.09095e-71	6
PSMD7	7.31508e-75	1.39141	0.653	0.524	1.07349e-70	6
COX4I1	9.41689e-75	0.927238	0.901	0.876	1.38193e-70	6
LMNB1	9.79658e-75	1.86056	0.402	0.198	1.43765e-70	6
FLNA	1.0832e-74	1.43517	0.501	0.277	1.5896e-70	6
SRRM2	1.11677e-74	0.950203	0.832	0.748	1.63886e-70	6
FGF9	1.13002e-74	0.832501	0.138	0.027	1.6583e-70	6
CCSER2	1.55175e-74	1.28208	0.294	0.112	2.27719e-70	6
PARP11	2.00783e-74	1.20892	0.379	0.176	2.94649e-70	6
ANKRD16	4.36449e-74	1.08159	0.21	0.061	6.40488e-70	6
RNF34	4.64889e-74	1.00514	0.199	0.055	6.82225e-70	6
SLC25A22	7.80503e-74	0.96952	0.174	0.044	1.14539e-69	6
TRIM31	8.26668e-74	0.448202	0.101	0.015	1.21314e-69	6
MYH10	1.63663e-73	0.978029	0.155	0.035	2.40175e-69	6
NCOR2	4.05169e-73	1.45004	0.537	0.348	5.94586e-69	6
TOB1	4.23977e-73	1.61515	0.442	0.246	6.22187e-69	6
PALM2	9.09601e-73	1.36822	0.507	0.299	1.33484e-68	6
FAM184A	1.1025e-72	0.762987	0.113	0.019	1.61793e-68	6
SNW1	2.04505e-72	1.51837	0.603	0.455	3.00111e-68	6
CSNK1A1	2.6045e-72	1.33016	0.605	0.461	3.8221e-68	6
SESTD1	2.68864e-72	0.894086	0.229	0.071	3.94559e-68	6
PLA2G5	2.72902e-72	1.55251	0.369	0.159	4.00484e-68	6
PAIP1	6.3807e-72	1.5538	0.485	0.298	9.36368e-68	6
LYZ2	7.02733e-72	1.92932	0.173	0.043	1.03126e-67	6
MGLL	1.28368e-71	1.07598	0.176	0.045	1.8838e-67	6
DDX5	2.37707e-71	1.09776	0.84	0.746	3.48834e-67	6
RHOA	3.49427e-71	1.14122	0.833	0.787	5.12785e-67	6
MCL1	5.9261e-71	1.42449	0.692	0.569	8.69655e-67	6
CXCR4	1.04301e-70	1.03503	0.461	0.23	1.53062e-66	6
TGIF2	1.3335e-70	0.728003	0.132	0.026	1.95691e-66	6
AFTPH	4.31127e-70	1.22101	0.399	0.203	6.32678e-66	6
HUWE1	4.5776e-70	1.47347	0.543	0.365	6.71762e-66	6
CD82	5.40921e-70	1.90981	0.557	0.336	7.93801e-66	6
CSNK1B	7.28173e-70	1.26192	0.201	0.059	1.06859e-65	6
HNRNPH1	7.75872e-70	1.1053	0.758	0.653	1.13859e-65	6
FLYWCH2	1.36001e-69	1.01701	0.277	0.106	1.99582e-65	6
ELOB	1.86211e-69	1.20825	0.724	0.634	2.73265e-65	6
HMGCL	3.41135e-69	1.44411	0.327	0.144	5.00616e-65	6
DDIT4	3.59093e-69	0.975279	0.514	0.303	5.26969e-65	6
GMPS	5.84967e-69	0.466828	0.485	0.284	8.58439e-65	6
LIMA1	6.09414e-69	2.08827	0.492	0.305	8.94314e-65	6
PSMA1	9.05034e-69	1.26971	0.65	0.527	1.32814e-64	6
PARP12	1.21707e-68	1.43857	0.441	0.251	1.78604e-64	6
ZBTB17	2.06187e-68	0.856622	0.213	0.066	3.02579e-64	6
NPEPPS	2.1869e-68	1.33428	0.555	0.385	3.20928e-64	6
GPX4	4.14824e-68	1.44866	0.568	0.4	6.08754e-64	6
NDUFA4	4.48253e-68	0.945593	0.896	0.816	6.57811e-64	6
ENSBTAG00000053930	4.82534e-68	1.00868	0.222	0.069	7.08119e-64	6
BRMS1L	8.17957e-68	1.14747	0.232	0.078	1.20035e-63	6
PSMC1	1.9872e-67	1.39175	0.564	0.383	2.91621e-63	6
CSNK1G3	9.68822e-67	1.22778	0.596	0.442	1.42175e-62	6
INPP5B	1.4954e-66	1.45181	0.442	0.253	2.1945e-62	6
ARRB1	1.50393e-66	1.2363	0.354	0.167	2.20702e-62	6
AHI1	2.42796e-66	1.15299	0.281	0.109	3.56303e-62	6
TRPV2	2.61706e-66	1.29987	0.308	0.133	3.84053e-62	6
FAM234B	4.48301e-66	0.991149	0.182	0.052	6.57881e-62	6
SMC6	5.75793e-66	1.72465	0.488	0.312	8.44976e-62	6
ABHD6	1.24085e-65	1.15712	0.315	0.136	1.82095e-61	6
TMEM220	3.71921e-65	0.687309	0.135	0.03	5.45794e-61	6
AFDN	5.07996e-65	0.951337	0.225	0.075	7.45484e-61	6
KTN1	5.2048e-65	1.71287	0.655	0.544	7.63804e-61	6
CCDC126	6.31397e-65	1.34449	0.294	0.12	9.26576e-61	6
ICAM1	7.08592e-65	1.41567	0.475	0.287	1.03986e-60	6
ANXA4	7.63835e-65	1.34672	0.523	0.357	1.12093e-60	6
SLC4A2	9.56892e-65	1.16329	0.267	0.103	1.40424e-60	6
ZFYVE1	1.19362e-64	0.98376	0.253	0.094	1.75164e-60	6
HDGFL3	2.17876e-64	1.44067	0.369	0.187	3.19734e-60	6
TBCC	6.49135e-64	1.39889	0.372	0.192	9.52605e-60	6
ABCG1	6.75947e-64	0.921685	0.228	0.076	9.91952e-60	6
NECTIN2	9.46747e-64	1.28325	0.363	0.179	1.38935e-59	6
TAX1BP1	1.05751e-63	1.12139	0.744	0.68	1.55189e-59	6
MLLT10	1.22622e-63	1.40492	0.443	0.268	1.79948e-59	6
ENSBTAG00000005315	2.78441e-63	1.29635	0.55	0.384	4.08613e-59	6
TK1	4.21693e-63	1.1354	0.318	0.143	6.18835e-59	6
NPAS2	5.52001e-63	0.726816	0.98	0.969	8.10061e-59	6
KRI1	9.80406e-63	1.01578	0.247	0.091	1.43875e-58	6
ARPP19	1.08564e-62	1.32879	0.537	0.376	1.59318e-58	6
ENSBTAG00000020684	1.54909e-62	1.27526	0.771	0.68	2.27329e-58	6
PRKCI	1.77805e-62	1.25653	0.277	0.113	2.60929e-58	6
ABHD13	3.77449e-62	0.984986	0.248	0.092	5.53906e-58	6
DNAJB1	6.35475e-62	1.49489	0.508	0.323	9.32559e-58	6
PPP1R10	1.01869e-61	1.14362	0.38	0.197	1.49492e-57	6
IL15	1.15408e-61	1.09546	0.246	0.087	1.69362e-57	6
LMF2	6.49668e-61	0.936361	0.207	0.068	9.53388e-57	6
BUD31	7.59631e-61	1.21196	0.613	0.489	1.11476e-56	6
UNC13D	1.03803e-60	1.23376	0.207	0.069	1.52331e-56	6
ARRDC2	1.25356e-60	1.17222	0.275	0.112	1.8396e-56	6
HYAL2	2.57575e-60	1.11399	0.262	0.103	3.77991e-56	6
PRR13	3.1736e-60	1.2561	0.562	0.42	4.65727e-56	6
ZDHHC18	3.68156e-60	0.694804	0.132	0.031	5.40269e-56	6
NRP2	6.92933e-60	0.667469	0.189	0.057	1.01688e-55	6
SLC2A1	9.40631e-60	1.22225	0.319	0.144	1.38038e-55	6
TM4SF5	1.11461e-59	1.06771	0.312	0.137	1.63569e-55	6
ENSBTAG00000054860	1.2196e-59	0.652917	0.148	0.038	1.78976e-55	6
DDHD1	4.78805e-59	1.23254	0.239	0.089	7.02647e-55	6
VAMP5	9.23647e-59	1.47158	0.482	0.306	1.35545e-54	6
NSD3	1.78042e-58	1.15718	0.574	0.419	2.61276e-54	6
BMP2K	2.33947e-58	1.18485	0.586	0.429	3.43318e-54	6
FYTTD1	2.42279e-58	0.995672	0.291	0.128	3.55545e-54	6
SERINC5	2.73899e-58	0.599266	0.12	0.026	4.01947e-54	6
RASSF3	6.40507e-58	1.22257	0.445	0.271	9.39945e-54	6
CSDE1	7.58421e-58	1.04397	0.69	0.569	1.11298e-53	6
MED25	1.2699e-57	1.22554	0.379	0.203	1.86358e-53	6
PRSS2	1.33821e-57	2.03196	0.362	0.192	1.96383e-53	6
ANXA7	2.12079e-57	1.23995	0.311	0.147	3.11227e-53	6
CAPNS1	2.3319e-57	1.06856	0.718	0.627	3.42207e-53	6
MAP3K1	3.07831e-57	1.29838	0.6	0.474	4.51742e-53	6
ATF7IP	5.92504e-57	1.4703	0.558	0.406	8.695e-53	6
ADAM17	1.90441e-56	0.884416	0.219	0.079	2.79472e-52	6
ZFC3H1	2.49242e-56	1.3489	0.544	0.388	3.65763e-52	6
CALM1	2.61552e-56	1.2097	0.914	0.897	3.83828e-52	6
ERC1	3.28997e-56	1.02438	0.236	0.09	4.82803e-52	6
TERF2IP	3.30598e-56	1.49715	0.416	0.249	4.85153e-52	6
CLTA	4.22665e-56	1.03933	0.794	0.744	6.20261e-52	6
CDK14	6.67663e-56	1.0621	0.21	0.074	9.79795e-52	6
ENSBTAG00000032902	2.37733e-55	0.911702	0.146	0.038	3.48873e-51	6
TNNI2	3.69998e-55	1.18338	0.301	0.14	5.42972e-51	6
EPS15	4.3163e-55	1.21024	0.441	0.268	6.33417e-51	6
ZC3H12D	4.86812e-55	1.12797	0.345	0.172	7.14396e-51	6
RNF145	6.22523e-55	1.22959	0.368	0.195	9.13553e-51	6
TMEM256	7.49023e-55	0.952053	0.78	0.751	1.09919e-50	6
SNX6	2.26405e-54	1.16301	0.605	0.498	3.32249e-50	6
TMC4	2.78473e-54	0.680946	0.146	0.04	4.08659e-50	6
ASXL1	3.32572e-54	1.17744	0.412	0.241	4.8805e-50	6
CCL19	3.38837e-54	0.847956	0.142	0.037	4.97244e-50	6
NF2	3.9662e-54	0.880024	0.165	0.049	5.82041e-50	6
TOR3A	4.56749e-54	1.11896	0.38	0.205	6.70279e-50	6
CST7	5.17683e-54	0.833934	0.17	0.051	7.597e-50	6
VEGFB	5.37317e-54	1.34207	0.342	0.179	7.88513e-50	6
HSBP1	6.81185e-54	1.21654	0.634	0.543	9.99638e-50	6
PRKCZ	7.87426e-54	0.620395	0.118	0.027	1.15555e-49	6
EWSR1	8.59458e-54	1.19602	0.547	0.404	1.26125e-49	6
CSNK1G1	1.1135e-53	0.954496	0.292	0.132	1.63406e-49	6
FBXW5	1.61725e-53	0.93017	0.275	0.12	2.37332e-49	6
CEP128	2.0607e-53	0.911376	0.178	0.057	3.02408e-49	6
UCHL1	3.71911e-53	1.03231	0.132	0.033	5.4578e-49	6
RSRC2	3.74062e-53	1.29544	0.649	0.536	5.48936e-49	6
ZNF81	4.02367e-53	0.508998	0.103	0.021	5.90474e-49	6
SPINT2	5.42107e-53	1.08271	0.501	0.343	7.95542e-49	6
YWHAH	5.8954e-53	1.6741	0.498	0.359	8.6515e-49	6
TRIR	6.43678e-53	1.18502	0.602	0.492	9.44598e-49	6
SFR1	8.14747e-53	0.958306	0.237	0.095	1.19564e-48	6
PHC1	8.29716e-53	0.684322	0.153	0.044	1.21761e-48	6
STXBP3	1.30945e-52	1.25443	0.432	0.27	1.92162e-48	6
SEPT2	2.13981e-52	1.26983	0.53	0.392	3.14017e-48	6
SEMA7A	2.66874e-52	0.581667	0.103	0.021	3.91638e-48	6
ENSBTAG00000052916	3.63339e-52	0.540681	0.131	0.033	5.33199e-48	6
SPOP	3.82715e-52	1.42606	0.424	0.267	5.61635e-48	6
PRRC2B	6.30867e-52	1.049	0.289	0.134	9.25798e-48	6
SMURF2	7.83808e-52	0.650925	0.156	0.046	1.15024e-47	6
RRAS2	9.98471e-52	0.830512	0.157	0.046	1.46526e-47	6
PCBP2	1.02172e-51	0.897317	0.781	0.747	1.49937e-47	6
UBA1	2.06682e-51	1.2001	0.522	0.374	3.03306e-47	6
OXA1L	2.29267e-51	1.24966	0.469	0.312	3.36449e-47	6
RBPJ	2.86078e-51	1.24358	0.458	0.303	4.19819e-47	6
MALT1	5.53396e-51	0.976383	0.316	0.154	8.12109e-47	6
RAD18	7.35091e-51	0.927706	0.254	0.108	1.07875e-46	6
LARP1	7.37225e-51	1.47243	0.575	0.462	1.08188e-46	6
ECD	7.55722e-51	0.932299	0.212	0.08	1.10902e-46	6
CAMK2D	8.69214e-51	1.42963	0.562	0.447	1.27557e-46	6
PSMC4	1.73029e-50	1.15752	0.391	0.232	2.5392e-46	6
SERF2	1.98729e-50	0.78217	0.959	0.945	2.91635e-46	6
SLC6A9	2.17246e-50	0.928471	0.239	0.098	3.18808e-46	6
FAM149A	2.54391e-50	0.732338	0.153	0.045	3.73319e-46	6
TREX1	2.78342e-50	1.20024	0.389	0.231	4.08466e-46	6
SSR2	2.86088e-50	0.825848	0.852	0.808	4.19834e-46	6
STK38	3.92154e-50	1.30585	0.448	0.287	5.75486e-46	6
GK5	2.13641e-49	0.670814	0.194	0.068	3.13518e-45	6
YBEY	2.1429e-49	1.12206	0.448	0.3	3.14471e-45	6
MFF	3.14055e-49	1.22988	0.428	0.277	4.60875e-45	6
ZNF281	3.41379e-49	0.759175	0.176	0.059	5.00973e-45	6
PSMD3	3.9156e-49	1.22002	0.357	0.201	5.74615e-45	6
LNPEP	4.86628e-49	1.22962	0.262	0.118	7.14127e-45	6
PRKCA	5.76405e-49	0.966819	0.229	0.09	8.45875e-45	6
EIF4B	6.47684e-49	0.999038	0.645	0.511	9.50476e-45	6
TCF20	6.97288e-49	1.06094	0.297	0.146	1.02327e-44	6
CAPZA1	1.60106e-48	0.999495	0.728	0.663	2.34956e-44	6
ARL13B	1.67622e-48	0.918446	0.233	0.094	2.45985e-44	6
DNPEP	1.91285e-48	1.09247	0.276	0.131	2.80711e-44	6
SEPT10	2.47302e-48	0.586669	0.12	0.031	3.62915e-44	6
SH3KBP1	2.56978e-48	1.18706	0.326	0.166	3.77115e-44	6
H3F3A	1.16133e-47	0.78705	0.951	0.944	1.70426e-43	6
TBC1D10A	1.80502e-47	1.21607	0.276	0.132	2.64886e-43	6
MIER1	3.09306e-47	1.32025	0.485	0.351	4.53907e-43	6
DYNC1I2	3.25623e-47	1.20781	0.645	0.559	4.77852e-43	6
RNF114	5.12348e-47	1.21896	0.357	0.202	7.51871e-43	6
LIG3	6.27333e-47	0.753673	0.231	0.095	9.20611e-43	6
MCOLN2	2.28133e-46	0.474528	0.105	0.025	3.34786e-42	6
TLE4	2.84429e-46	1.43276	0.527	0.386	4.174e-42	6
TDRD7	3.17475e-46	1.06498	0.252	0.114	4.65895e-42	6
ENSBTAG00000007187	4.10893e-46	0.873459	0.213	0.084	6.02986e-42	6
PLEKHO1	4.89175e-46	1.04603	0.62	0.493	7.17865e-42	6
ACTN1	5.69231e-46	1.93481	0.593	0.476	8.35347e-42	6
MTSS1	6.43215e-46	1.39124	0.368	0.211	9.43919e-42	6
HSPB1	1.45376e-45	2.62169	0.698	0.696	2.13339e-41	6
MSRB3	1.564e-45	0.796461	0.154	0.05	2.29518e-41	6
TMBIM6	1.59818e-45	0.791401	0.925	0.903	2.34533e-41	6
KDM2A	1.61536e-45	1.08729	0.526	0.396	2.37054e-41	6
EEF1A1	1.95425e-45	0.629504	0.961	0.964	2.86786e-41	6
NCOA2	2.08275e-45	0.945903	0.354	0.197	3.05644e-41	6
SPPL2A	2.39464e-45	1.08182	0.518	0.388	3.51414e-41	6
PFDN4	2.66104e-45	1.18052	0.547	0.434	3.90507e-41	6
PLEKHJ1	3.29916e-45	1.07565	0.428	0.287	4.84152e-41	6
TXNDC9	3.59411e-45	1.19941	0.38	0.233	5.27436e-41	6
ADORA2A	4.08512e-45	0.618737	0.186	0.066	5.99491e-41	6
USP34	5.01291e-45	1.01443	0.487	0.342	7.35645e-41	6
UBAP1	5.38181e-45	1.15756	0.325	0.177	7.8978e-41	6
PIP5K1A	6.25983e-45	1.14692	0.312	0.167	9.1863e-41	6
PSMA4	8.30216e-45	1.12858	0.621	0.543	1.21834e-40	6
TAB2	1.52927e-44	0.977963	0.271	0.129	2.2442e-40	6
PRKCSH	1.98365e-44	1.19594	0.41	0.264	2.911e-40	6
KLF7	2.00249e-44	0.673706	0.141	0.043	2.93865e-40	6
PIK3R3	2.28927e-44	0.697361	0.169	0.058	3.35951e-40	6
HAUS7	2.3712e-44	0.823294	0.232	0.102	3.47974e-40	6
ENSBTAG00000023106	4.08589e-44	0.696641	0.119	0.032	5.99604e-40	6
EP300	4.64729e-44	1.106	0.533	0.4	6.81989e-40	6
ASH1L	7.32766e-44	1.09985	0.64	0.541	1.07533e-39	6
UBAC2	8.31585e-44	1.1924	0.427	0.29	1.22035e-39	6
DCUN1D4	1.62819e-43	0.791154	0.185	0.07	2.38938e-39	6
TMEM63B	1.80378e-43	0.536307	0.12	0.033	2.64705e-39	6
RELT	2.56565e-43	0.601603	0.134	0.04	3.7651e-39	6
PSMD4	2.93741e-43	1.16553	0.379	0.238	4.31065e-39	6
IMPDH1	3.82031e-43	1.07466	0.329	0.185	5.60631e-39	6
ZNF205	3.99006e-43	0.672278	0.158	0.053	5.85541e-39	6
SMDT1	4.0747e-43	1.07634	0.645	0.574	5.97963e-39	6
HSP90AB1	4.11772e-43	1.06861	0.919	0.906	6.04276e-39	6
CTDNEP1	5.65216e-43	1.14728	0.448	0.318	8.29455e-39	6
TUBB4B	6.15369e-43	0.939258	0.287	0.143	9.03053e-39	6
MEMO1	7.34658e-43	0.510752	0.109	0.028	1.07811e-38	6
LDLRAD3	8.86206e-43	0.552126	0.117	0.032	1.30051e-38	6
CELF2	1.00289e-42	0.945282	0.245	0.113	1.47174e-38	6
GNB5	1.07938e-42	0.677951	0.135	0.041	1.584e-38	6
EIF4A2	1.55456e-42	0.922056	0.739	0.704	2.28132e-38	6
SPNS1	2.23151e-42	1.33592	0.319	0.174	3.27474e-38	6
SLC30A1	2.31612e-42	0.911841	0.241	0.106	3.3989e-38	6
MAP1LC3A	4.06464e-42	1.27316	0.345	0.196	5.96486e-38	6
ATP6V1A	4.81669e-42	1.14774	0.527	0.413	7.06849e-38	6
NUDT4	4.93182e-42	1.11175	0.414	0.269	7.23744e-38	6
TMEM50A	5.66444e-42	0.926348	0.748	0.729	8.31256e-38	6
ZC3H7A	5.76277e-42	1.21501	0.431	0.293	8.45686e-38	6
KIF2A	5.80692e-42	1.20639	0.406	0.27	8.52166e-38	6
LRPAP1	5.9463e-42	1.14323	0.405	0.266	8.72619e-38	6
STAT6	6.28166e-42	0.763744	0.189	0.074	9.21834e-38	6
PPP2CB	8.60864e-42	1.09098	0.327	0.183	1.26332e-37	6
CST3	8.98285e-42	0.694561	0.972	0.939	1.31823e-37	6
PABPN1	1.26237e-41	0.823469	0.734	0.692	1.85253e-37	6
NCBP1	1.33373e-41	1.05184	0.319	0.177	1.95725e-37	6
UHRF1BP1	3.93871e-41	0.607585	0.128	0.038	5.78006e-37	6
OS9	4.13172e-41	0.956037	0.318	0.175	6.0633e-37	6
RELA	4.4936e-41	1.19259	0.416	0.281	6.59436e-37	6
USP22	6.27208e-41	1.30952	0.463	0.333	9.20428e-37	6
MFSD14A	7.78661e-41	1.14091	0.407	0.27	1.14269e-36	6
PFDN5	8.89028e-41	0.87115	0.768	0.752	1.30465e-36	6
SFRS18	2.37832e-40	1.02917	0.667	0.584	3.49018e-36	6
CNDP2	2.71804e-40	1.03773	0.551	0.425	3.98872e-36	6
DDX17	2.98989e-40	0.850443	0.774	0.741	4.38767e-36	6
CCDC28B	3.41043e-40	0.848126	0.236	0.109	5.0048e-36	6
TACC1	3.73795e-40	1.07157	0.404	0.268	5.48545e-36	6
NINJ1	4.34317e-40	1.2004	0.435	0.294	6.3736e-36	6
EIF2S2	7.65317e-40	1.37033	0.609	0.517	1.1231e-35	6
TOP2B	9.19239e-40	1.0555	0.574	0.46	1.34898e-35	6
RALA	2.13718e-39	1.04412	0.373	0.233	3.13631e-35	6
PHAX	2.45685e-39	1.11479	0.417	0.284	3.60543e-35	6
TRIB1	2.59313e-39	1.28398	0.272	0.135	3.80542e-35	6
ARF1	7.38903e-39	0.976092	0.671	0.611	1.08434e-34	6
MED13	1.37566e-38	1.01408	0.441	0.307	2.01878e-34	6
UBL3	1.42502e-38	0.99298	0.731	0.681	2.09121e-34	6
TANGO6	1.7028e-38	0.751987	0.153	0.055	2.49885e-34	6
ASAH1	1.79091e-38	0.870737	0.575	0.443	2.62816e-34	6
DDA1	1.99248e-38	1.11559	0.417	0.29	2.92396e-34	6
PTGER4	1.99525e-38	1.21473	0.453	0.317	2.92804e-34	6
PTGES3	2.60746e-38	0.892217	0.677	0.627	3.82645e-34	6
BEND7	2.67282e-38	0.684358	0.114	0.033	3.92236e-34	6
BRD2	5.05235e-38	1.03623	0.598	0.497	7.41432e-34	6
LTA4H	5.08892e-38	0.679502	0.162	0.06	7.46799e-34	6
ARID4A	5.638e-38	1.38177	0.672	0.624	8.27377e-34	6
GNL1	6.84474e-38	0.787856	0.189	0.078	1.00447e-33	6
SREBF2	8.02662e-38	1.25149	0.482	0.375	1.17791e-33	6
WDR44	9.08207e-38	1.01508	0.291	0.158	1.33279e-33	6
IQGAP1	1.9946e-37	1.3196	0.547	0.44	2.92708e-33	6
DRG1	5.93312e-37	1.06049	0.348	0.221	8.70686e-33	6
ACBD6	6.24755e-37	0.824366	0.204	0.088	9.16828e-33	6
TMEM248	7.11504e-37	0.880368	0.248	0.123	1.04413e-32	6
NEDD4L	7.34959e-37	0.905934	0.236	0.113	1.07855e-32	6
RUBCN	7.45548e-37	0.490441	0.11	0.031	1.09409e-32	6
RBM27	7.77602e-37	1.25774	0.438	0.321	1.14113e-32	6
IPO7	7.86438e-37	1.19504	0.344	0.215	1.1541e-32	6
HIST1H2AC	1.25465e-36	1.40478	0.429	0.302	1.84119e-32	6
GOLGA2	1.51204e-36	1.06586	0.443	0.32	2.21892e-32	6
PIK3C3	1.65957e-36	1.0461	0.312	0.181	2.43541e-32	6
PPP6C	2.61956e-36	1.05656	0.325	0.194	3.8442e-32	6
HSPA5	2.92239e-36	0.765852	0.676	0.565	4.2886e-32	6
PPIB	3.19283e-36	0.66261	0.884	0.864	4.68548e-32	6
PTPN11	3.24092e-36	1.12626	0.407	0.288	4.75605e-32	6
HMG20B	4.1774e-36	0.913852	0.267	0.139	6.13034e-32	6
ZZEF1	4.72102e-36	0.795351	0.195	0.084	6.92809e-32	6
TMEM39A	4.80127e-36	0.89537	0.227	0.107	7.04587e-32	6
HNRNPA1	5.04756e-36	0.732474	0.82	0.793	7.4073e-32	6
ADCK2	6.04682e-36	1.13376	0.211	0.096	8.87371e-32	6
JAK3	6.41741e-36	1.08482	0.349	0.216	9.41755e-32	6
TRAF7	8.70094e-36	0.970654	0.315	0.184	1.27686e-31	6
CD46	9.02595e-36	1.06787	0.491	0.381	1.32456e-31	6
SF3B1	1.16645e-35	0.774362	0.735	0.663	1.71176e-31	6
EIF4G2	1.2346e-35	0.807055	0.73	0.664	1.81178e-31	6
CIRBP	1.35611e-35	1.13745	0.505	0.408	1.9901e-31	6
CAP1	1.40276e-35	0.895082	0.686	0.614	2.05856e-31	6
FBXW12	1.50717e-35	0.904215	0.209	0.095	2.21177e-31	6
EIF3M	1.58812e-35	0.899261	0.719	0.682	2.33057e-31	6
ENSBTAG00000038698	1.78749e-35	0.592822	0.158	0.06	2.62314e-31	6
PANK3	2.84034e-35	0.803068	0.233	0.113	4.16819e-31	6
FAM117A	2.97826e-35	0.766734	0.19	0.082	4.37059e-31	6
LMBRD1	3.32039e-35	1.04565	0.384	0.256	4.87267e-31	6
KCTD11	4.93515e-35	1.01785	0.304	0.175	7.24233e-31	6
POLR2A	5.55901e-35	1.20977	0.346	0.219	8.15784e-31	6
DYNC1LI1	6.37879e-35	1.05982	0.539	0.454	9.36087e-31	6
UBR4	9.3046e-35	1.10653	0.374	0.247	1.36545e-30	6
CASTOR1	1.29315e-34	0.560694	0.142	0.051	1.8977e-30	6
EEF2	1.91107e-34	0.819745	0.753	0.67	2.8045e-30	6
NFE2L1	1.96266e-34	1.13266	0.515	0.406	2.8802e-30	6
ARPC5	2.01577e-34	0.73427	0.876	0.873	2.95814e-30	6
MCRIP1	2.22606e-34	0.939606	0.353	0.23	3.26675e-30	6
PLEK	2.23897e-34	1.39783	0.502	0.399	3.28569e-30	6
POU2F1	3.31354e-34	0.583147	0.133	0.046	4.86262e-30	6
SFPQ	6.46435e-34	1.01226	0.528	0.423	9.48643e-30	6
ALDOA	6.55659e-34	0.971729	0.642	0.578	9.6218e-30	6
FAM129A	6.90879e-34	0.853877	0.329	0.195	1.01386e-29	6
SUOX	8.46208e-34	0.578185	0.136	0.048	1.24181e-29	6
ATP5MF	1.23632e-33	0.729463	0.804	0.8	1.81431e-29	6
ADNP	1.2593e-33	1.15522	0.423	0.307	1.84803e-29	6
PFKL	2.67525e-33	1.17642	0.283	0.162	3.92593e-29	6
MAPK1IP1L	3.13253e-33	1.22412	0.432	0.326	4.59699e-29	6
ENSBTAG00000045580	3.42692e-33	0.670571	0.17	0.069	5.02901e-29	6
RACK1	4.3839e-33	0.471532	0.939	0.928	6.43337e-29	6
CCNT2	6.24685e-33	0.98815	0.351	0.229	9.16725e-29	6
PPP1R37	6.36669e-33	0.803907	0.239	0.122	9.34312e-29	6
ACOT7	6.74589e-33	1.08964	0.253	0.136	9.89959e-29	6
PAFAH1B1	8.21691e-33	0.938213	0.557	0.473	1.20583e-28	6
MARCH7	9.19584e-33	1.17727	0.477	0.382	1.34949e-28	6
KDELR1	9.2407e-33	0.996539	0.574	0.517	1.35607e-28	6
HNRNPM	2.48641e-32	0.917808	0.611	0.527	3.64881e-28	6
NFE2L2	2.4865e-32	0.969097	0.621	0.545	3.64894e-28	6
LAPTM4B	3.03659e-32	0.82411	0.213	0.101	4.4562e-28	6
NFKBIB	3.3162e-32	0.901195	0.263	0.144	4.86652e-28	6
YWHAG	3.34471e-32	1.17401	0.667	0.641	4.90837e-28	6
ORMDL2	3.54172e-32	1.07804	0.45	0.354	5.19747e-28	6
HIST1H2BD	3.67729e-32	0.963942	0.266	0.147	5.39642e-28	6
CRAT	3.73131e-32	0.891859	0.212	0.103	5.4757e-28	6
PIAS3	4.01588e-32	0.519858	0.123	0.042	5.89331e-28	6
PSMB1	4.75343e-32	0.868766	0.639	0.596	6.97565e-28	6
MAPK1	5.91328e-32	0.840048	0.262	0.144	8.67773e-28	6
COX7A1	6.64119e-32	1.12188	0.399	0.282	9.74595e-28	6
GABARAP	6.7291e-32	0.566454	0.883	0.913	9.87495e-28	6
TDG	6.94959e-32	1.17272	0.478	0.389	1.01985e-27	6
DESI1	1.31581e-31	0.46469	0.102	0.031	1.93096e-27	6
RIPK2	1.69519e-31	0.88844	0.372	0.252	2.4877e-27	6
INPP5F	2.83421e-31	1.25641	0.336	0.216	4.1592e-27	6
RAF1	3.38906e-31	1.03063	0.316	0.197	4.97344e-27	6
GBP5	4.39352e-31	0.742902	0.196	0.09	6.4475e-27	6
ALCAM	4.93643e-31	0.729533	0.201	0.094	7.24421e-27	6
CYB5B	6.20195e-31	1.10269	0.427	0.326	9.10135e-27	6
DYNLRB1	6.8993e-31	0.985466	0.563	0.511	1.01247e-26	6
MORC3	6.9997e-31	1.05076	0.381	0.266	1.02721e-26	6
KAT2B	1.15768e-30	0.668552	0.16	0.066	1.69889e-26	6
CD5	1.36586e-30	0.830011	0.235	0.118	2.00441e-26	6
ORAI2	1.69202e-30	0.726901	0.141	0.055	2.48304e-26	6
RNF167	1.84572e-30	1.02772	0.318	0.197	2.7086e-26	6
PPP2R5A	1.90469e-30	1.10134	0.388	0.277	2.79513e-26	6
FUNDC1	3.19509e-30	0.848365	0.264	0.147	4.68879e-26	6
SLIRP	3.77864e-30	1.07699	0.515	0.452	5.54515e-26	6
PCBP1	3.93199e-30	0.785474	0.16	0.067	5.77019e-26	6
DNAJC18	4.75934e-30	0.815481	0.264	0.148	6.98433e-26	6
ARHGEF2	5.00038e-30	0.877352	0.507	0.417	7.33805e-26	6
BRI3	6.26587e-30	0.844009	0.719	0.716	9.19517e-26	6
EIF2B4	9.2303e-30	1.07233	0.335	0.219	1.35455e-25	6
NAIF1	9.47807e-30	0.451825	0.101	0.032	1.39091e-25	6
LAT	1.50992e-29	0.663634	0.133	0.049	2.21581e-25	6
BRK1	1.5251e-29	0.774458	0.675	0.672	2.23808e-25	6
NEDD1	1.85311e-29	1.02491	0.313	0.197	2.71943e-25	6
RABEPK	2.16439e-29	0.755361	0.172	0.076	3.17624e-25	6
ENSBTAG00000051896	2.6664e-29	0.552726	0.142	0.056	3.91294e-25	6
ELMO1	3.09914e-29	1.00364	0.457	0.361	4.54799e-25	6
ARGLU1	4.38528e-29	0.999442	0.66	0.61	6.4354e-25	6
LRRFIP2	5.2713e-29	1.01109	0.315	0.205	7.73563e-25	6
CARMIL1	5.32633e-29	0.578833	0.12	0.043	7.81639e-25	6
PRRC2C	5.53622e-29	0.650652	0.8	0.772	8.1244e-25	6
PSMD8	8.90268e-29	0.941818	0.5	0.426	1.30647e-24	6
GNB4	9.17522e-29	1.17272	0.423	0.323	1.34646e-24	6
BAHD1	1.04123e-28	0.647072	0.171	0.076	1.52801e-24	6
HCCS	1.22277e-28	0.712562	0.188	0.088	1.79442e-24	6
KIAA0513	1.51239e-28	0.681087	0.161	0.069	2.21943e-24	6
HNRNPK	1.77655e-28	0.802441	0.738	0.714	2.60709e-24	6
GCHFR	1.8598e-28	0.961589	0.38	0.273	2.72926e-24	6
NAP1L1	1.89609e-28	0.857447	0.585	0.527	2.78252e-24	6
EZH2	2.35525e-28	0.867475	0.275	0.157	3.45633e-24	6
PPP2R5E	2.36969e-28	1.02726	0.323	0.212	3.47751e-24	6
CCT4	2.43114e-28	1.15966	0.522	0.457	3.5677e-24	6
TRAF3	2.64908e-28	0.797433	0.324	0.201	3.88752e-24	6
PDIA6	4.91573e-28	0.682951	0.634	0.567	7.21383e-24	6
SLC25A29	5.57496e-28	0.494495	0.119	0.043	8.18126e-24	6
BCAR3	6.21823e-28	0.566503	0.147	0.061	9.12525e-24	6
AKNA	6.25934e-28	0.972777	0.32	0.208	9.18559e-24	6
RBM25	6.36605e-28	0.913817	0.614	0.543	9.34217e-24	6
ANKRD12	1.20204e-27	0.812464	0.722	0.686	1.76399e-23	6
GSTP1	1.25591e-27	1.16617	0.358	0.247	1.84305e-23	6
SIAH2	1.27268e-27	0.700317	0.213	0.108	1.86766e-23	6
PSMC6	2.26376e-27	0.978287	0.383	0.277	3.32206e-23	6
KDM6B	2.52697e-27	0.72508	0.389	0.274	3.70833e-23	6
RBM5	2.71258e-27	0.822862	0.488	0.399	3.98071e-23	6
PSMD11	2.84888e-27	1.07371	0.393	0.298	4.18074e-23	6
DHPS	3.16664e-27	0.813296	0.268	0.16	4.64705e-23	6
PIP4K2A	3.83968e-27	1.23327	0.497	0.42	5.63473e-23	6
BTF3	4.04693e-27	0.684395	0.818	0.814	5.93887e-23	6
MCU	5.1932e-27	0.652789	0.161	0.073	7.62102e-23	6
MICALL1	5.34631e-27	0.692676	0.187	0.089	7.8457e-23	6
VPS54	5.97966e-27	0.680685	0.186	0.09	8.77515e-23	6
SHKBP1	6.51044e-27	0.926605	0.31	0.201	9.55408e-23	6
MDC1	6.74903e-27	0.571869	0.138	0.056	9.9042e-23	6
TBC1D10B	7.26047e-27	0.942174	0.344	0.236	1.06547e-22	6
UBXN1	9.77036e-27	0.94438	0.481	0.405	1.4338e-22	6
GABBR1	1.80739e-26	0.508577	0.114	0.042	2.65234e-22	6
TSC22D2	2.26028e-26	0.94819	0.343	0.237	3.31696e-22	6
CAB39	2.41217e-26	1.0225	0.384	0.281	3.53986e-22	6
CLINT1	3.05569e-26	1.14277	0.52	0.456	4.48422e-22	6
VIRMA	3.54058e-26	0.958282	0.383	0.282	5.1958e-22	6
CYFIP1	3.8046e-26	0.872858	0.497	0.408	5.58325e-22	6
SNX14	4.04793e-26	0.942497	0.292	0.184	5.94033e-22	6
SLC2A8	4.46082e-26	0.81199	0.167	0.077	6.54625e-22	6
NACA	4.70249e-26	0.656302	0.825	0.825	6.9009e-22	6
BAX	4.93182e-26	1.02013	0.391	0.298	7.23744e-22	6
ATF1	5.35979e-26	1.06913	0.33	0.227	7.86549e-22	6
NCOA4	8.96186e-26	0.769045	0.499	0.414	1.31515e-21	6
ZNF217	9.69629e-26	0.769145	0.248	0.142	1.42293e-21	6
PSMD13	1.02197e-25	1.00809	0.384	0.289	1.49975e-21	6
ZNF579	1.06054e-25	0.535634	0.138	0.057	1.55634e-21	6
XPO4	1.13198e-25	0.77043	0.178	0.087	1.66119e-21	6
SC5D	1.34608e-25	1.36544	0.354	0.254	1.97538e-21	6
SZRD1	1.4006e-25	0.965351	0.357	0.257	2.05539e-21	6
GNAI2	1.56659e-25	0.586401	0.815	0.778	2.29897e-21	6
PTPRE	1.90617e-25	0.96064	0.551	0.482	2.79731e-21	6
BAZ1B	1.95494e-25	0.907205	0.431	0.334	2.86887e-21	6
OAZ1	2.28461e-25	0.713641	0.718	0.711	3.35267e-21	6
CTTNBP2NL	4.32655e-25	0.786927	0.32	0.21	6.34922e-21	6
TGS1	4.63046e-25	0.914205	0.315	0.212	6.79519e-21	6
MPHOSPH8	4.78146e-25	0.944235	0.576	0.532	7.01679e-21	6
JAML	5.4333e-25	1.12152	0.516	0.441	7.97337e-21	6
RASSF5	5.92542e-25	1.37015	0.416	0.327	8.69556e-21	6
JDP2	6.07215e-25	1.12536	0.282	0.177	8.91087e-21	6
TFRC	7.05786e-25	0.562145	0.118	0.046	1.03574e-20	6
NDUFA3	9.38421e-25	0.976287	0.596	0.58	1.37713e-20	6
EFHD2	9.58848e-25	0.791984	0.746	0.745	1.40711e-20	6
ALDH4A1	1.12308e-24	0.721873	0.158	0.073	1.64811e-20	6
KLHDC10	1.18209e-24	0.676657	0.162	0.076	1.73472e-20	6
KCNK12	1.33094e-24	0.779518	0.165	0.078	1.95316e-20	6
AP1G2	1.5682e-24	0.679097	0.201	0.107	2.30133e-20	6
ZBTB8OS	1.97399e-24	0.793688	0.224	0.126	2.89683e-20	6
ATXN1L	2.0551e-24	0.988592	0.271	0.168	3.01586e-20	6
PAOX	2.52808e-24	0.799779	0.324	0.212	3.70996e-20	6
MICU1	3.5102e-24	0.960579	0.387	0.292	5.15122e-20	6
HMGCS1	3.54932e-24	3.13919	0.377	0.297	5.20863e-20	6
GCDH	4.18679e-24	1.0907	0.267	0.167	6.14412e-20	6
YWHAZ	4.3188e-24	0.932911	0.329	0.23	6.33784e-20	6
RBBP6	7.99712e-24	0.955731	0.528	0.446	1.17358e-19	6
ARSA	9.52647e-24	0.883569	0.244	0.142	1.39801e-19	6
NFKB1	1.03378e-23	0.978243	0.445	0.361	1.51707e-19	6
MED12	1.22006e-23	0.87449	0.305	0.206	1.79044e-19	6
APLP1	1.25103e-23	0.956134	0.208	0.112	1.83589e-19	6
SP1	1.51525e-23	0.837417	0.257	0.156	2.22363e-19	6
RDX	1.63155e-23	0.947929	0.323	0.222	2.3943e-19	6
ENSBTAG00000047764	1.89943e-23	0.617735	0.179	0.09	2.78742e-19	6
SPAG9	1.90964e-23	0.890912	0.579	0.533	2.8024e-19	6
HNRNPA2B1	2.07747e-23	0.570936	0.761	0.752	3.04869e-19	6
C15H11orf58	2.73482e-23	0.82786	0.574	0.534	4.01335e-19	6
LENG8	2.78679e-23	0.847089	0.425	0.339	4.08961e-19	6
TALDO1	3.42977e-23	0.842898	0.684	0.641	5.03319e-19	6
SLC3A2	4.4029e-23	0.861833	0.252	0.151	6.46125e-19	6
BCKDHA	4.84467e-23	0.666487	0.188	0.098	7.10955e-19	6
ZNF771	5.41416e-23	0.798872	0.225	0.128	7.94528e-19	6
STRIP2	5.41628e-23	0.579645	0.108	0.041	7.9484e-19	6
LLGL1	6.00103e-23	0.743266	0.193	0.102	8.80651e-19	6
KDM7A	7.01326e-23	0.938082	0.219	0.127	1.0292e-18	6
UBE2L3	7.26382e-23	0.765227	0.611	0.586	1.06597e-18	6
MDFIC	7.49269e-23	0.882625	0.287	0.186	1.09955e-18	6
PLBD2	8.39286e-23	0.78576	0.34	0.238	1.23165e-18	6
USP9X	9.43259e-23	0.848942	0.391	0.298	1.38423e-18	6
STK3	9.79398e-23	0.853205	0.256	0.16	1.43727e-18	6
ATL2	1.12242e-22	0.859636	0.274	0.171	1.64715e-18	6
ENSBTAG00000045751	1.21822e-22	0.64804	0.171	0.085	1.78774e-18	6
NADK	1.52332e-22	0.741124	0.281	0.182	2.23547e-18	6
MAN2B1	1.77168e-22	0.840389	0.549	0.486	2.59994e-18	6
AKAP5	2.43821e-22	0.625714	0.146	0.065	3.57808e-18	6
TRAPPC3	2.75183e-22	0.947885	0.27	0.176	4.03831e-18	6
CLTC	3.32125e-22	0.665161	0.69	0.67	4.87394e-18	6
SLK	4.36597e-22	1.06833	0.32	0.224	6.40707e-18	6
CDS2	4.38523e-22	0.88516	0.267	0.17	6.43533e-18	6
PSMA3	4.47565e-22	0.96904	0.423	0.352	6.56802e-18	6
RBM23	4.48136e-22	0.766407	0.32	0.223	6.5764e-18	6
UBE2F	4.87849e-22	0.910899	0.316	0.224	7.15919e-18	6
ENSBTAG00000046041	5.12773e-22	0.570914	0.165	0.081	7.52494e-18	6
ARL6IP1	8.19236e-22	0.693112	0.739	0.759	1.20223e-17	6
SLC25A3	8.80557e-22	0.841293	0.617	0.586	1.29222e-17	6
REV3L	9.27013e-22	0.884988	0.255	0.159	1.36039e-17	6
SLC27A3	9.74615e-22	0.827427	0.136	0.061	1.43025e-17	6
DNAJC7	1.24088e-21	0.879192	0.428	0.355	1.82099e-17	6
SPECC1L	1.29033e-21	0.488345	0.116	0.048	1.89357e-17	6
RUBCNL	1.92169e-21	1.56752	0.254	0.159	2.82008e-17	6
CHD1L	2.19554e-21	0.789133	0.213	0.123	3.22196e-17	6
ELK3	2.32697e-21	1.03004	0.403	0.32	3.41482e-17	6
CSNK2A2	2.39205e-21	1.02222	0.312	0.222	3.51034e-17	6
ZBTB34	3.4131e-21	0.487217	0.128	0.056	5.00872e-17	6
IRF3	3.61733e-21	0.852772	0.451	0.374	5.30843e-17	6
EIF3D	3.71587e-21	0.843255	0.473	0.4	5.45305e-17	6
SCCPDH	4.31458e-21	0.761486	0.204	0.115	6.33165e-17	6
FAM162A	4.37083e-21	0.952547	0.252	0.16	6.41419e-17	6
ENSBTAG00000025385	4.64399e-21	0.776238	0.536	0.482	6.81506e-17	6
NUPR2	5.73779e-21	0.982034	0.18	0.097	8.4202e-17	6
PPP1R12A	6.00947e-21	0.8581	0.496	0.434	8.8189e-17	6
ENSBTAG00000047029	6.04351e-21	0.691466	0.57	0.525	8.86885e-17	6
C23H6orf136	6.50691e-21	0.531228	0.119	0.051	9.54889e-17	6
FDPS	6.62122e-21	1.49709	0.322	0.238	9.71664e-17	6
ZBTB18	6.70756e-21	0.858256	0.346	0.253	9.84334e-17	6
XRCC6	1.08942e-20	0.93775	0.237	0.148	1.59873e-16	6
SGPP1	1.1899e-20	1.00885	0.408	0.335	1.74618e-16	6
DYNLL1	1.29168e-20	1.26101	0.689	0.718	1.89554e-16	6
PRPF6	1.7586e-20	0.848822	0.372	0.289	2.58074e-16	6
GLTP	2.55718e-20	0.905704	0.363	0.277	3.75266e-16	6
PAPOLA	2.5635e-20	0.742609	0.527	0.485	3.76193e-16	6
NELFA	2.67622e-20	0.840629	0.297	0.208	3.92735e-16	6
ARHGEF3	2.70868e-20	0.505468	0.126	0.055	3.97499e-16	6
GAN	2.74775e-20	0.701786	0.258	0.163	4.03233e-16	6
MTMR12	3.12158e-20	0.657211	0.211	0.122	4.58093e-16	6
TPM3	4.66967e-20	0.619617	0.81	0.789	6.85274e-16	6
PI4K2A	5.19141e-20	0.896328	0.287	0.189	7.61839e-16	6
MVP	5.29597e-20	0.90282	0.435	0.351	7.77184e-16	6
KIF5B	6.68731e-20	0.772781	0.531	0.48	9.81362e-16	6
NPLOC4	7.58882e-20	0.618651	0.228	0.138	1.11366e-15	6
RYBP	7.77071e-20	0.886223	0.355	0.269	1.14035e-15	6
KIF3B	1.04242e-19	0.654059	0.217	0.127	1.52975e-15	6
RELCH	1.40816e-19	0.551019	0.146	0.071	2.06648e-15	6
STAT5B	1.43556e-19	0.918551	0.239	0.151	2.10669e-15	6
TRAPPC10	1.47966e-19	0.769519	0.273	0.183	2.17139e-15	6
NDUFB2	1.63785e-19	1.17738	0.376	0.307	2.40354e-15	6
CDC42BPA	2.01044e-19	0.757147	0.159	0.082	2.95031e-15	6
DNASE1L1	2.07012e-19	0.831984	0.349	0.265	3.0379e-15	6
THRAP3	2.1156e-19	0.724509	0.619	0.602	3.10464e-15	6
ATP6V0B	2.30208e-19	0.772102	0.622	0.62	3.37831e-15	6
ZNF638	2.65032e-19	0.72405	0.541	0.489	3.88934e-15	6
NGRN	3.08932e-19	0.872443	0.318	0.232	4.53357e-15	6
PFKFB3	3.25052e-19	0.617257	0.166	0.087	4.77014e-15	6
WAPL	3.62839e-19	0.833765	0.494	0.442	5.32467e-15	6
ACTL6A	3.88036e-19	0.797984	0.234	0.148	5.69442e-15	6
PET100	4.50871e-19	0.870338	0.44	0.382	6.61653e-15	6
DLL3	4.83247e-19	0.676931	0.171	0.093	7.09165e-15	6
SET	5.66814e-19	0.754148	0.724	0.723	8.318e-15	6
WWP2	6.49166e-19	0.621253	0.218	0.131	9.52651e-15	6
LRCH4	6.66565e-19	0.772531	0.285	0.196	9.78184e-15	6
GHITM	7.72187e-19	0.940729	0.427	0.368	1.13318e-14	6
PMF1	8.53488e-19	0.648967	0.187	0.106	1.25249e-14	6
PPP1R14A	9.72975e-19	1.06541	0.379	0.299	1.42784e-14	6
SPEN	1.15814e-18	0.911726	0.482	0.422	1.69957e-14	6
NXF1	1.34365e-18	0.698931	0.205	0.121	1.9718e-14	6
SLC25A25	1.34999e-18	0.767189	0.18	0.1	1.98111e-14	6
FAM177A1	1.42349e-18	0.807801	0.269	0.185	2.08897e-14	6
JOSD2	1.454e-18	0.683939	0.211	0.128	2.13374e-14	6
PEX11G	1.57393e-18	0.484424	0.156	0.081	2.30975e-14	6
BRD4	1.69929e-18	0.844113	0.445	0.393	2.4937e-14	6
RETSAT	1.97474e-18	1.35711	0.13	0.062	2.89793e-14	6
ZNFX1	2.37187e-18	0.805004	0.312	0.226	3.48072e-14	6
MORF4L1	2.62906e-18	0.735567	0.541	0.498	3.85815e-14	6
KIDINS220	3.16716e-18	1.01449	0.459	0.4	4.64781e-14	6
NRAS	3.30661e-18	0.893386	0.347	0.275	4.85245e-14	6
RSF1	3.64793e-18	0.86413	0.447	0.392	5.35333e-14	6
TRA2A	4.69024e-18	0.886295	0.45	0.403	6.88292e-14	6
CYP51A1	4.73715e-18	1.87514	0.336	0.265	6.95177e-14	6
UBXN4	4.75669e-18	0.818436	0.527	0.506	6.98044e-14	6
GRSF1	4.87745e-18	0.893266	0.329	0.248	7.15765e-14	6
SF1	5.22415e-18	0.871627	0.429	0.372	7.66644e-14	6
ZNF296	5.26434e-18	0.860412	0.16	0.086	7.72542e-14	6
ERAP2	5.54618e-18	0.961048	0.379	0.302	8.13902e-14	6
CORO1B	5.96529e-18	0.587	0.169	0.093	8.75406e-14	6
GPS2	6.47668e-18	0.881752	0.309	0.227	9.50453e-14	6
NUPR1	7.56224e-18	2.78865	0.297	0.201	1.10976e-13	6
GTF2A1	1.07706e-17	0.858434	0.383	0.313	1.58059e-13	6
ARPC3	1.1769e-17	0.502108	0.841	0.848	1.7271e-13	6
ARID4B	1.3408e-17	0.825894	0.528	0.497	1.96762e-13	6
FER	1.55729e-17	0.45042	0.147	0.075	2.28532e-13	6
ADRM1	1.68793e-17	0.705292	0.256	0.174	2.47704e-13	6
BOD1L1	1.80216e-17	0.841501	0.523	0.465	2.64466e-13	6
ENSBTAG00000027787	1.94394e-17	0.84741	0.372	0.307	2.85273e-13	6
SMAP2	1.96239e-17	0.925303	0.519	0.485	2.8798e-13	6
RTF1	2.69438e-17	0.902243	0.542	0.521	3.954e-13	6
MSMO1	2.80483e-17	2.08176	0.351	0.287	4.11609e-13	6
PCMTD1	2.85992e-17	0.719426	0.31	0.223	4.19693e-13	6
PDHB	2.86588e-17	0.93837	0.366	0.297	4.20568e-13	6
ZNF644	3.38572e-17	0.922155	0.466	0.413	4.96854e-13	6
SNX5	4.12355e-17	0.703228	0.441	0.379	6.0513e-13	6
SNX4	4.41956e-17	0.951529	0.323	0.25	6.4857e-13	6
MARCH5	4.55789e-17	0.729207	0.203	0.123	6.6887e-13	6
FAM174A	5.11132e-17	0.878126	0.438	0.386	7.50086e-13	6
GPR108	5.47127e-17	0.709061	0.252	0.17	8.02908e-13	6
CCM2	5.65714e-17	0.797494	0.284	0.204	8.30185e-13	6
GATD1	6.29536e-17	0.770544	0.169	0.096	9.23844e-13	6
ENSBTAG00000004472	6.33692e-17	0.311845	0.189	0.36	9.29943e-13	6
ALDH3A2	7.67526e-17	0.838885	0.286	0.207	1.12634e-12	6
SMARCA5	9.03493e-17	0.738891	0.566	0.537	1.32588e-12	6
TMEM41B	9.26395e-17	0.884536	0.288	0.211	1.35948e-12	6
PPP4C	1.03208e-16	0.741805	0.503	0.479	1.51458e-12	6
PRRC2A	1.07726e-16	0.740845	0.403	0.343	1.58088e-12	6
ITGB1	1.11478e-16	0.679031	0.627	0.621	1.63594e-12	6
ZYX	1.16708e-16	0.918686	0.549	0.51	1.71268e-12	6
NIN	1.19404e-16	0.851935	0.403	0.335	1.75226e-12	6
NDUFA1	1.21264e-16	0.668078	0.737	0.771	1.77954e-12	6
ATP5MPL	1.31978e-16	0.51317	0.82	0.844	1.93678e-12	6
IFIH1	1.32942e-16	0.934489	0.312	0.23	1.95093e-12	6
TNK2	1.45541e-16	0.654206	0.227	0.146	2.13582e-12	6
OGDH	1.56356e-16	0.788257	0.278	0.196	2.29452e-12	6
PPP2R1A	1.8438e-16	0.78763	0.383	0.32	2.70577e-12	6
ATF3	1.84634e-16	1.45065	0.234	0.155	2.7095e-12	6
TLK2	1.86797e-16	0.752091	0.269	0.19	2.74125e-12	6
WDR25	1.87846e-16	0.462719	0.114	0.053	2.75665e-12	6
B4GALT1	2.20962e-16	0.884503	0.464	0.423	3.24261e-12	6
PI4KA	2.96557e-16	0.751241	0.253	0.172	4.35197e-12	6
LONRF1	3.05689e-16	0.461614	0.108	0.049	4.48598e-12	6
OTUD5	4.19681e-16	0.75064	0.304	0.225	6.15882e-12	6
DENND4C	4.28507e-16	0.64252	0.158	0.087	6.28833e-12	6
ZFAND3	4.93498e-16	0.758424	0.333	0.259	7.24209e-12	6
ELOVL5	5.55629e-16	0.79251	0.27	0.192	8.15386e-12	6
YWHAQ	6.3669e-16	0.954521	0.462	0.432	9.34342e-12	6
ENSBTAG00000054865	6.70513e-16	0.845393	0.391	0.328	9.83978e-12	6
ZBTB4	6.80114e-16	0.581772	0.182	0.107	9.98068e-12	6
QARS	7.84327e-16	0.747022	0.294	0.219	1.151e-11	6
DOCK4	8.50298e-16	0.689399	0.178	0.103	1.24781e-11	6
SAFB2	8.57276e-16	0.752968	0.391	0.33	1.25805e-11	6
CCDC9	1.07247e-15	0.717357	0.195	0.121	1.57386e-11	6
REPS1	1.087e-15	0.759101	0.355	0.283	1.59517e-11	6
MDM4	1.37751e-15	0.507285	0.173	0.1	2.0215e-11	6
AEBP2	1.50171e-15	0.745794	0.327	0.256	2.20376e-11	6
SEC61A2	1.55621e-15	0.755144	0.133	0.069	2.28374e-11	6
SAFB	1.74389e-15	0.658049	0.501	0.455	2.55917e-11	6
ANXA5	2.00967e-15	0.702846	0.527	0.494	2.94919e-11	6
ARF4	2.17814e-15	0.71328	0.248	0.173	3.19642e-11	6
PSMD2	2.32005e-15	0.80504	0.321	0.253	3.40468e-11	6
ASF1A	2.33253e-15	0.538522	0.113	0.054	3.42299e-11	6
PDZD8	3.10668e-15	0.778623	0.302	0.231	4.55905e-11	6
MSL1	3.20919e-15	0.528396	0.16	0.091	4.70948e-11	6
ZFP64	3.3043e-15	0.702612	0.196	0.12	4.84905e-11	6
PPP4R3B	3.50895e-15	0.726639	0.404	0.348	5.14938e-11	6
TRPM7	3.61639e-15	0.863678	0.311	0.24	5.30706e-11	6
CLDND1	4.23859e-15	0.740522	0.322	0.254	6.22013e-11	6
ENSBTAG00000040507	4.28862e-15	0.58616	0.176	0.104	6.29356e-11	6
ITPKB	4.67976e-15	0.672908	0.237	0.161	6.86755e-11	6
PDIA3	4.85464e-15	0.436705	0.716	0.682	7.12418e-11	6
ENSBTAG00000023792	4.96292e-15	0.646149	0.547	0.515	7.28308e-11	6
PCGF5	5.14689e-15	0.396001	0.135	0.071	7.55305e-11	6
CD300LG	5.92459e-15	0.731971	0.17	0.095	8.69434e-11	6
GINM1	6.57074e-15	0.806331	0.341	0.277	9.64255e-11	6
SEC24B	6.89766e-15	0.511928	0.138	0.074	1.01223e-10	6
PQBP1	7.8134e-15	0.622189	0.216	0.143	1.14662e-10	6
UBE2W	7.85533e-15	0.815123	0.331	0.263	1.15277e-10	6
KMT2C	8.09505e-15	0.745439	0.361	0.292	1.18795e-10	6
GGNBP2	9.70405e-15	0.869023	0.347	0.282	1.42407e-10	6
EXOC6	1.03804e-14	0.789551	0.359	0.294	1.52332e-10	6
UBE2S	1.12687e-14	0.705003	0.31	0.237	1.65368e-10	6
ATG101	1.27231e-14	0.729222	0.275	0.204	1.86712e-10	6
NSD1	1.36305e-14	0.608033	0.365	0.294	2.00027e-10	6
TMEM229B	1.50464e-14	0.804985	0.205	0.133	2.20805e-10	6
SARNP	1.53442e-14	0.876274	0.453	0.428	2.25176e-10	6
UBE2Z	1.68622e-14	0.578183	0.325	0.253	2.47453e-10	6
THTPA	1.85545e-14	0.443465	0.104	0.05	2.72287e-10	6
PGRMC1	1.93767e-14	0.583964	0.121	0.063	2.84354e-10	6
ENSBTAG00000019672	1.99663e-14	0.432048	0.117	0.058	2.93005e-10	6
ENSBTAG00000052869	2.22506e-14	0.700462	0.173	0.105	3.26528e-10	6
ADH5	2.88588e-14	0.836287	0.249	0.181	4.23502e-10	6
BRWD3	3.27956e-14	0.592841	0.149	0.084	4.81275e-10	6
PPP2CA	3.58045e-14	0.913367	0.483	0.455	5.25431e-10	6
CDK17	4.38124e-14	0.32846	0.101	0.048	6.42946e-10	6
SIPA1L1	5.16132e-14	0.747537	0.203	0.132	7.57424e-10	6
EMD	5.26755e-14	0.744268	0.346	0.287	7.73013e-10	6
MAN1A1	5.84701e-14	0.771777	0.614	0.593	8.58049e-10	6
FBXO34	7.92619e-14	0.583995	0.193	0.124	1.16317e-09	6
CHD2	9.12378e-14	0.620276	0.18	0.112	1.33892e-09	6
SLC27A1	1.17706e-13	0.487211	0.109	0.054	1.72734e-09	6
SRSF5	1.22075e-13	0.666107	0.521	0.504	1.79144e-09	6
SCLY	1.31242e-13	0.47045	0.155	0.09	1.92597e-09	6
BECN1	1.51537e-13	0.784018	0.38	0.328	2.22381e-09	6
C24H18orf32	1.60002e-13	0.754549	0.481	0.475	2.34803e-09	6
ALYREF	1.83836e-13	0.667681	0.495	0.473	2.69779e-09	6
TRPC4AP	1.93536e-13	0.728265	0.265	0.197	2.84014e-09	6
STARD3	2.40616e-13	0.748825	0.227	0.159	3.53104e-09	6
TMEM19	2.54206e-13	0.59904	0.206	0.135	3.73048e-09	6
RAPGEF2	2.60711e-13	0.917287	0.223	0.149	3.82594e-09	6
ESD	2.65137e-13	0.851953	0.322	0.269	3.89089e-09	6
JMJD1C	2.69326e-13	0.752535	0.498	0.458	3.95236e-09	6
ENSBTAG00000052466	3.00602e-13	1.05114	0.297	0.236	4.41134e-09	6
YPEL5	3.02913e-13	0.862304	0.278	0.215	4.44525e-09	6
ARCN1	3.435e-13	0.71419	0.361	0.307	5.04086e-09	6
SNX20	3.66936e-13	0.727884	0.2	0.133	5.38479e-09	6
ZDHHC13	4.37741e-13	0.543532	0.155	0.091	6.42384e-09	6
STX11	5.29764e-13	0.427787	0.228	0.152	7.77428e-09	6
TRAPPC5	5.35019e-13	0.83541	0.508	0.5	7.85141e-09	6
CYSTM1	5.42513e-13	0.851926	0.747	0.791	7.96137e-09	6
ZC3H10	6.18312e-13	0.459892	0.765	0.774	9.07373e-09	6
PSMB4	6.46466e-13	0.550006	0.6	0.604	9.48689e-09	6
IFNGR2	6.55705e-13	0.424531	0.158	0.094	9.62247e-09	6
SLX4IP	7.65136e-13	0.672418	0.155	0.093	1.12284e-08	6
CBX4	8.11163e-13	1.88847	0.199	0.134	1.19038e-08	6
PRKAG1	9.06909e-13	0.634069	0.191	0.125	1.33089e-08	6
BLA-DQB	9.50656e-13	0.58751	0.992	0.977	1.39509e-08	6
ERICH1	9.9827e-13	0.735305	0.212	0.146	1.46496e-08	6
TP53BP1	1.03101e-12	0.575	0.171	0.107	1.513e-08	6
LRCH3	1.12089e-12	0.658055	0.156	0.094	1.64491e-08	6
GCC2	1.18259e-12	0.741251	0.442	0.394	1.73544e-08	6
TLR3	1.22642e-12	0.712091	0.267	0.201	1.79978e-08	6
FAM241A	1.55619e-12	0.929787	0.219	0.155	2.28371e-08	6
TMED9	1.60398e-12	0.562545	0.551	0.505	2.35384e-08	6
R3HCC1L	1.68006e-12	0.728877	0.281	0.216	2.46549e-08	6
FADS1	1.84954e-12	0.634999	0.15	0.088	2.71419e-08	6
GDPD5	1.86302e-12	0.440384	0.101	0.051	2.73398e-08	6
FNBP4	2.58383e-12	0.594948	0.426	0.375	3.79177e-08	6
PRAF2	2.59018e-12	0.559894	0.168	0.105	3.80109e-08	6
SSR1	2.67214e-12	0.531644	0.613	0.624	3.92137e-08	6
CHD2.2	2.70726e-12	0.659935	0.223	0.157	3.9729e-08	6
NMT1	2.8717e-12	0.468677	0.583	0.54	4.21422e-08	6
ADAT1	2.91405e-12	0.384671	0.109	0.057	4.27636e-08	6
EIF3F	2.97829e-12	0.665599	0.496	0.49	4.37065e-08	6
WDR77	3.09134e-12	0.803498	0.138	0.081	4.53654e-08	6
BCL6	3.25542e-12	0.930292	0.311	0.247	4.77732e-08	6
SBF1	3.27601e-12	0.508634	0.131	0.074	4.80755e-08	6
UNC45A	3.39289e-12	0.581903	0.128	0.072	4.97907e-08	6
UBA6	3.8803e-12	0.550932	0.159	0.098	5.69434e-08	6
SEM1	4.16476e-12	0.572152	0.744	0.772	6.11179e-08	6
YBX1	4.62243e-12	0.507839	0.628	0.599	6.78341e-08	6
MTHFD2	5.36401e-12	0.763606	0.223	0.159	7.87168e-08	6
TBCB	5.45067e-12	0.735811	0.312	0.26	7.99886e-08	6
CDC42BPB	6.31253e-12	0.533565	0.162	0.101	9.26364e-08	6
FAM3A	6.52941e-12	0.549548	0.135	0.078	9.58191e-08	6
ZMYND15	6.70112e-12	0.442954	0.14	0.082	9.8339e-08	6
GKAP1	7.20816e-12	0.669996	0.267	0.202	1.0578e-07	6
STAMBP	7.31488e-12	0.771693	0.336	0.29	1.07346e-07	6
TMEM39B	7.53767e-12	0.504911	0.128	0.073	1.10615e-07	6
CAPZB	7.57183e-12	0.775889	0.284	0.228	1.11117e-07	6
REEP3	8.51533e-12	0.548176	0.182	0.119	1.24963e-07	6
ECPAS	9.01364e-12	0.719644	0.285	0.224	1.32275e-07	6
KPNA6	9.02036e-12	0.445241	0.115	0.063	1.32374e-07	6
PSPC1	9.56813e-12	0.708423	0.272	0.212	1.40412e-07	6
UCP2	9.92147e-12	0.371833	0.384	0.59	1.45598e-07	6
CDC37	1.04134e-11	0.645468	0.354	0.304	1.52817e-07	6
SLC25A24	1.17609e-11	0.821513	0.231	0.17	1.72591e-07	6
COMT	1.19616e-11	0.720153	0.256	0.195	1.75536e-07	6
DTNBP1	1.19882e-11	0.888868	0.328	0.27	1.75927e-07	6
ZFR	1.32107e-11	0.762511	0.276	0.218	1.93867e-07	6
CYP2D14	1.36844e-11	0.66717	0.198	0.137	2.00818e-07	6
CYHR1	1.37575e-11	0.530814	0.143	0.086	2.01891e-07	6
NDUFB11	1.4073e-11	0.534985	0.609	0.628	2.06521e-07	6
GCSH	1.40887e-11	0.843963	0.257	0.2	2.06751e-07	6
PDCD6IP	1.48252e-11	0.675663	0.251	0.19	2.1756e-07	6
ABI1	1.52346e-11	0.608974	0.211	0.149	2.23568e-07	6
NFYA	1.69078e-11	0.491382	0.146	0.088	2.48121e-07	6
RALY	1.84578e-11	0.613082	0.519	0.495	2.70868e-07	6
GOLPH3	1.89497e-11	0.797762	0.429	0.407	2.78087e-07	6
OAT	2.00069e-11	0.834786	0.379	0.337	2.93602e-07	6
ODF2L	2.31208e-11	0.639096	0.154	0.096	3.39297e-07	6
ENSBTAG00000054857	2.46723e-11	0.475014	0.135	0.079	3.62066e-07	6
PTCD2	2.86684e-11	0.498308	0.122	0.07	4.20709e-07	6
ZNF385A	2.93704e-11	0.675358	0.388	0.342	4.3101e-07	6
PPP1CB	3.41377e-11	0.853882	0.496	0.502	5.00971e-07	6
PAXX	3.7258e-11	0.806036	0.359	0.319	5.46761e-07	6
SOD1	4.05871e-11	0.342496	0.53	0.515	5.95616e-07	6
ANO6	4.10994e-11	0.552755	0.197	0.134	6.03134e-07	6
CREBBP	4.12012e-11	0.665264	0.442	0.417	6.04628e-07	6
PSMD14	4.23701e-11	0.731626	0.364	0.325	6.21782e-07	6
CNOT4	4.37818e-11	0.66198	0.311	0.262	6.42498e-07	6
SELENOT	4.38806e-11	0.773463	0.514	0.531	6.43947e-07	6
SETX	4.92216e-11	0.730492	0.434	0.394	7.22327e-07	6
NDST2	5.30463e-11	0.624689	0.173	0.114	7.78455e-07	6
PLAA	5.44372e-11	0.562951	0.184	0.124	7.98866e-07	6
DPP3	5.67569e-11	0.629337	0.216	0.157	8.32907e-07	6
SPTAN1	6.08091e-11	0.556886	0.209	0.147	8.92373e-07	6
ACTR1A	6.45803e-11	0.642325	0.283	0.226	9.47716e-07	6
CKAP2	6.47415e-11	0.459707	0.159	0.099	9.50082e-07	6
ATG12	6.64397e-11	0.841933	0.376	0.346	9.75003e-07	6
SNX22	7.48648e-11	0.48806	0.158	0.098	1.09864e-06	6
TFPT	7.85051e-11	0.572402	0.161	0.104	1.15206e-06	6
TRMT10A	8.12289e-11	0.419765	0.118	0.067	1.19203e-06	6
R3HDM4	9.28653e-11	0.692723	0.238	0.18	1.3628e-06	6
ENSBTAG00000022887	1.07448e-10	0.553886	0.142	0.087	1.5768e-06	6
GTPBP2	1.21325e-10	0.594665	0.162	0.106	1.78045e-06	6
BCAS4	1.25433e-10	0.642549	0.201	0.141	1.84073e-06	6
SIK2	1.25612e-10	0.549659	0.179	0.121	1.84335e-06	6
ITPR1	1.37347e-10	0.544419	0.15	0.094	2.01557e-06	6
IFRD1	1.38912e-10	0.732977	0.231	0.173	2.03854e-06	6
IWS1	1.60835e-10	0.721752	0.282	0.227	2.36025e-06	6
ZNF207	1.65669e-10	0.747621	0.301	0.251	2.4312e-06	6
ELOC	1.71662e-10	0.715755	0.463	0.458	2.51915e-06	6
B9D2	2.11295e-10	0.57898	0.189	0.133	3.10076e-06	6
CD63	2.19037e-10	0.5238	0.786	0.798	3.21436e-06	6
FCHO1	2.37116e-10	0.557139	0.176	0.118	3.47968e-06	6
SFMBT1	3.12652e-10	0.614895	0.195	0.136	4.58817e-06	6
CCNDBP1	3.16595e-10	0.588093	0.296	0.241	4.64603e-06	6
ACVRL1	3.17018e-10	0.61284	0.152	0.097	4.65224e-06	6
DCAF15	3.19734e-10	0.480995	0.151	0.096	4.69209e-06	6
ENSBTAG00000011704	3.53826e-10	0.67265	0.466	0.459	5.19239e-06	6
TOPORS	3.68751e-10	0.691196	0.42	0.4	5.41142e-06	6
SNUPN	3.79298e-10	0.749812	0.253	0.2	5.5662e-06	6
CDK16	4.02013e-10	0.568876	0.17	0.113	5.89955e-06	6
RCN2	4.09751e-10	0.961519	0.253	0.198	6.0131e-06	6
ATP6V1C1	4.45546e-10	0.66797	0.307	0.256	6.53839e-06	6
WBP2	4.66575e-10	0.695374	0.323	0.277	6.84698e-06	6
PRMT9	5.52431e-10	0.499267	0.149	0.094	8.10693e-06	6
PRMT2	6.08548e-10	0.54794	0.127	0.076	8.93043e-06	6
RBM6	6.11089e-10	0.679515	0.285	0.231	8.96773e-06	6
MAPK6	6.5135e-10	0.64079	0.196	0.138	9.55857e-06	6
ENSBTAG00000014449	7.03646e-10	0.688585	0.281	0.228	1.0326e-05	6
RHBDD3	7.8929e-10	0.449582	0.14	0.088	1.15828e-05	6
ACAT2	8.25758e-10	0.989039	0.225	0.172	1.2118e-05	6
RAB33B	9.03234e-10	0.616806	0.193	0.138	1.3255e-05	6
ZNF292	9.9552e-10	0.628284	0.503	0.5	1.46093e-05	6
RNF10	1.03694e-09	0.738792	0.489	0.491	1.52171e-05	6
ATP2B1	1.2807e-09	0.676989	0.54	0.545	1.87943e-05	6
FBXW2	1.49881e-09	0.497435	0.153	0.1	2.1995e-05	6
TMEM160	1.59684e-09	0.710733	0.473	0.466	2.34337e-05	6
FMNL3	1.62626e-09	0.705498	0.131	0.081	2.38653e-05	6
ZFX	1.80268e-09	0.617399	0.365	0.328	2.64544e-05	6
SEPT7	1.91739e-09	0.461894	0.66	0.677	2.81377e-05	6
MAPK3	2.06055e-09	0.529923	0.14	0.089	3.02386e-05	6
BANF1	2.1305e-09	0.576093	0.56	0.591	3.12652e-05	6
GMCL1	2.27248e-09	0.741724	0.232	0.18	3.33487e-05	6
ISOC2	2.27393e-09	0.654214	0.212	0.16	3.337e-05	6
STXBP2	2.30499e-09	0.569252	0.287	0.234	3.38258e-05	6
HYPK	2.53747e-09	0.647721	0.484	0.484	3.72373e-05	6
RCC2	2.7951e-09	1.17813	0.409	0.401	4.10181e-05	6
PRPF40A	3.25464e-09	0.610017	0.552	0.552	4.77618e-05	6
MOV10	3.2569e-09	0.559592	0.158	0.104	4.77949e-05	6
ADAM15	3.42889e-09	0.611994	0.101	0.057	5.03189e-05	6
RSBN1L	3.73931e-09	0.718464	0.403	0.388	5.48744e-05	6
RAB2A	4.2425e-09	0.642949	0.525	0.552	6.22586e-05	6
GABPB1	4.93804e-09	0.487758	0.173	0.12	7.24658e-05	6
PHF1	5.51555e-09	0.471173	0.169	0.115	8.09407e-05	6
MBD2	5.73268e-09	0.790633	0.287	0.245	8.4127e-05	6
RAB5C	7.97361e-09	0.596203	0.516	0.531	0.000117013	6
TENT5A	8.01611e-09	0.91686	0.304	0.258	0.000117636	6
SAP130	8.52863e-09	0.36503	0.104	0.061	0.000125158	6
SREBF1	8.53181e-09	0.503345	0.186	0.132	0.000125204	6
KDM5C	9.25049e-09	0.673742	0.258	0.211	0.000135751	6
TMEM184B	9.59282e-09	0.546685	0.182	0.129	0.000140775	6
CHMP3	9.88038e-09	0.587426	0.43	0.409	0.000144995	6
PTDSS1	1.03938e-08	0.617918	0.255	0.209	0.000152529	6
BBX	1.16268e-08	0.815382	0.372	0.351	0.000170624	6
PNPLA6	1.18474e-08	0.727913	0.203	0.152	0.000173861	6
CXHXorf56	1.41424e-08	0.679657	0.236	0.187	0.00020754	6
FUNDC2	1.41661e-08	0.649905	0.354	0.331	0.000207887	6
CUL7	1.48922e-08	0.438352	0.117	0.073	0.000218544	6
SLAMF7	1.94551e-08	0.661584	0.099	0.176	0.000285504	6
SLCO4C1	2.00551e-08	0.371892	0.104	0.062	0.000294309	6
IPMK	2.1462e-08	0.492575	0.2	0.149	0.000314955	6
RANBP2	2.26298e-08	0.639985	0.467	0.461	0.000332092	6
USP33	2.49222e-08	0.707253	0.307	0.271	0.000365733	6
DNAJA1	2.71711e-08	0.745559	0.492	0.483	0.000398736	6
TMEM59	2.96311e-08	0.617003	0.431	0.429	0.000434836	6
DNAJC17	2.9667e-08	0.421028	0.119	0.075	0.000435364	6
ZMYM2	2.99598e-08	0.385435	0.13	0.084	0.00043966	6
INTS6	3.03149e-08	0.394312	0.128	0.082	0.000444871	6
HDAC1	3.05449e-08	0.68747	0.366	0.341	0.000448246	6
ELF4	3.17596e-08	0.403232	0.104	0.063	0.000466072	6
ZDHHC12	3.25985e-08	0.569846	0.199	0.151	0.000478384	6
PAXBP1	3.34205e-08	0.565632	0.343	0.3	0.000490446	6
BSG	3.63619e-08	0.608233	0.432	0.42	0.000533611	6
TAX1BP3	5.23308e-08	0.594444	0.448	0.447	0.000767954	6
ATG2A	5.41688e-08	0.475577	0.129	0.083	0.000794927	6
SQLE	5.64343e-08	1.16006	0.228	0.184	0.000828173	6
RTRAF	5.86171e-08	0.556321	0.549	0.569	0.000860206	6
KRIT1	6.53207e-08	0.62529	0.177	0.13	0.000958581	6
ECM1	6.90366e-08	0.977272	0.14	0.094	0.00101311	6
SLU7	7.15527e-08	0.688359	0.261	0.218	0.00105004	6
NDUFB8	8.01502e-08	0.637383	0.493	0.506	0.0011762	6
MED19	8.9304e-08	0.710023	0.31	0.28	0.00131054	6
EPHX1	8.93326e-08	0.593269	0.184	0.132	0.00131096	6
NUDC	8.94066e-08	0.547423	0.401	0.371	0.00131204	6
CDK13	9.85591e-08	0.671696	0.308	0.274	0.00144635	6
ACTR2	1.00941e-07	0.391983	0.677	0.678	0.00148131	6
CAMTA2	1.02094e-07	0.631117	0.214	0.168	0.00149823	6
MIER3	1.0382e-07	0.325001	0.113	0.07	0.00152356	6
ZNF444	1.11859e-07	0.379642	0.116	0.074	0.00164153	6
ZGPAT	1.15387e-07	0.705548	0.245	0.2	0.0016933	6
ARIH1	1.18908e-07	0.633593	0.273	0.235	0.00174498	6
DHTKD1	1.19502e-07	0.50285	0.127	0.083	0.00175369	6
COPS9	1.23174e-07	0.482315	0.602	0.645	0.00180758	6
PDE6D	1.30576e-07	0.501549	0.122	0.08	0.00191621	6
TRIP4	1.39378e-07	0.574611	0.187	0.14	0.00204537	6
TMUB1	1.41663e-07	0.447943	0.143	0.1	0.00207891	6
BIRC6	1.49698e-07	0.658427	0.372	0.352	0.00219682	6
CLK1	1.56502e-07	0.641176	0.464	0.452	0.00229666	6
SEC11A	1.57317e-07	0.641527	0.479	0.505	0.00230862	6
JUND	1.58852e-07	0.582321	0.544	0.564	0.00233116	6
ACAA2	1.64246e-07	0.720613	0.316	0.287	0.0024103	6
SLC25A51	1.73859e-07	0.475985	0.139	0.095	0.00255139	6
EIF4H	1.74104e-07	0.524409	0.427	0.416	0.00255498	6
AIDA	1.81908e-07	0.394436	0.118	0.077	0.0026695	6
MVK	1.88928e-07	0.541554	0.151	0.107	0.00277252	6
PTPRA	1.90071e-07	0.551217	0.201	0.155	0.0027893	6
HECTD4	1.97586e-07	0.480228	0.166	0.12	0.00289958	6
SPIN1	2.17989e-07	0.713106	0.381	0.369	0.00319898	6
PNP	2.30522e-07	0.383763	0.407	0.38	0.00338291	6
KMT2E	2.401e-07	0.510999	0.469	0.463	0.00352347	6
ST3GAL6	2.49148e-07	0.528299	0.252	0.205	0.00365624	6
YTHDC1	2.66815e-07	0.551017	0.464	0.468	0.00391551	6
YIPF2	2.72051e-07	0.464229	0.152	0.109	0.00399235	6
IER5L	2.76353e-07	0.823256	0.37	0.342	0.00405548	6
ATXN7L1.1	2.7849e-07	0.455867	0.112	0.071	0.00408684	6
UBE2G1	2.83103e-07	0.868618	0.285	0.255	0.00415454	6
RBM39	3.49116e-07	0.382801	0.7	0.738	0.00512328	6
RUNX2	3.64059e-07	0.489746	0.176	0.129	0.00534256	6
SNTB2	3.71958e-07	0.44994	0.123	0.082	0.00545848	6
CHTOP	3.72558e-07	0.741067	0.363	0.35	0.00546728	6
SERINC1	4.36275e-07	0.496389	0.42	0.401	0.00640234	6
EIF4EBP2	5.32095e-07	0.357462	0.133	0.091	0.00780849	6
VAMP2	6.20211e-07	0.56761	0.194	0.152	0.0091016	6
ZMIZ1	6.29303e-07	0.62829	0.376	0.356	0.00923502	6
RNH1	6.45185e-07	0.586389	0.382	0.366	0.00946809	6
PTOV1	6.8763e-07	0.410118	0.116	0.077	0.010091	6
VDAC2	7.40521e-07	0.569403	0.547	0.582	0.0108671	6
IST1	7.53741e-07	0.515561	0.268	0.232	0.0110611	6
CHD2.1	7.82157e-07	0.357078	0.1	0.063	0.0114782	6
SAP25	7.87269e-07	0.38175	0.117	0.078	0.0115532	6
SMARCC1	8.0959e-07	0.599487	0.451	0.451	0.0118807	6
FBRS	8.66039e-07	0.499163	0.186	0.144	0.0127091	6
NRDC	8.86491e-07	0.598088	0.304	0.276	0.0130093	6
DAZAP2	8.93784e-07	0.559595	0.492	0.506	0.0131163	6
PPP2R2A	8.93893e-07	0.587688	0.288	0.254	0.0131179	6
CD47	9.37367e-07	0.716199	0.495	0.514	0.0137559	6
CYTH2	9.92327e-07	0.355057	0.13	0.09	0.0145624	6
CDK11B	1.01331e-06	0.59072	0.306	0.277	0.0148703	6
EIF2S3	1.05316e-06	0.611438	0.522	0.535	0.0154551	6
G6PD	1.05379e-06	0.54612	0.294	0.262	0.0154644	6
WDR47	1.0926e-06	0.477866	0.108	0.07	0.016034	6
VPS26B	1.13409e-06	0.749689	0.156	0.115	0.0166428	6
PXMP2	1.2073e-06	0.512441	0.16	0.119	0.0177172	6
CCDC186	1.21584e-06	0.652039	0.336	0.306	0.0178424	6
B3GALT2	1.31055e-06	0.493153	0.109	0.071	0.0192323	6
ENSBTAG00000021649	1.32348e-06	0.447767	0.231	0.193	0.019422	6
REST	1.40147e-06	0.667449	0.329	0.304	0.0205665	6
PSMG4	1.45664e-06	0.47668	0.599	0.636	0.0213761	6
ZBTB7A	1.54175e-06	0.699959	0.507	0.535	0.0226252	6
ZNF687	1.74917e-06	0.461533	0.114	0.076	0.025669	6
SUGT1	1.82176e-06	0.691989	0.312	0.292	0.0267343	6
CPEB4	1.82302e-06	0.77226	0.404	0.397	0.0267528	6
BET1L	1.83066e-06	0.529424	0.192	0.152	0.026865	6
SDHA	1.89236e-06	0.58884	0.312	0.285	0.0277703	6
FAM210B	1.90988e-06	0.532719	0.142	0.103	0.0280274	6
ALG2	2.17181e-06	0.58049	0.181	0.14	0.0318714	6
RNF13	2.26708e-06	0.272363	0.169	0.259	0.0332695	6
PPP4R2	2.30351e-06	0.621893	0.376	0.367	0.033804	6
ZNF358	2.37094e-06	0.59074	0.165	0.123	0.0347936	6
RFX1	2.65256e-06	0.437693	0.145	0.104	0.0389264	6
RAD21	2.85502e-06	0.548531	0.388	0.376	0.0418974	6
SMARCA4	2.85986e-06	0.48032	0.286	0.251	0.0419685	6
MAP2K2	3.15326e-06	0.542873	0.402	0.4	0.0462741	6
FBXO22	3.86879e-06	0.422667	0.159	0.12	0.0567744	6
WDR11	3.92914e-06	0.483234	0.188	0.148	0.0576601	6
MOB1A	3.95082e-06	0.533118	0.3	0.273	0.0579783	6
EP400	4.02731e-06	0.648955	0.281	0.251	0.0591008	6
IDE	4.30305e-06	0.554075	0.243	0.21	0.0631472	6
TIA1	4.4396e-06	0.585758	0.192	0.154	0.0651511	6
NONO	4.82005e-06	0.580146	0.516	0.546	0.0707342	6
TAPBPL	4.8649e-06	0.636579	0.215	0.179	0.0713924	6
TRA2B	5.02622e-06	0.615769	0.414	0.417	0.0737598	6
YIPF6	5.09163e-06	0.457733	0.164	0.124	0.0747196	6
UBE4A	5.26297e-06	0.51915	0.314	0.289	0.0772341	6
PNN	5.48462e-06	0.478271	0.555	0.573	0.0804869	6
KCTD10	5.71751e-06	0.447873	0.126	0.089	0.0839045	6
TNPO1	5.87378e-06	0.600503	0.239	0.206	0.0861977	6
DHX9	6.58068e-06	0.508064	0.425	0.425	0.0965714	6
ENSBTAG00000027760	6.69638e-06	0.384294	0.115	0.08	0.0982693	6
DYNC1LI2	6.90063e-06	0.352944	0.105	0.071	0.101267	6
CLK4	6.99229e-06	0.516343	0.25	0.213	0.102612	6
GLYR1	7.09437e-06	0.594163	0.239	0.207	0.10411	6
EEF1D	7.42485e-06	0.361987	0.698	0.733	0.10896	6
MGRN1	7.98777e-06	0.418924	0.126	0.089	0.11722	6
PRKCD	8.55012e-06	0.435796	0.262	0.224	0.125473	6
POLDIP3	9.87919e-06	0.465373	0.208	0.172	0.144977	6
HNRNPUL1	1.02924e-05	0.56882	0.478	0.5	0.151041	6
UQCR10	1.03207e-05	0.493417	0.642	0.72	0.151456	6
CCDC112	1.08375e-05	0.72036	0.187	0.151	0.159041	6
UBXN7	1.15713e-05	0.347014	0.107	0.073	0.169808	6
TMEM131	1.23229e-05	0.537386	0.35	0.332	0.180838	6
UBE2N	1.28771e-05	0.622053	0.36	0.361	0.188972	6
PWWP2A	1.5169e-05	0.425225	0.167	0.13	0.222606	6
CAPZA2	1.61861e-05	0.550622	0.499	0.544	0.237531	6
AHSA1	1.67445e-05	0.620191	0.281	0.26	0.245726	6
SEC11C	1.69527e-05	0.653029	0.331	0.324	0.248781	6
PRKAG2	1.72649e-05	0.528824	0.155	0.12	0.253362	6
ARRDC1	1.80469e-05	0.574361	0.214	0.181	0.264839	6
ZC3H12C	1.85682e-05	0.528682	0.133	0.097	0.272488	6
CAPN1	1.87606e-05	0.509669	0.2	0.166	0.275312	6
ACIN1	1.93675e-05	0.409453	0.429	0.43	0.284218	6
CCDC117	2.00943e-05	0.679164	0.211	0.177	0.294885	6
NFIC	2.27683e-05	0.628094	0.22	0.188	0.334125	6
GUSB	2.32017e-05	0.457089	0.166	0.127	0.340486	6
DCAF6	2.36454e-05	0.496709	0.127	0.092	0.346997	6
ARPC1A	2.64941e-05	0.507062	0.209	0.178	0.388801	6
INPP5K	2.65634e-05	0.34763	0.11	0.076	0.389818	6
STK24	2.73076e-05	0.555854	0.302	0.283	0.400739	6
GRINA	2.74904e-05	0.522965	0.255	0.224	0.403422	6
MTF2	2.88402e-05	0.620715	0.218	0.185	0.42323	6
ARPC1B	2.89276e-05	0.637164	0.313	0.31	0.424513	6
SMG7	2.93757e-05	0.737432	0.299	0.285	0.431089	6
ASNA1	3.01243e-05	0.951705	0.251	0.226	0.442074	6
ARF2	3.07816e-05	0.639436	0.207	0.175	0.451721	6
EMILIN2	3.13057e-05	0.709444	0.263	0.232	0.459411	6
UBFD1	3.14025e-05	0.672333	0.238	0.215	0.460832	6
NOL4L	3.22859e-05	0.52236	0.133	0.099	0.473795	6
H2B.5	3.26381e-05	0.426113	0.123	0.09	0.478964	6
MAP2K1	3.28634e-05	0.649098	0.335	0.328	0.482271	6
HDGFL2	3.29435e-05	0.427462	0.122	0.089	0.483446	6
SWT1	3.59312e-05	0.304898	0.108	0.075	0.527291	6
UBQLN1	3.60526e-05	0.47396	0.218	0.188	0.529071	6
ERLIN2	3.63727e-05	0.381686	0.117	0.084	0.533769	6
IGBP1	3.792e-05	0.764243	0.251	0.228	0.556476	6
TXNDC11	3.79819e-05	0.288987	0.158	0.121	0.557385	6
DAP3	3.98199e-05	0.434709	0.06	0.105	0.584357	6
TPM1	4.07925e-05	0.605156	0.181	0.15	0.598629	6
RHBDD2	4.08901e-05	0.366146	0.117	0.084	0.600062	6
IKBKG	4.08902e-05	0.429776	0.137	0.104	0.600064	6
MRFAP1L1	4.84271e-05	0.52074	0.507	0.541	0.710667	6
GFPT1	5.68201e-05	0.422711	0.121	0.089	0.833835	6
UQCRH	5.72787e-05	0.328593	0.747	0.786	0.840565	6
LSM14A	5.78851e-05	0.658668	0.281	0.262	0.849464	6
PPP1R9A	6.04127e-05	0.516562	0.262	0.235	0.886556	6
HLX	6.11001e-05	0.365492	0.137	0.102	0.896644	6
HELZ	6.43989e-05	0.507933	0.258	0.237	0.945054	6
BCOR	6.62502e-05	0.533121	0.153	0.12	0.972221	6
DCTN1	6.90611e-05	0.530232	0.228	0.201	1	6
VRK2	7.01102e-05	0.335672	0.121	0.184	1	6
PPP3R1	7.10461e-05	0.712725	0.27	0.254	1	6
YAF2	7.79562e-05	0.639694	0.188	0.157	1	6
CTBP2	8.24531e-05	0.269335	0.181	0.266	1	6
YIF1B	8.44409e-05	0.524774	0.284	0.268	1	6
GOSR2	9.39247e-05	0.565747	0.198	0.169	1	6
MATR3	9.43151e-05	0.394736	0.534	0.558	1	6
SCAPER	9.67191e-05	0.548174	0.133	0.101	1	6
UBE2I	9.68726e-05	0.571468	0.398	0.415	1	6
MPP5	9.87555e-05	0.612282	0.265	0.245	1	6
PHIP	0.000104475	0.659648	0.379	0.371	1	6
TMOD3	0.000109047	0.596086	0.411	0.427	1	6
C8G	0.000113549	0.367078	0.1	0.07	1	6
DCTN2	0.000118056	0.47569	0.411	0.413	1	6
PRDX3	0.000122322	0.483006	0.32	0.316	1	6
SUDS3	0.000122517	0.66575	0.315	0.311	1	6
DDX31	0.000127219	0.51075	0.281	0.261	1	6
SLC39A13	0.000127981	0.591121	0.168	0.137	1	6
CETN2	0.000134217	0.633061	0.261	0.245	1	6
RHOG	0.000137612	0.336665	0.5	0.661	1	6
NEDD8	0.000140063	0.584627	0.525	0.599	1	6
SEPT11	0.000145687	0.559699	0.137	0.105	1	6
HAUS8	0.000156907	0.474856	0.135	0.104	1	6
LAPTM4A	0.000165323	0.521501	0.603	0.679	1	6
PRKAR1A	0.000167359	0.597349	0.294	0.285	1	6
RALGAPA1	0.000170978	0.569404	0.203	0.175	1	6
CAPRIN1	0.000174167	0.487904	0.396	0.396	1	6
KIAA2026	0.000176128	0.471911	0.197	0.169	1	6
KPNB1	0.000177318	0.528254	0.271	0.254	1	6
HMGCR	0.00018194	1.23059	0.311	0.31	1	6
DLG1	0.000184498	0.300537	0.128	0.098	1	6
MARVELD1	0.00018511	0.326588	0.124	0.093	1	6
ZC3HAV1	0.000189961	0.26586	0.109	0.079	1	6
CEP120	0.000191672	0.430185	0.186	0.155	1	6
NAB2	0.000191865	0.380348	0.104	0.076	1	6
PHKG2	0.000193565	0.502585	0.154	0.124	1	6
TMEM141	0.00019615	0.506691	0.145	0.115	1	6
ENSBTAG00000022489	0.000199491	0.777224	0.354	0.347	1	6
DEDD	0.000199893	0.29868	0.101	0.073	1	6
HK1	0.000206426	0.305326	0.161	0.238	1	6
WDR48	0.000209035	0.449838	0.155	0.125	1	6
ENSBTAG00000002550	0.000213396	0.314765	0.112	0.083	1	6
NIPBL	0.000217572	0.436298	0.502	0.526	1	6
CD2BP2	0.000227459	0.500317	0.228	0.206	1	6
RBM12	0.000235168	0.344206	0.123	0.094	1	6
PCCA	0.000238463	0.397193	0.105	0.077	1	6
TNPO2	0.000246482	0.563857	0.218	0.196	1	6
GATAD2B	0.000253582	0.364556	0.13	0.1	1	6
SNAP29	0.000254751	0.416394	0.107	0.079	1	6
TNFRSF13C	0.000256399	0.967238	0.191	0.156	1	6
BRWD1	0.000272313	0.509303	0.332	0.325	1	6
GATD3A	0.00028212	0.723499	0.377	0.388	1	6
FAR1	0.000290771	0.467694	0.227	0.204	1	6
ENSBTAG00000052700	0.000293584	0.372662	0.11	0.082	1	6
ENSA	0.000332402	0.433837	0.171	0.143	1	6
PPP1R11	0.000343744	0.440463	0.165	0.137	1	6
TAF5L	0.000364625	0.396778	0.121	0.093	1	6
TMEM134	0.000367265	0.452571	0.147	0.118	1	6
RB1	0.000369123	0.492312	0.171	0.142	1	6
C5H12orf73	0.000372043	0.665904	0.297	0.297	1	6
SREK1	0.000403004	0.567145	0.361	0.364	1	6
MIA3	0.000414501	0.411995	0.386	0.387	1	6
AFF4	0.000430244	0.565528	0.3	0.291	1	6
NACC1	0.000432716	0.531831	0.169	0.142	1	6
ENSBTAG00000048353	0.000449533	0.596291	0.29	0.27	1	6
AGFG1	0.000454069	0.556534	0.335	0.335	1	6
PPP1CA	0.000459016	0.527334	0.439	0.458	1	6
SHOC2	0.000470326	0.569652	0.362	0.378	1	6
ZMYM4	0.000474284	0.400145	0.129	0.101	1	6
RAP2C	0.000475528	0.300003	0.191	0.268	1	6
TCIRG1	0.000480448	0.433942	0.35	0.342	1	6
HNRNPLL	0.000491706	0.639237	0.231	0.214	1	6
UBE2Q2	0.000501527	0.476328	0.187	0.161	1	6
BTBD7	0.000512572	0.530575	0.217	0.193	1	6
LHPP	0.000540009	0.291963	0.112	0.085	1	6
JAK2	0.000547293	0.609228	0.259	0.244	1	6
CCNC	0.000558463	0.474674	0.203	0.179	1	6
SPART	0.000565147	0.745186	0.252	0.234	1	6
PDE4B	0.000566431	0.251247	0.165	0.231	1	6
BAZ2B	0.000569518	0.588502	0.261	0.242	1	6
ASAP1	0.000593359	0.796725	0.307	0.307	1	6
ISG20	0.000594266	0.480564	0.108	0.08	1	6
VSIG10L	0.000597167	0.412405	0.371	0.518	1	6
LYPLA1	0.000598865	0.489889	0.14	0.113	1	6
PARM1	0.000615843	0.449323	0.223	0.193	1	6
ZMAT2	0.000620165	0.496544	0.321	0.318	1	6
ADD1	0.000628335	0.517257	0.343	0.345	1	6
HNRNPD	0.000633217	0.333052	0.583	0.622	1	6
TM2D2	0.000696875	0.391761	0.137	0.111	1	6
ENSBTAG00000024657	0.000727963	0.465528	0.31	0.304	1	6
CLASP1	0.000730388	0.479239	0.114	0.089	1	6
RNASEL	0.000740207	0.446277	0.108	0.082	1	6
RAB4A	0.00075032	0.533947	0.119	0.093	1	6
TOMM34	0.000782042	0.491891	0.175	0.152	1	6
C11H9orf16	0.000803349	0.42845	0.576	0.643	1	6
ZFAND2B	0.000828123	0.358398	0.134	0.108	1	6
ZBP1	0.00085287	0.414941	0.139	0.112	1	6
TCERG1	0.000860277	0.253231	0.213	0.293	1	6
ACBD3	0.00086644	0.731345	0.325	0.33	1	6
VIPAS39	0.000870495	0.458119	0.126	0.101	1	6
CALCOCO2	0.000873596	0.419472	0.487	0.524	1	6
TMEM9	0.000878165	0.377012	0.119	0.093	1	6
RNF4	0.000878678	0.538954	0.265	0.253	1	6
PLEKHM2	0.00089112	0.410564	0.18	0.154	1	6
TXNRD1	0.000947932	0.890271	0.326	0.332	1	6
SLC2A6	0.000966074	0.858435	0.17	0.142	1	6
PSMB6	0.000978765	0.837345	0.376	0.406	1	6
CDK12	0.001095	0.575608	0.312	0.309	1	6
PPP2R3C	0.0011293	0.451475	0.132	0.106	1	6
DYNC1H1	0.00112953	0.448404	0.44	0.453	1	6
CARS	0.00117117	0.340889	0.108	0.083	1	6
CNOT9	0.00121919	0.440472	0.169	0.147	1	6
IPP	0.0012271	0.288241	0.101	0.077	1	6
DYRK1A	0.00125302	0.53962	0.269	0.258	1	6
PRPF31	0.00127044	0.333674	0.16	0.136	1	6
SS18	0.00140197	0.489566	0.246	0.23	1	6
PDZD11	0.00141116	0.596453	0.286	0.285	1	6
KAT6A	0.00142687	0.526235	0.271	0.26	1	6
UXT	0.00143566	0.577847	0.446	0.496	1	6
TIMM44	0.00144409	0.782324	0.192	0.166	1	6
CSNK1G2	0.00144508	0.267174	0.128	0.181	1	6
COMMD1	0.0014673	0.26286	0.2	0.28	1	6
SRRM1	0.00152609	0.359944	0.585	0.644	1	6
HBP1	0.00152705	0.530696	0.266	0.252	1	6
LMO2	0.00160646	0.51151	0.338	0.34	1	6
ENSBTAG00000046623	0.00170471	0.47086	0.404	0.437	1	6
GNAS	0.00172257	0.416125	0.165	0.14	1	6
MAPK8	0.00178045	0.546354	0.173	0.15	1	6
YEATS4	0.00179261	0.295915	0.143	0.203	1	6
PDE3B	0.00181117	0.398859	0.172	0.148	1	6
SERBP1	0.00185082	0.294525	0.613	0.65	1	6
NUP107	0.00187071	0.401311	0.171	0.148	1	6
SLC25A17	0.00193393	0.491035	0.174	0.152	1	6
ATXN7	0.00196552	0.347843	0.112	0.088	1	6
ENSBTAG00000051080	0.00212954	0.510988	0.229	0.213	1	6
USP11	0.00216284	0.489917	0.154	0.132	1	6
MYEF2	0.00216928	0.284568	0.072	0.109	1	6
CA2	0.00224766	0.543844	0.14	0.198	1	6
DCTN3	0.00227268	0.569559	0.288	0.291	1	6
KMT2D	0.00227616	0.269069	0.109	0.085	1	6
PSMC3	0.00231683	0.670573	0.277	0.272	1	6
SNX9	0.00268765	0.494313	0.168	0.145	1	6
RASA2	0.00270776	0.457306	0.128	0.104	1	6
AP5Z1	0.00280619	0.362103	0.134	0.111	1	6
TMEM11	0.00281432	0.551356	0.269	0.269	1	6
EVA1B	0.00284819	0.532199	0.181	0.163	1	6
FAM50A	0.00296199	0.330513	0.226	0.309	1	6
ZCRB1	0.00296291	0.364618	0.212	0.292	1	6
SUGP2	0.00306021	0.367741	0.138	0.116	1	6
CASC3	0.00315422	0.478572	0.258	0.25	1	6
FUCA2	0.00315944	0.295908	0.105	0.083	1	6
GPATCH8	0.00335885	0.438042	0.31	0.308	1	6
IRF2	0.00336828	0.316205	0.534	0.597	1	6
SCAF8	0.00341225	0.299467	0.118	0.096	1	6
EDC3	0.00343118	0.391089	0.127	0.105	1	6
KHDRBS1	0.00345967	0.563823	0.368	0.39	1	6
MBNL2	0.00347923	0.449813	0.253	0.239	1	6
ERGIC3	0.00352591	0.594118	0.306	0.312	1	6
IVD	0.00355692	0.286798	0.132	0.183	1	6
OSBPL9	0.00365552	0.505764	0.234	0.225	1	6
ENSBTAG00000045588	0.00367219	0.867315	0.142	0.121	1	6
CHD7	0.00372075	0.4203	0.217	0.198	1	6
HACD2	0.00394836	0.253749	0.155	0.215	1	6
SCYL1	0.00402456	0.511712	0.192	0.172	1	6
ENSBTAG00000050705	0.00407794	0.537643	0.312	0.317	1	6
SIN3A	0.00415933	0.403682	0.192	0.174	1	6
CHD4	0.00418516	0.419792	0.465	0.484	1	6
ENSBTAG00000054797	0.00427711	0.547714	0.158	0.139	1	6
ZNF276	0.00433264	0.349591	0.128	0.105	1	6
CCNT1	0.00439657	0.385806	0.164	0.143	1	6
ACP1	0.00442077	0.30259	0.204	0.279	1	6
PRR14	0.00461006	0.427384	0.134	0.113	1	6
MRE11	0.00472439	0.361777	0.146	0.125	1	6
MCRS1	0.00499984	0.395186	0.145	0.125	1	6
DYM	0.00503852	0.318099	0.11	0.089	1	6
IFNAR1	0.00507901	0.484939	0.208	0.189	1	6
PTK2	0.00508265	0.430556	0.13	0.107	1	6
SAP30L	0.00514431	0.300669	0.116	0.094	1	6
ZFAND2A	0.00515801	0.382114	0.137	0.114	1	6
ZNF609	0.00542097	0.472382	0.266	0.259	1	6
CPT1A	0.00585845	0.679799	0.166	0.147	1	6
TAF1D	0.00592998	0.568412	0.291	0.294	1	6
FAM76B	0.00616004	0.505496	0.192	0.176	1	6
RAD52	0.00629337	0.277296	0.105	0.085	1	6
MYO5A	0.00650382	0.539562	0.218	0.201	1	6
ANAPC15	0.00650573	0.507406	0.259	0.26	1	6
MTM1	0.00659994	0.515853	0.159	0.141	1	6
HNRNPUL2	0.00662742	0.458849	0.408	0.434	1	6
GTF2A2	0.0067184	0.508785	0.332	0.356	1	6
CPSF6	0.00672667	0.441909	0.197	0.183	1	6
INPPL1	0.00675695	0.409597	0.229	0.216	1	6
STX5	0.00695277	0.336125	0.152	0.133	1	6
MGA	0.00706647	0.5699	0.306	0.311	1	6
U2AF1	0.0071021	0.265883	0.322	0.424	1	6
GTPBP1	0.00715208	0.284783	0.102	0.083	1	6
PPM1A	0.00717675	0.347946	0.14	0.12	1	6
DENND1B	0.00721401	0.359811	0.109	0.089	1	6
SRSF3	0.00738577	0.719261	0.295	0.306	1	6
LENG1	0.00745763	0.344778	0.136	0.116	1	6
AKIRIN1	0.00745864	0.487804	0.348	0.369	1	6
ZRANB1	0.00751825	0.441897	0.18	0.163	1	6
PPP6R3	0.00756155	0.446612	0.264	0.258	1	6
ITFG1	0.00763773	0.48286	0.213	0.2	1	6
BCNT2	0.00773448	0.358716	0.193	0.176	1	6
SSSCA1	0.00787853	0.317681	0.09	0.127	1	6
CHD8	0.00811529	0.250379	0.217	0.29	1	6
RP2	0.00822761	0.252673	0.224	0.298	1	6
MAGI3	0.00827649	0.326211	0.112	0.092	1	6
ENSBTAG00000018987	0.00836264	0.589933	0.257	0.257	1	6
ATP6V1F	0.00842308	0.532244	0.483	0.554	1	6
PQLC3	0.00855197	0.552028	0.244	0.238	1	6
N4BP2L2	0.00912706	0.489271	0.415	0.457	1	6
N4BP2L1	0.00928131	0.47283	0.157	0.136	1	6
PLIN2	0.0093051	0.597114	0.408	0.455	1	6
RCOR1	0.0094878	0.282376	0.139	0.187	1	6
PEAK1	0.0096877	0.339167	0.229	0.212	1	6
DIABLO	0.00969713	0.44578	0.289	0.298	1	6
PTP4A1	0.00977005	0.571029	0.226	0.219	1	6
DHX8	0.00980271	0.365373	0.211	0.2	1	6
FRG1	0.00997568	0.536445	0.425	0.469	1	6

## Sheet: c7
gene	p_val	avg_log2FC	pct.1	pct.2	p_val_adj	cluster
FCGR3A	0	2.84548	0.934	0.274	0	7
CFD	0	2.7059	0.997	0.675	0	7
CD55	0	1.79223	0.693	0.177	0	7
GNG11	0	1.58243	0.446	0.063	0	7
CTNNAL1	0	1.28941	0.305	0.028	0	7
CALD1	0	1.20729	0.227	0.007	0	7
TAL1	0	1.12632	0.32	0.017	0	7
ENSBTAG00000048980	0	0.858309	0.863	0.242	0	7
FCER1G	4.79071e-306	1.89033	0.989	0.659	7.03037e-302	7
STX2	6.27521e-254	1.862	0.808	0.363	9.20887e-250	7
MS4A7	2.80691e-251	1.82608	0.829	0.35	4.11913e-247	7
PNP	8.04586e-238	2.97492	0.768	0.355	1.18073e-233	7
PECAM1	1.02994e-225	1.56147	0.475	0.116	1.51143e-221	7
TCF7L2	2.88014e-222	1.53847	0.674	0.241	4.2266e-218	7
PTPRR	4.35274e-220	0.721356	0.151	0.008	6.38764e-216	7
TNFSF10	3.17841e-205	1.23381	0.462	0.118	4.66432e-201	7
S100A11	2.49819e-204	1.30546	0.976	0.64	3.66609e-200	7
GPX1	6.83914e-204	1.61232	0.971	0.781	1.00364e-199	7
AIF1	5.66972e-203	1.71502	0.975	0.752	8.32032e-199	7
TIMP2	9.0109e-192	1.30253	0.575	0.181	1.32235e-187	7
CD300H	1.22141e-187	1.52695	0.631	0.236	1.79241e-183	7
ENO3	1.43074e-183	1.7618	0.514	0.166	2.09962e-179	7
S100A4	2.37006e-175	1.3499	0.685	0.246	3.47806e-171	7
C2	3.36334e-173	1.45435	0.434	0.113	4.9357e-169	7
ITGAL	4.65355e-171	1.60329	0.731	0.333	6.82909e-167	7
MGST1	5.05994e-170	1.0897	0.666	0.254	7.42546e-166	7
SOD2	4.45747e-164	1.00054	0.698	0.32	6.54134e-160	7
CD180	1.55083e-146	0.796727	0.262	0.049	2.27585e-142	7
NR1H3	3.3574e-133	1.11591	0.591	0.236	4.92699e-129	7
CD300LB	1.0749e-117	0.916143	0.26	0.06	1.57741e-113	7
SIRPA	1.107e-117	1.36743	0.769	0.433	1.62452e-113	7
HMOX1	2.1818e-110	1.05884	0.6	0.271	3.20179e-106	7
RNASE4	1.59454e-108	0.83859	0.327	0.091	2.33999e-104	7
MT2A	7.4216e-106	1.93878	0.41	0.153	1.08912e-101	7
CX3CR1	7.00093e-103	1.57455	0.493	0.221	1.02739e-98	7
RIDA	4.01837e-101	0.994229	0.864	0.668	5.89695e-97	7
OLR1	3.28151e-98	0.586051	0.259	0.065	4.81562e-94	7
PILRA	1.97201e-92	1.17601	0.51	0.229	2.89392e-88	7
EMP3	2.90802e-90	0.869452	0.42	0.158	4.26752e-86	7
CD300A	3.18301e-90	1.11321	0.513	0.248	4.67106e-86	7
RAP1B	9.68337e-89	1.32734	0.847	0.69	1.42104e-84	7
TRIM47	1.05264e-86	0.652862	0.18	0.038	1.54474e-82	7
TSPO	1.77562e-85	0.866176	0.844	0.621	2.60573e-81	7
ENSBTAG00000049297	3.29577e-84	0.496199	0.14	0.024	4.83654e-80	7
ENSBTAG00000048353	7.29735e-84	1.01751	0.511	0.255	1.07089e-79	7
ENSBTAG00000047621	3.24258e-82	0.55802	0.157	0.03	4.75849e-78	7
LYN	1.72419e-75	1.03887	0.889	0.76	2.53025e-71	7
ANXA1	6.00391e-75	0.54811	0.648	0.348	8.81074e-71	7
PRKCE	2.45622e-74	0.658842	0.195	0.051	3.6045e-70	7
LRRC25	1.75538e-72	0.980044	0.57	0.319	2.57602e-68	7
SLC44A2	4.41862e-72	0.833285	0.307	0.112	6.48433e-68	7
SH2D1B	1.41741e-69	0.65882	0.195	0.053	2.08005e-65	7
ADORA2B	1.0069e-67	0.478198	0.149	0.033	1.47763e-63	7
RXRA	4.27721e-67	0.663079	0.276	0.096	6.2768e-63	7
SARS	1.69972e-66	1.03895	0.81	0.634	2.49434e-62	7
SELL	3.13542e-66	0.794016	0.631	0.344	4.60123e-62	7
ENSBTAG00000007901	3.46693e-66	0.493871	0.22	0.064	5.08772e-62	7
TXNIP	1.04001e-65	0.808432	0.926	0.77	1.52622e-61	7
LY86	3.36633e-65	0.961099	0.781	0.566	4.94009e-61	7
HES1	1.59473e-64	0.66436	0.291	0.106	2.34026e-60	7
PLAC8B	2.10281e-62	0.923652	0.875	0.682	3.08588e-58	7
STX11	2.30195e-62	0.686419	0.343	0.144	3.37812e-58	7
ACOD1	5.94252e-62	0.304407	0.103	0.018	8.72065e-58	7
GNG7	8.54223e-62	0.773034	0.315	0.129	1.25357e-57	7
CD38	1.93868e-61	0.437782	0.56	0.285	2.84502e-57	7
PGA5	6.94651e-61	0.445053	0.133	0.029	1.0194e-56	7
PLSCR2	1.35208e-60	0.814684	0.43	0.214	1.98417e-56	7
ENSBTAG00000046324	1.51805e-60	0.685791	0.853	0.735	2.22774e-56	7
CCL3	9.72304e-60	0.538319	0.216	0.068	1.42686e-55	7
ARL4A	1.60414e-58	0.693984	0.291	0.114	2.35407e-54	7
SNX10	1.10627e-57	0.684552	0.712	0.465	1.62345e-53	7
ITGB1	1.71146e-57	1.13667	0.759	0.612	2.51156e-53	7
RIN3	3.05194e-57	0.830541	0.379	0.184	4.47872e-53	7
NUPR1	1.04036e-55	0.291518	0.414	0.193	1.52673e-51	7
GBP2	2.32141e-55	0.996887	0.478	0.262	3.40666e-51	7
ENSBTAG00000050846	4.68525e-55	0.864349	0.389	0.19	6.8756e-51	7
PFN1	1.24093e-54	0.538924	0.993	0.978	1.82107e-50	7
ENSBTAG00000038233	2.02871e-53	0.849062	0.341	0.153	2.97714e-49	7
ENSBTAG00000011511	2.31806e-52	0.798934	0.616	0.41	3.40175e-48	7
ENSBTAG00000037799	3.3321e-52	0.528905	0.275	0.111	4.88986e-48	7
SCIMP	2.62159e-51	0.678062	0.333	0.156	3.84718e-47	7
SGK1	6.34685e-51	0.315785	0.613	0.365	9.314e-47	7
GMFG	2.71762e-50	0.697111	0.801	0.647	3.98811e-46	7
SLC46A2	5.85198e-50	0.568335	0.235	0.088	8.58778e-46	7
ABI3	1.40889e-49	0.655172	0.252	0.1	2.06754e-45	7
CD59	2.63165e-49	0.316522	0.102	0.021	3.86195e-45	7
ENSBTAG00000037634	3.52528e-49	0.854375	0.389	0.202	5.17335e-45	7
C3AR1	5.1284e-46	0.726757	0.408	0.207	7.52593e-42	7
SDCBP	9.50609e-46	0.83342	0.451	0.268	1.39502e-41	7
PTGS2	1.73679e-44	0.367162	0.129	0.034	2.54874e-40	7
SULT1A1	6.67339e-44	0.404787	0.376	0.182	9.7932e-40	7
ENSBTAG00000017670	8.26208e-44	0.628695	0.213	0.079	1.21246e-39	7
DUSP6	8.48554e-43	0.657484	0.51	0.306	1.24525e-38	7
XDH	3.78077e-42	0.891042	0.713	0.491	5.54829e-38	7
IFI47	1.88165e-41	0.629431	0.242	0.103	2.76133e-37	7
ENSBTAG00000053098	6.07364e-40	0.41082	0.115	0.031	8.91307e-36	7
MBNL2	1.14e-37	0.606631	0.399	0.229	1.67295e-33	7
ETV5	2.30001e-37	0.318588	0.101	0.026	3.37526e-33	7
SPTSSA	3.80498e-37	0.804975	0.579	0.442	5.58381e-33	7
DOK2	1.73383e-36	0.687776	0.355	0.195	2.54439e-32	7
IFIT2	5.90495e-36	0.394522	0.193	0.076	8.66551e-32	7
ANKRD22	6.42437e-35	0.464761	0.137	0.045	9.42776e-31	7
ENSBTAG00000052878	1.28283e-34	0.437704	0.174	0.067	1.88256e-30	7
ENSBTAG00000050417	1.31791e-34	0.385578	0.155	0.055	1.93403e-30	7
ENSBTAG00000034366	4.14704e-34	0.879821	0.559	0.382	6.08578e-30	7
PTPRC	9.17335e-34	1.00436	0.764	0.613	1.34619e-29	7
ENSBTAG00000051981	5.07237e-33	0.482065	0.298	0.154	7.44371e-29	7
ADGRE5	7.03709e-33	0.960421	0.48	0.319	1.03269e-28	7
TBXAS1	1.8521e-32	0.663949	0.312	0.168	2.71796e-28	7
MTSS1	6.34291e-32	0.363127	0.368	0.212	9.30822e-28	7
CCDC88C	8.90578e-32	0.554713	0.276	0.143	1.30692e-27	7
ENSBTAG00000052147	2.54865e-31	0.439811	0.127	0.044	3.74014e-27	7
GNG2	3.42841e-31	0.71474	0.419	0.279	5.03119e-27	7
ENSBTAG00000049346	1.47513e-30	0.264618	0.289	0.148	2.16475e-26	7
PAM	1.53509e-29	0.448203	0.331	0.18	2.25274e-25	7
CD47	1.78615e-29	0.61899	0.627	0.505	2.62117e-25	7
TMCO1	3.35927e-29	0.431155	0.699	0.592	4.92973e-25	7
TARS	3.8451e-29	0.794571	0.485	0.339	5.64268e-25	7
LAMTOR2	4.08697e-29	0.512905	0.818	0.706	5.99763e-25	7
CD72	5.74479e-29	0.667149	0.337	0.199	8.43048e-25	7
CASP4	2.70145e-28	0.657364	0.509	0.37	3.96438e-24	7
ITGB2	2.86031e-28	0.874175	0.655	0.513	4.1975e-24	7
BTG3	8.74731e-28	0.568371	0.326	0.191	1.28367e-23	7
C16H1orf115	4.80309e-27	0.476374	0.189	0.086	7.04854e-23	7
ENSBTAG00000037937	2.31605e-26	0.844314	0.382	0.234	3.3988e-22	7
FKBP5	2.71864e-26	0.531632	0.541	0.417	3.98961e-22	7
GUCY1B1	4.55894e-26	0.521278	0.176	0.081	6.69024e-22	7
ITGA4	6.57583e-26	0.673735	0.492	0.349	9.65003e-22	7
RNASE6	9.76274e-26	0.388555	0.693	0.578	1.43268e-21	7
CTSS	1.17052e-25	0.547541	0.962	0.854	1.71773e-21	7
TNFRSF1B	8.16767e-25	0.523605	0.504	0.344	1.1986e-20	7
SIRPB1	8.39781e-25	0.468913	0.241	0.128	1.23238e-20	7
LGALS9	2.71214e-24	0.726197	0.67	0.52	3.98006e-20	7
BANK1	3.03903e-24	0.269681	0.214	0.105	4.45977e-20	7
ENPP5	8.55835e-24	0.251212	0.109	0.039	1.25594e-19	7
RASGRP2	1.63545e-23	0.370729	0.116	0.044	2.40002e-19	7
MAP3K8	2.10621e-23	0.408139	0.265	0.149	3.09086e-19	7
OSBPL8	2.85307e-23	0.955887	0.446	0.335	4.18688e-19	7
MMP19	3.79338e-23	0.486237	0.143	0.061	5.56678e-19	7
STK38	8.33011e-23	0.280795	0.421	0.29	1.22244e-18	7
CXCL10	9.43595e-23	0.734685	0.424	0.266	1.38473e-18	7
RHOG	2.72134e-22	0.54341	0.73	0.644	3.99357e-18	7
PSTPIP2	3.57788e-22	0.396626	0.342	0.212	5.25054e-18	7
NR4A1	8.77842e-21	0.310029	0.173	0.084	1.28823e-16	7
SLC2A6	2.21649e-20	0.460628	0.243	0.137	3.25269e-16	7
LY96	2.32977e-20	0.572901	0.547	0.439	3.41894e-16	7
TMEM51	5.16966e-20	0.487648	0.316	0.198	7.58647e-16	7
COX8A	7.42348e-20	0.43624	0.767	0.713	1.0894e-15	7
CPT1A	1.20758e-19	0.386927	0.244	0.141	1.77213e-15	7
CYTIP	1.06129e-18	0.280503	0.391	0.277	1.55744e-14	7
SP140L	2.60624e-18	0.44564	0.371	0.262	3.82465e-14	7
JDP2	2.72855e-18	0.441099	0.281	0.177	4.00414e-14	7
COLGALT1	3.42628e-18	0.343283	0.274	0.167	5.02806e-14	7
CAST	4.196e-18	0.588516	0.485	0.366	6.15763e-14	7
PRR13	1.44461e-17	0.431084	0.518	0.423	2.11997e-13	7
ST6GALNAC2	1.56238e-17	0.399773	0.19	0.105	2.2928e-13	7
SRI	1.6716e-17	0.484399	0.738	0.67	2.45308e-13	7
AMDHD2	2.578e-17	0.423712	0.847	0.801	3.78322e-13	7
SH2D3C	4.00102e-17	0.405265	0.181	0.1	5.8715e-13	7
SERP1	4.29472e-17	0.489532	0.552	0.468	6.3025e-13	7
VSTM1	4.79872e-17	0.404323	0.187	0.102	7.04212e-13	7
VAV3	1.03805e-16	0.325179	0.327	0.221	1.52334e-12	7
PTPN12	1.29773e-16	0.484083	0.442	0.34	1.90443e-12	7
CMBL	2.9178e-16	0.594841	0.363	0.268	4.28187e-12	7
PRR5L	1.18703e-15	0.311673	0.141	0.071	1.74196e-11	7
SLC31A2	1.37869e-15	0.324833	0.222	0.132	2.02322e-11	7
NCF2	3.56198e-14	0.293095	0.127	0.064	5.22721e-10	7
ACVRL1	3.56936e-14	0.268329	0.171	0.096	5.23803e-10	7
SPN	5.10602e-14	0.37457	0.244	0.158	7.49308e-10	7
TNFRSF21	7.02929e-14	0.288413	0.445	0.345	1.03155e-09	7
CLEC12A	8.13977e-14	0.36204	0.595	0.49	1.19451e-09	7
ENSBTAG00000055145	1.83184e-13	0.279887	0.142	0.076	2.68823e-09	7
NDUFB1	2.58126e-13	0.384119	0.76	0.703	3.788e-09	7
STEAP3	5.87714e-13	0.357586	0.136	0.072	8.62471e-09	7
SLC25A19	6.17351e-13	0.325797	0.18	0.107	9.05962e-09	7
NAIP	6.80768e-13	0.576447	0.307	0.208	9.99027e-09	7
ATP1B3	7.75207e-13	0.40668	0.489	0.417	1.13762e-08	7
RNASET2	7.8491e-13	0.631129	0.441	0.356	1.15186e-08	7
ZEB2.1	2.55843e-12	0.43084	0.33	0.234	3.75449e-08	7
PEAK1	4.62434e-12	0.573327	0.29	0.208	6.78622e-08	7
ASIP	6.96175e-12	0.419889	0.132	0.073	1.02164e-07	7
ENSBTAG00000032603	1.07916e-11	0.346268	0.122	0.065	1.58366e-07	7
MLXIP	1.3757e-11	0.499639	0.308	0.227	2.01883e-07	7
PDE3B	3.58252e-11	0.287294	0.219	0.144	5.25735e-07	7
ATP1A1	4.05031e-11	0.660609	0.445	0.376	5.94383e-07	7
IFNGR1	4.15313e-11	0.453164	0.566	0.49	6.09471e-07	7
ARL6IP1	5.71039e-11	0.280665	0.788	0.755	8.38e-07	7
MT1E	8.13337e-11	0.354683	0.1	0.051	1.19357e-06	7
ENSBTAG00000038625	1.06834e-10	0.622072	0.229	0.156	1.5678e-06	7
ARRB2	3.22351e-10	0.433703	0.246	0.175	4.73049e-06	7
AKAP7	5.0239e-10	0.372215	0.203	0.136	7.37257e-06	7
LRP1	5.92429e-10	0.2948	0.124	0.07	8.6939e-06	7
ZFYVE21	7.04201e-10	0.298102	0.233	0.161	1.03341e-05	7
ZEB2	8.08885e-10	0.436526	0.315	0.233	1.18704e-05	7
NEDD9	1.05622e-09	0.592262	0.268	0.202	1.55e-05	7
CAMK2D	1.08571e-09	0.332348	0.516	0.451	1.59328e-05	7
RHBDF2	1.52952e-09	0.341397	0.173	0.109	2.24457e-05	7
ENSBTAG00000001143	1.58408e-09	0.63246	0.364	0.288	2.32464e-05	7
FAM111B	1.92133e-09	0.351619	0.266	0.193	2.81955e-05	7
NMI	2.51579e-09	0.374618	0.369	0.297	3.69191e-05	7
BZW1	2.86727e-09	0.250091	0.841	0.781	4.20772e-05	7
C11H9orf16	5.02938e-09	0.253509	0.669	0.637	7.38061e-05	7
YPEL3	5.22227e-09	0.355991	0.366	0.294	7.66368e-05	7
PRKCD	6.40667e-09	0.431362	0.291	0.222	9.40179e-05	7
FAM45A	1.43706e-08	0.363636	0.229	0.164	0.000210889	7
CSK	1.8218e-08	0.371694	0.53	0.469	0.000267349	7
IFT27	2.83073e-08	0.278957	0.118	0.071	0.000415409	7
CYFIP2	3.34321e-08	0.282555	0.193	0.132	0.000490616	7
MID1IP1	5.88652e-08	0.422659	0.142	0.092	0.000863847	7
ECE1	6.34787e-08	0.473526	0.287	0.223	0.00093155	7
RASA3	7.19839e-08	0.320488	0.268	0.204	0.00105636	7
CALCOCO2	7.40762e-08	0.377424	0.564	0.518	0.00108707	7
NCF4	7.84796e-08	0.479145	0.346	0.286	0.00115169	7
ZNF330	1.46986e-07	0.340056	0.236	0.179	0.00215702	7
BATF2	2.01244e-07	0.280469	0.121	0.075	0.00295326	7
KLF10	3.46145e-07	0.339379	0.297	0.24	0.00507968	7
ARHGEF10L	4.86926e-07	0.300564	0.151	0.101	0.00714565	7
PLAC8	4.98732e-07	0.607421	0.262	0.35	0.00731889	7
HCK	7.51265e-07	0.808327	0.432	0.391	0.0110248	7
ADCY7	1.98267e-06	0.293959	0.337	0.285	0.0290957	7
UNC119	1.99689e-06	0.394768	0.497	0.446	0.0293043	7
TMEM184B	3.03586e-06	0.274914	0.181	0.129	0.0445513	7
SKAP2	6.5846e-06	0.308535	0.627	0.586	0.096629	7
CD302	7.38092e-06	0.281885	0.42	0.372	0.108315	7
LAT2	8.29248e-06	0.393925	0.544	0.514	0.121692	7
TM9SF4	9.73941e-06	0.342242	0.246	0.197	0.142926	7
PTP4A2	1.59755e-05	0.27839	0.71	0.716	0.234441	7
SNX18	1.9387e-05	0.263281	0.236	0.189	0.284505	7
PREB	2.64743e-05	0.319917	0.177	0.135	0.38851	7
RO60	3.03967e-05	0.28781	0.111	0.167	0.446071	7
ENSBTAG00000050786	3.28533e-05	0.267187	0.17	0.125	0.482122	7
ENSBTAG00000024901	3.43825e-05	0.360047	0.276	0.231	0.504563	7
CFP	6.13461e-05	0.43621	0.451	0.418	0.900254	7
ACP2	9.43697e-05	0.325823	0.168	0.126	1	7
SIPA1L1	0.000110405	0.276903	0.173	0.134	1	7
WSB1	0.000173707	0.308577	0.353	0.317	1	7
EGLN1	0.000296489	0.336856	0.343	0.31	1	7
PARP14	0.000451353	0.358776	0.442	0.404	1	7
VSIR	0.000770849	0.340444	0.276	0.245	1	7
MAP3K3	0.000999838	0.395481	0.312	0.285	1	7
MED6	0.00109916	0.251671	0.108	0.152	1	7
SQOR	0.00203752	0.255553	0.27	0.238	1	7
DAGLB	0.00224016	0.308698	0.299	0.271	1	7
SNX2	0.00234238	0.276417	0.452	0.435	1	7
PDCD4	0.00348672	0.271326	0.587	0.58	1	7
ATP7A	0.00620127	0.295415	0.352	0.324	1	7
CCDC32	0.00907925	0.325457	0.303	0.287	1	7

## Sheet: c8
gene	p_val	avg_log2FC	pct.1	pct.2	p_val_adj	cluster
CCL17	0	5.66468	0.435	0.048	0	8
METTL7A	0	4.74773	0.767	0.133	0	8
CCL22	0	4.38535	0.503	0.048	0	8
GPR183	0	3.74311	0.84	0.305	0	8
ADTRP	0	3.71579	0.53	0.066	0	8
IL15	0	3.33243	0.59	0.069	0	8
RAP2B	0	3.30097	0.904	0.437	0	8
TBC1D4	0	3.2787	0.915	0.196	0	8
APPL1	0	3.26694	0.907	0.38	0	8
TSC22D1.1	0	3.2589	0.673	0.116	0	8
TMEM150C	0	3.21048	0.68	0.06	0	8
SAMSN1	0	3.08392	0.915	0.324	0	8
KIF13B	0	3.06624	0.697	0.164	0	8
TSPAN3	0	3.01626	0.976	0.507	0	8
FSCN1	0	2.90945	0.933	0.206	0	8
RAB9A	0	2.85383	0.789	0.256	0	8
LAMP3	0	2.84554	0.912	0.27	0	8
ARHGAP10	0	2.73656	0.652	0.091	0	8
AKAP5	0	2.73274	0.406	0.05	0	8
ETV3	0	2.7197	0.731	0.182	0	8
CCR7	0	2.70243	0.883	0.116	0	8
BASP1	0	2.6078	0.995	0.753	0	8
IER3	0	2.6075	0.844	0.29	0	8
UBD	0	2.5612	0.983	0.423	0	8
GNG5	0	2.55799	0.986	0.839	0	8
CD83	0	2.54125	0.868	0.308	0	8
ADCY6	0	2.51676	0.656	0.085	0	8
ATG4D	0	2.48259	0.849	0.218	0	8
DIXDC1	0	2.33121	0.602	0.095	0	8
PLA2G16	0	2.24083	0.808	0.275	0	8
ENSBTAG00000049233	0	2.22005	0.729	0.211	0	8
C10orf99	0	2.18543	0.544	0.088	0	8
CACNB3	0	2.16825	0.645	0.085	0	8
APBB2	0	2.14948	0.465	0.05	0	8
GRAMD2A	0	2.08972	0.557	0.071	0	8
MARCKSL1	0	2.083	0.978	0.448	0	8
SMAGP	0	2.04365	0.558	0.11	0	8
TMCC3	0	2.04282	0.639	0.131	0	8
STRA6	0	2.03275	0.163	0.004	0	8
S1PR5	0	2.01952	0.521	0.067	0	8
IDO1	0	1.98886	0.898	0.257	0	8
CERS6	0	1.97996	0.471	0.074	0	8
SLCO5A1	0	1.97572	0.539	0.055	0	8
CHN1	0	1.85907	0.402	0.043	0	8
MXD1	0	1.84879	0.606	0.121	0	8
DCLK3	0	1.77353	0.287	0.016	0	8
RABGAP1L	0	1.73033	0.581	0.111	0	8
NXNL2	0	1.59409	0.257	0.007	0	8
EYA2	0	1.57346	0.324	0.024	0	8
SHOX2	0	1.48712	0.16	0.002	0	8
SLC7A11	0	1.28332	0.284	0.023	0	8
IDO2	0	1.17554	0.196	0.006	0	8
WNT5B	0	1.12785	0.157	0.003	0	8
RNF19A	2.04202e-307	2.75534	0.867	0.381	2.99667e-303	8
CRIP1	1.01437e-302	2.3145	0.987	0.766	1.48858e-298	8
RHOC	6.09091e-299	1.64078	0.558	0.11	8.93841e-295	8
NOCT	3.29665e-293	2.02735	0.421	0.063	4.83783e-289	8
ENSBTAG00000053930	9.63907e-293	1.73173	0.412	0.06	1.41453e-288	8
ENSBTAG00000030593	3.11859e-290	2.13331	0.708	0.207	4.57654e-286	8
TUBB	9.12874e-290	2.2468	0.85	0.362	1.33964e-285	8
GADD45B	3.40478e-286	2.35569	0.717	0.212	4.99652e-282	8
SEC61B	1.06084e-285	2.64854	0.977	0.862	1.55678e-281	8
PTGIR	1.22768e-285	1.69117	0.278	0.024	1.80162e-281	8
CUL1	2.35881e-284	2.62833	0.832	0.358	3.46156e-280	8
BCL2A1	1.31179e-283	1.9974	0.95	0.564	1.92505e-279	8
DOK5	3.60864e-283	1.62656	0.259	0.021	5.29567e-279	8
MDM2	3.19877e-281	3.80645	0.793	0.34	4.69419e-277	8
TNFSF13B	7.64383e-280	2.35775	0.727	0.23	1.12173e-275	8
ENSBTAG00000014880	2.22674e-279	2.41945	0.649	0.181	3.26774e-275	8
CHRNE	3.18527e-279	2.37232	0.284	0.027	4.67439e-275	8
SINHCAF	9.01217e-279	2.5122	0.771	0.29	1.32254e-274	8
ADGRG6	7.44703e-278	2.16504	0.344	0.042	1.09285e-273	8
BIRC2	1.87204e-276	2.77176	0.813	0.354	2.74722e-272	8
KCTD20	5.09462e-276	2.82805	0.776	0.297	7.47635e-272	8
MOB1B	2.10348e-275	2.59884	0.807	0.321	3.08686e-271	8
NXN	5.28665e-275	1.58898	0.33	0.039	7.75816e-271	8
BTG1	2.58914e-274	2.26787	0.982	0.735	3.79956e-270	8
PPP1R15B	1.61128e-272	1.87389	0.513	0.103	2.36456e-268	8
C6H4orf48	5.6885e-270	1.67358	0.332	0.039	8.34788e-266	8
TUBB4A	8.13497e-270	3.38284	0.768	0.305	1.19381e-265	8
DEPDC5	2.36448e-269	2.26534	0.56	0.128	3.46987e-265	8
PSPH	2.27484e-266	3.66081	0.599	0.171	3.33833e-262	8
GMPS	2.40813e-266	4.14594	0.722	0.272	3.53393e-262	8
FAM184A	5.74971e-265	1.54623	0.213	0.014	8.43769e-261	8
STK4	1.24335e-264	2.64168	0.859	0.451	1.82462e-260	8
CPNE2	6.7907e-263	1.82179	0.261	0.024	9.96535e-259	8
SRGN	1.86667e-262	2.05638	0.997	0.926	2.73934e-258	8
RTN3	3.03857e-260	2.72807	0.94	0.697	4.45909e-256	8
ADM2	1.11598e-258	2.24088	0.405	0.061	1.63771e-254	8
PLK2	5.55352e-256	2.39374	0.488	0.095	8.14978e-252	8
KPNA4	4.05318e-252	3.11053	0.658	0.219	5.94804e-248	8
NSMCE1	7.77184e-252	2.3066	0.782	0.337	1.14052e-247	8
NR4A3	4.8376e-251	1.97245	0.278	0.029	7.09917e-247	8
VWA1	9.81737e-248	0.91549	0.163	0.008	1.4407e-243	8
HIVEP1	9.83486e-247	2.1674	0.588	0.16	1.44327e-242	8
NUB1	1.10975e-246	3.28489	0.866	0.478	1.62856e-242	8
JAG1	5.69854e-246	0.870534	0.512	0.098	8.36261e-242	8
C23H6orf106	1.32229e-245	2.06901	0.707	0.242	1.94046e-241	8
ANTXR2	3.414e-244	2.59121	0.759	0.297	5.01005e-240	8
GTF3C1	1.49944e-243	2.5591	0.739	0.292	2.20043e-239	8
PCOLCE	8.3814e-243	1.86396	0.576	0.148	1.22997e-238	8
ITGB3	1.15971e-242	1.662	0.262	0.027	1.70188e-238	8
OSTF1	1.0467e-240	2.04632	0.927	0.663	1.53603e-236	8
EPSTI1	5.75558e-236	2.56577	0.896	0.53	8.44631e-232	8
MYH9	2.56911e-234	3.10661	0.882	0.561	3.77017e-230	8
PPM1B	5.81976e-233	2.36233	0.764	0.331	8.5405e-229	8
CCDC88A	1.26143e-232	3.10246	0.894	0.538	1.85115e-228	8
LSP1	3.48533e-232	2.08644	0.962	0.676	5.11473e-228	8
TSPAN13	1.64023e-231	2.30505	0.659	0.208	2.40703e-227	8
PRDM2	9.07616e-230	2.54157	0.686	0.253	1.33193e-225	8
ZFP64	2.35643e-228	2.57507	0.464	0.106	3.45807e-224	8
ADAM9	2.22907e-227	2.6029	0.731	0.301	3.27117e-223	8
GPBP1	3.74842e-226	2.1478	0.841	0.458	5.5008e-222	8
NCOA7	8.45108e-225	2.15299	0.643	0.204	1.2402e-220	8
KCNK6	1.44818e-224	2.12	0.787	0.361	2.1252e-220	8
DENND4A	1.86855e-224	2.50865	0.739	0.304	2.7421e-220	8
EIF1	7.92476e-224	1.97864	0.983	0.943	1.16296e-219	8
MYL9	6.10077e-223	2.39416	0.581	0.173	8.95288e-219	8
ATL2	9.20238e-223	2.55245	0.548	0.156	1.35045e-218	8
RGS1	1.38947e-222	2.28863	0.891	0.476	2.03904e-218	8
SUB1	3.84779e-221	1.82345	0.983	0.866	5.64663e-217	8
CDKN2D	3.34586e-220	1.90324	0.625	0.19	4.91005e-216	8
GABARAPL2	7.18433e-220	2.15964	0.931	0.694	1.0543e-215	8
PTCH2	2.06405e-218	1.5116	0.241	0.024	3.02899e-214	8
DDR1	3.99561e-218	1.33352	0.239	0.024	5.86356e-214	8
RAB8B	2.43697e-217	1.86931	0.915	0.643	3.57626e-213	8
PCNX1	3.48742e-217	1.73079	0.526	0.132	5.11778e-213	8
KCNN1	1.09345e-215	1.29667	0.3	0.039	1.60464e-211	8
FNBP1	2.2051e-215	2.33061	0.909	0.622	3.23599e-211	8
TUBB6	2.57991e-215	1.82554	0.545	0.143	3.78602e-211	8
FLOT1	2.68844e-215	2.42948	0.727	0.322	3.94528e-211	8
ACTG1	2.83447e-215	2.09044	0.987	0.867	4.15958e-211	8
ENSBTAG00000025398	1.62745e-214	2.7033	0.691	0.234	2.38828e-210	8
SWAP70	8.97716e-212	2.98495	0.805	0.435	1.3174e-207	8
SQSTM1	1.22984e-211	2.5159	0.832	0.451	1.80479e-207	8
ANKRD13A	3.47046e-211	2.79483	0.787	0.441	5.0929e-207	8
GALNT7	7.13378e-211	1.92235	0.662	0.239	1.04688e-206	8
C18H19orf33	2.0004e-210	2.34401	0.373	0.069	2.93559e-206	8
WARS	1.34216e-207	1.82546	0.881	0.525	1.96962e-203	8
ARHGAP22	6.28272e-207	1.81106	0.455	0.106	9.21988e-203	8
RBBP4	2.25043e-206	2.57794	0.822	0.472	3.30251e-202	8
ATP5MG	2.38687e-204	1.85955	0.972	0.926	3.50273e-200	8
PPP1R18	3.24564e-204	2.05533	0.864	0.542	4.76298e-200	8
FLNB	2.6596e-203	2.24001	0.622	0.21	3.90297e-199	8
TCAF2	2.43981e-202	1.34744	0.224	0.023	3.58043e-198	8
ZFP36L1	2.74621e-202	1.653	0.987	0.915	4.03007e-198	8
CCNG2	2.01544e-200	1.64554	0.446	0.101	2.95765e-196	8
PLVAP	6.37873e-199	1.63361	0.332	0.055	9.36079e-195	8
ZFAND6	2.24438e-198	2.30803	0.819	0.474	3.29363e-194	8
TTC3	5.05299e-197	3.09078	0.67	0.272	7.41527e-193	8
BCKDHB	1.74678e-196	2.09427	0.485	0.13	2.5634e-192	8
PTPN13	2.61633e-196	1.74075	0.228	0.025	3.83946e-192	8
BIRC3	5.23446e-196	1.89269	0.918	0.632	7.68157e-192	8
DAPP1	9.57046e-196	2.25401	0.773	0.41	1.40447e-191	8
PRKCA	8.28212e-194	2.11889	0.393	0.083	1.2154e-189	8
CLIC2	1.74969e-193	1.62945	0.658	0.239	2.56766e-189	8
LRRK1	6.50379e-193	1.85454	0.647	0.242	9.54431e-189	8
ENSBTAG00000049490	4.98776e-191	1.29692	0.367	0.07	7.31954e-187	8
PTK2B	1.38456e-190	2.08798	0.731	0.326	2.03184e-186	8
FGF9	1.69279e-190	1.39541	0.22	0.024	2.48416e-186	8
CCNI	1.73957e-189	1.94769	0.846	0.544	2.55282e-185	8
RELB	5.07575e-186	1.72824	0.629	0.226	7.44867e-182	8
ITM2C	8.72201e-186	1.30515	0.924	0.707	1.27996e-181	8
GLDC	7.08828e-185	1.28587	0.237	0.028	1.04021e-180	8
ST8SIA4	1.87072e-184	2.03304	0.549	0.178	2.74529e-180	8
LIPG	3.78383e-183	1.11085	0.119	0.005	5.55278e-179	8
PPA1	3.86078e-181	2.98007	0.738	0.345	5.66569e-177	8
PPFIA1	1.6004e-178	2.39472	0.662	0.286	2.34859e-174	8
LY75	1.57106e-177	2.0759	0.846	0.497	2.30553e-173	8
IL21R	3.45625e-175	1.39079	0.575	0.188	5.07205e-171	8
RAB10	4.07861e-175	1.83448	0.846	0.536	5.98536e-171	8
PREX1	7.85267e-175	1.92534	0.717	0.352	1.15238e-170	8
ENSBTAG00000048782	2.3313e-174	1.1984	1	0.997	3.42118e-170	8
TXNL1	4.31221e-173	1.83496	0.782	0.455	6.32817e-169	8
ZC3H12D	8.96183e-173	1.81371	0.517	0.164	1.31515e-168	8
EPS15	2.1685e-172	1.96245	0.625	0.259	3.18228e-168	8
APOBEC3H	1.89462e-171	1.48355	0.461	0.121	2.78036e-167	8
CLASP2	8.08601e-171	1.85954	0.451	0.125	1.18662e-166	8
SLC7A1	9.60713e-171	1.37412	0.355	0.073	1.40985e-166	8
PLXNC1	1.34096e-169	2.56026	0.73	0.382	1.96786e-165	8
GJA4	2.82494e-168	1.90557	0.187	0.019	4.1456e-164	8
PFN1	4.34854e-168	1.46919	0.99	0.978	6.38148e-164	8
TRAFD1	7.6851e-167	2.22255	0.713	0.352	1.12779e-162	8
WDR73	9.84657e-166	1.1762	0.159	0.014	1.44498e-161	8
SLAMF1	2.11619e-165	1.13914	0.216	0.026	3.10551e-161	8
ARID5B	1.95892e-164	2.13768	0.649	0.281	2.87472e-160	8
USP12	2.24601e-164	1.74007	0.7	0.325	3.29602e-160	8
DHX16	6.91731e-164	2.22219	0.533	0.185	1.01512e-159	8
TNFRSF1B	2.48832e-163	1.80878	0.718	0.333	3.6516e-159	8
ARHGAP28	3.61e-163	1.00017	0.35	0.069	5.29767e-159	8
MYO1C	4.15014e-161	1.72592	0.702	0.324	6.09033e-157	8
IL20RB	6.27534e-161	1.75122	0.169	0.016	9.20906e-157	8
B2M	1.80588e-160	0.965579	1	0.999	2.65012e-156	8
PRDX2	1.93885e-160	1.99145	0.816	0.527	2.84526e-156	8
TUBA1A	1.31175e-159	1.5942	0.629	0.25	1.92499e-155	8
CEP350	1.02104e-158	2.10273	0.807	0.499	1.49838e-154	8
FN1	9.31426e-158	4.15922	0.251	0.04	1.36687e-153	8
NEK3	7.02657e-157	1.56767	0.301	0.057	1.03115e-152	8
FLT3	1.02835e-156	2.04996	0.684	0.313	1.50911e-152	8
SBNO1	1.11742e-156	2.20658	0.645	0.295	1.63981e-152	8
UBA52	5.67288e-156	1.19635	0.996	0.994	8.32495e-152	8
DZIP1	4.82346e-155	1.87989	0.273	0.049	7.07842e-151	8
GSTT2	1.05914e-154	0.776899	0.119	0.007	1.55428e-150	8
SH3KBP1	6.19305e-153	1.88384	0.483	0.159	9.0883e-149	8
SYNGR2	3.99398e-152	1.71577	0.9	0.732	5.86116e-148	8
ADAM8	5.82641e-152	1.64507	0.484	0.151	8.55026e-148	8
SESTD1	1.4701e-151	1.82459	0.319	0.068	2.15737e-147	8
PSME2	4.79568e-150	1.66038	0.891	0.654	7.03766e-146	8
SELPLG	7.53836e-150	2.12564	0.789	0.51	1.10625e-145	8
WNK1	7.6741e-150	1.54455	0.69	0.339	1.12617e-145	8
LPCAT1	1.06329e-149	2.18924	0.583	0.237	1.56037e-145	8
TRAF1	1.31225e-149	2.0166	0.478	0.15	1.92572e-145	8
MARCKS	5.6912e-149	1.99478	0.819	0.514	8.35184e-145	8
NTAN1	6.20158e-149	2.12894	0.665	0.332	9.10082e-145	8
CXCL16	1.67799e-148	2.26514	0.873	0.605	2.46244e-144	8
EIF5B	1.29994e-147	2.05436	0.791	0.52	1.90766e-143	8
IL4R	6.18997e-147	1.74211	0.428	0.123	9.08378e-143	8
STAT5A	6.97573e-147	1.83191	0.638	0.295	1.02369e-142	8
KIAA0355	5.91081e-145	1.69891	0.547	0.205	8.67412e-141	8
DNM1	9.43156e-145	0.732412	0.147	0.013	1.38408e-140	8
TPT1	4.70694e-144	1.52009	0.997	0.995	6.90744e-140	8
DAPK1	4.9441e-144	1.68878	0.657	0.313	7.25547e-140	8
RNF19B	4.598e-143	1.97945	0.613	0.263	6.74756e-139	8
CLDN4	1.15022e-142	0.874519	0.224	0.033	1.68794e-138	8
ENSBTAG00000024482	1.57717e-142	1.33673	0.421	0.119	2.3145e-138	8
GPR52	1.85117e-142	0.959997	0.283	0.052	2.71659e-138	8
CDKN1A	2.80472e-142	1.21665	0.465	0.132	4.11593e-138	8
COTL1	2.81081e-142	2.00989	0.898	0.716	4.12486e-138	8
NUDT4	3.89236e-142	2.1532	0.586	0.261	5.71204e-138	8
ENSBTAG00000005315	4.46717e-142	2.08519	0.684	0.378	6.55558e-138	8
AGRN	9.72974e-142	1.56083	0.279	0.051	1.42784e-137	8
ENSBTAG00000055074	2.98678e-141	0.77089	0.19	0.024	4.3831e-137	8
TAF10	1.87686e-140	1.85658	0.863	0.687	2.75429e-136	8
ASXL1	2.15289e-140	1.8512	0.562	0.234	3.15936e-136	8
RIMKLB	3.29846e-140	0.737492	0.101	0.006	4.84049e-136	8
ENSBTAG00000032902	3.82204e-140	1.29453	0.224	0.035	5.60885e-136	8
MAP4	1.11374e-139	2.20922	0.547	0.218	1.63441e-135	8
IL4I1	5.44021e-139	1.66639	0.388	0.1	7.98351e-135	8
ZBTB10	9.43211e-139	1.60977	0.328	0.075	1.38416e-134	8
RRAGC	9.6385e-139	1.99102	0.677	0.366	1.41445e-134	8
REL	6.15272e-138	2.01564	0.653	0.327	9.02912e-134	8
GNB1	2.44232e-137	1.74377	0.843	0.615	3.5841e-133	8
ILK	6.206e-137	1.82088	0.658	0.335	9.10731e-133	8
ATG16L1	1.34156e-136	1.70427	0.601	0.26	1.96874e-132	8
GAN	9.70793e-136	2.17118	0.449	0.153	1.42464e-131	8
TMSB4	2.96775e-135	1.67917	0.977	0.936	4.35517e-131	8
JAK1	3.43483e-135	1.86237	0.863	0.674	5.04061e-131	8
FADS2	6.1529e-135	1.91457	0.352	0.09	9.02938e-131	8
LAMP2	6.47957e-135	1.48754	0.823	0.542	9.50877e-131	8
PTMS	9.99578e-135	1.57421	0.939	0.791	1.46688e-130	8
PNRC1	1.08292e-134	1.85945	0.714	0.414	1.58919e-130	8
GPC1	2.77429e-134	1.19957	0.257	0.048	4.07128e-130	8
PLA2G5	1.28486e-133	3.39274	0.465	0.156	1.88553e-129	8
ISG15	9.01181e-133	1.52892	0.586	0.232	1.32248e-128	8
KPNA3	1.93259e-132	2.32787	0.618	0.301	2.83608e-128	8
ACBD6	2.39391e-132	1.39972	0.33	0.082	3.51306e-128	8
OTULIN	2.72589e-132	1.68166	0.608	0.281	4.00024e-128	8
GDF11	3.21172e-132	0.637795	0.109	0.007	4.71319e-128	8
MINK1	1.85668e-131	1.2059	0.335	0.081	2.72467e-127	8
RNF150	2.27607e-131	1.49702	0.332	0.082	3.34013e-127	8
ZNRF1	8.22307e-131	1.73627	0.759	0.472	1.20674e-126	8
MALT1	2.72363e-130	1.75964	0.442	0.149	3.99693e-126	8
KIAA0556	4.12978e-130	1.08058	0.25	0.047	6.06045e-126	8
PHACTR1	1.13996e-128	1.19248	0.309	0.07	1.67289e-124	8
FADD	1.84643e-128	1.38677	0.676	0.363	2.70964e-124	8
CORO1C	3.029e-128	1.70478	0.581	0.264	4.44506e-124	8
DDX6	2.79133e-127	1.71152	0.771	0.521	4.09628e-123	8
CD44	1.85984e-126	2.84701	0.648	0.342	2.72932e-122	8
PABPC1	3.33036e-125	1.33216	0.948	0.883	4.8873e-121	8
TBC1D8	9.95057e-125	1.70848	0.727	0.435	1.46025e-120	8
NCOA4	2.11095e-124	2.72246	0.689	0.404	3.09782e-120	8
TP53INP1	2.78484e-124	1.91366	0.511	0.2	4.08675e-120	8
GPR132	2.88686e-124	1.83519	0.462	0.162	4.23647e-120	8
KIF3B	9.2424e-124	1.47006	0.388	0.118	1.35632e-119	8
TGFBR1	2.33272e-123	1.62179	0.403	0.125	3.42326e-119	8
TANK	2.88882e-123	1.87725	0.625	0.314	4.23934e-119	8
ANAPC5	8.09972e-123	1.60669	0.476	0.173	1.18863e-118	8
MAP3K1	1.11792e-122	1.68916	0.746	0.467	1.64055e-118	8
ALAS1	1.80524e-122	1.89135	0.603	0.292	2.64918e-118	8
CTSH	2.5336e-122	2.4857	0.913	0.783	3.71805e-118	8
PIK3C2B	9.218e-122	0.926012	0.174	0.023	1.35274e-117	8
UBC	2.55242e-121	1.86133	0.761	0.496	3.74568e-117	8
SUCO	5.59934e-121	2.0259	0.631	0.326	8.21704e-117	8
POGLUT1	2.86313e-120	1.25743	0.277	0.06	4.20164e-116	8
LIMCH1	4.29511e-119	1.11146	0.254	0.05	6.30308e-115	8
DNAJB4	5.52701e-119	1.51793	0.362	0.101	8.11089e-115	8
CNN2	3.43565e-118	1.79711	0.688	0.395	5.04181e-114	8
TCAF1	4.90038e-117	0.994501	0.163	0.021	7.1913e-113	8
UPF2	5.32669e-117	2.1929	0.734	0.472	7.81692e-113	8
CSNK1G1	7.27334e-117	1.474	0.396	0.128	1.06736e-112	8
PTPN1	8.44363e-116	1.88831	0.654	0.358	1.2391e-111	8
EIF3E	1.20799e-115	1.6263	0.846	0.673	1.77272e-111	8
SLC15A4	6.92204e-114	1.3979	0.528	0.221	1.01581e-109	8
RNF167	1.30328e-113	1.62333	0.472	0.19	1.91256e-109	8
VEGFC	1.33667e-113	0.88689	0.227	0.042	1.96157e-109	8
KMT2A	3.27678e-113	1.71943	0.583	0.287	4.80867e-109	8
GALK1	5.16865e-113	1.0844	0.691	0.39	7.58499e-109	8
SLC4A4	6.32581e-113	0.721237	0.119	0.011	9.28312e-109	8
SERTAD2	6.62263e-113	1.49746	0.47	0.183	9.71871e-109	8
TSPAN33	1.60647e-112	1.60202	0.574	0.279	2.35749e-108	8
ENSBTAG00000014882	2.42858e-112	0.658664	0.11	0.009	3.56395e-108	8
TRAF5	2.77264e-112	0.952841	0.227	0.043	4.06885e-108	8
NFKB2	5.42247e-112	1.56466	0.606	0.299	7.95747e-108	8
LGMN	8.85787e-112	2.37284	0.727	0.451	1.29989e-107	8
SESN3	6.40648e-111	1.26862	0.393	0.129	9.40151e-107	8
EEF1A1	6.87953e-111	1.62405	0.98	0.962	1.00957e-106	8
RALGPS1	1.38285e-110	0.762302	0.19	0.031	2.02934e-106	8
MYO1G	3.66888e-110	1.24905	0.528	0.222	5.38408e-106	8
PAN3	2.22366e-109	1.87251	0.682	0.416	3.26322e-105	8
CALM3	2.96591e-109	1.33134	0.766	0.524	4.35247e-105	8
TYROBP	1.97176e-108	1.36822	0.96	0.859	2.89356e-104	8
DLGAP4	7.66169e-108	1.34341	0.526	0.229	1.12435e-103	8
GK5	1.31733e-107	1.17514	0.271	0.065	1.93319e-103	8
ST3GAL2	1.46752e-106	1.45075	0.561	0.269	2.15358e-102	8
PDCD1LG2	1.69517e-106	1.12771	0.28	0.068	2.48766e-102	8
DYNLL2	1.76247e-106	1.68805	0.51	0.224	2.58642e-102	8
CFLAR	2.25903e-106	1.66151	0.535	0.247	3.31513e-102	8
SIAH2	2.35149e-105	1.12941	0.339	0.102	3.45081e-101	8
PRR14L	3.20829e-105	1.96932	0.613	0.344	4.70816e-101	8
FAS	1.66223e-104	1.49014	0.364	0.114	2.43932e-100	8
MAFF	1.69419e-104	1.07019	0.245	0.053	2.48622e-100	8
KDM2B	2.20117e-104	1.20652	0.293	0.076	3.23022e-100	8
FOXO1	7.44864e-104	1.02521	0.318	0.088	1.09309e-99	8
ZNF462	1.01585e-103	0.6746	0.113	0.011	1.49076e-99	8
WDR1	2.01319e-103	1.51115	0.759	0.524	2.95436e-99	8
BMP2K	2.60217e-103	1.66844	0.689	0.425	3.81869e-99	8
RTN4	3.58279e-103	1.76254	0.723	0.485	5.25774e-99	8
TAGLN2	2.16808e-102	1.31464	0.836	0.577	3.18166e-98	8
AKAP13	1.0088e-101	2.07779	0.7	0.473	1.48042e-97	8
TGFBR3	1.48213e-101	0.789087	0.128	0.015	2.17502e-97	8
ANO9	1.49646e-101	0.637155	0.136	0.017	2.19606e-97	8
CLPTM1	2.21595e-101	1.22614	0.563	0.263	3.25191e-97	8
COX1	5.62621e-101	0.941736	0.995	0.996	8.25647e-97	8
MYL6	1.23909e-100	1.44464	0.971	0.938	1.81837e-96	8
SCN3A	1.35283e-100	1.09827	0.143	0.019	1.98529e-96	8
STK17B	5.32258e-100	1.58574	0.507	0.226	7.81088e-96	8
TPM4	1.02892e-99	1.69289	0.721	0.488	1.50994e-95	8
DUSP4	1.07094e-98	0.783688	0.12	0.014	1.57161e-94	8
SLC6A12	1.50564e-98	1.10298	0.225	0.048	2.20953e-94	8
TM4SF5	2.66906e-98	2.93971	0.378	0.136	3.91685e-94	8
PELI1	5.98926e-98	1.31423	0.572	0.288	8.78924e-94	8
RAB5B	6.29547e-98	1.46564	0.561	0.29	9.2386e-94	8
COX3	1.40563e-97	0.874034	1	0.998	2.06277e-93	8
ANXA3	2.67672e-97	1.31351	0.889	0.721	3.92809e-93	8
SEPT9	4.07239e-97	1.45494	0.734	0.507	5.97623e-93	8
HP1BP3	4.5661e-97	1.38351	0.731	0.503	6.70075e-93	8
LAP3	8.29419e-97	1.73801	0.832	0.642	1.21717e-92	8
HNRNPDL	2.01022e-96	1.45927	0.812	0.644	2.94999e-92	8
FLNA	2.20554e-96	1.76872	0.567	0.276	3.23662e-92	8
FAM149A	2.33748e-96	0.899442	0.209	0.043	3.43026e-92	8
PACSIN2	5.6176e-96	1.3891	0.777	0.567	8.24383e-92	8
RAB21.1	7.68382e-96	1.48693	0.615	0.354	1.1276e-91	8
IQCC	8.06985e-96	1.3482	0.443	0.181	1.18425e-91	8
ASAP1	3.82854e-95	2.25295	0.544	0.293	5.61838e-91	8
DOCK4	9.11031e-95	1.12515	0.318	0.096	1.33694e-90	8
S1PR1	8.32641e-94	1.11392	0.21	0.043	1.2219e-89	8
JSP.1	8.3863e-94	0.992169	0.953	0.888	1.23069e-89	8
ETV6	1.26657e-92	1.54073	0.739	0.547	1.8587e-88	8
MISP3	4.61623e-92	0.653834	0.105	0.011	6.77432e-88	8
SNRPC	8.22697e-92	1.92514	0.68	0.471	1.20731e-87	8
MTMR4	6.08022e-91	1.35822	0.44	0.181	8.92272e-87	8
ENSBTAG00000054755	9.75446e-91	1.08251	0.241	0.057	1.43147e-86	8
ND1	2.41159e-90	0.854569	0.983	0.971	3.53901e-86	8
MYO9A	5.86827e-90	1.49309	0.65	0.399	8.61169e-86	8
HMGN1	5.9814e-90	1.37745	0.773	0.557	8.7777e-86	8
PKM	6.31617e-90	1.44969	0.755	0.552	9.26899e-86	8
TRIP10	1.51605e-89	1.02135	0.256	0.064	2.22481e-85	8
NPAS2	1.7506e-89	1.04492	0.985	0.969	2.569e-85	8
RASSF3	7.50574e-89	1.34456	0.526	0.268	1.10147e-84	8
ENSBTAG00000008426	2.46725e-88	0.839625	0.219	0.05	3.6207e-84	8
SRGAP2	3.49813e-88	1.31852	0.535	0.271	5.1335e-84	8
FADS1	4.23589e-88	1.28515	0.28	0.081	6.21617e-84	8
ACTR3	3.12217e-87	1.4863	0.871	0.76	4.58178e-83	8
CLIP1	8.0159e-87	1.37589	0.663	0.415	1.17633e-82	8
LIG3	9.32886e-87	1.16759	0.298	0.093	1.36901e-82	8
SMG1	1.57589e-86	1.50282	0.565	0.309	2.31261e-82	8
EEA1	4.04358e-86	1.62516	0.569	0.315	5.93395e-82	8
HSD17B12	4.46447e-86	1.88343	0.512	0.263	6.55161e-82	8
SFRS18	4.60331e-86	1.54453	0.77	0.579	6.75536e-82	8
ARHGAP31	4.73277e-86	1.33962	0.424	0.176	6.94534e-82	8
SUMO2	9.84768e-86	1.18034	0.899	0.831	1.44515e-81	8
MYO9B	1.03413e-85	1.44305	0.652	0.424	1.51759e-81	8
HSPA1A	1.27566e-85	0.91926	0.782	0.497	1.87204e-81	8
PIN1	1.68529e-85	1.4145	0.613	0.375	2.47316e-81	8
CDC7	3.44191e-85	1.45232	0.293	0.092	5.05101e-81	8
CFL1	3.63232e-85	1.17267	0.978	0.919	5.33043e-81	8
NRP2	3.95258e-85	0.882901	0.23	0.056	5.80041e-81	8
PTK2	2.53432e-84	1.67146	0.302	0.097	3.71911e-80	8
HYAL1	1.13052e-83	1.08588	0.329	0.109	1.65904e-79	8
ATRX	2.08018e-83	1.77491	0.772	0.603	3.05267e-79	8
FXR1	3.85079e-83	1.38991	0.686	0.473	5.65104e-79	8
SBNO2	3.85883e-83	1.22552	0.478	0.223	5.66283e-79	8
ACACA	4.77899e-83	1.05361	0.174	0.035	7.01317e-79	8
PPM1D	1.1438e-82	1.37911	0.451	0.203	1.67853e-78	8
SMAP2	1.24551e-82	1.84915	0.672	0.476	1.82779e-78	8
TNFRSF9	1.43065e-81	0.80521	0.186	0.038	2.09948e-77	8
RHOF	2.74739e-81	1.21014	0.373	0.142	4.03179e-77	8
FAU	7.70332e-81	0.953956	0.995	0.987	1.13046e-76	8
EEF1G	1.31253e-80	1.29532	0.889	0.793	1.92614e-76	8
SPAG9	2.31834e-80	1.75311	0.708	0.526	3.40216e-76	8
LMBR1L	2.60244e-80	1.00901	0.251	0.07	3.81909e-76	8
SLC25A5	7.97889e-80	1.23336	0.721	0.572	1.1709e-75	8
PIM1	3.29981e-79	1.37951	0.574	0.324	4.84247e-75	8
TUBA1B	4.29807e-79	0.705526	0.772	0.559	6.30741e-75	8
CRISPLD2	4.56175e-79	1.3265	0.15	0.026	6.69437e-75	8
ABCG1	7.32751e-79	1.04768	0.262	0.076	1.07531e-74	8
PLCL2	1.11798e-78	1.21865	0.419	0.179	1.64063e-74	8
EIF3K	1.4257e-78	1.52588	0.855	0.751	2.09221e-74	8
GOLGB1	2.18039e-78	1.48614	0.679	0.445	3.19973e-74	8
PWWP2A	5.66769e-78	1.44261	0.329	0.121	8.31733e-74	8
MAD2L2	7.45141e-78	1.16712	0.502	0.255	1.09349e-73	8
ARRB1	3.91607e-77	1.21352	0.396	0.167	5.74684e-73	8
SPIN1	1.34501e-76	1.45035	0.575	0.358	1.9738e-72	8
EPC1	4.09793e-76	1.26969	0.558	0.324	6.01371e-72	8
RHBDF1	4.53562e-76	0.746211	0.138	0.023	6.65603e-72	8
TMEM170A	5.30228e-76	1.29	0.535	0.298	7.7811e-72	8
SSH1	2.19689e-75	1.02674	0.271	0.085	3.22394e-71	8
CHAF1B	4.64795e-75	0.932252	0.124	0.02	6.82087e-71	8
JUNB	1.19311e-74	0.926793	0.629	0.376	1.75089e-70	8
FUBP1	4.32283e-74	1.3867	0.602	0.376	6.34375e-70	8
RUNX2	4.37954e-74	1.36012	0.328	0.12	6.42698e-70	8
CHD9	5.33613e-74	1.77255	0.707	0.514	7.83077e-70	8
ANKH	6.73348e-74	1.10898	0.229	0.063	9.88139e-70	8
LIMA1	1.34845e-73	1.67223	0.534	0.305	1.97886e-69	8
CXCR5	5.07865e-73	0.985614	0.108	0.015	7.45292e-69	8
NFKBIA	9.31954e-73	1.54166	0.808	0.629	1.36764e-68	8
EFR3B	9.41045e-73	0.849294	0.14	0.025	1.38098e-68	8
CD274	1.12317e-72	1.1581	0.367	0.145	1.64826e-68	8
DEPDC7	1.52491e-72	1.08801	0.229	0.064	2.2378e-68	8
CSF2RB	2.12205e-72	1.00802	0.21	0.055	3.11411e-68	8
CYLD	6.25445e-72	1.63173	0.557	0.333	9.1784e-68	8
BOLA	7.05957e-72	0.269275	0.996	0.977	1.03599e-67	8
ENSBTAG00000014449	9.12991e-72	1.36949	0.44	0.219	1.33981e-67	8
EIF4A2	9.64038e-72	1.23897	0.795	0.701	1.41473e-67	8
ADORA2A	9.79022e-72	1.19567	0.23	0.064	1.43671e-67	8
SHISA5	1.47188e-71	1.27104	0.608	0.38	2.15999e-67	8
MAP3K14	4.62812e-71	1.41142	0.443	0.216	6.79177e-67	8
MDFIC	1.39907e-70	1.26377	0.401	0.18	2.05313e-66	8
CYTIP	3.41922e-70	1.57555	0.496	0.272	5.0177e-66	8
KARS	4.36977e-70	1.51947	0.579	0.373	6.41264e-66	8
TNIP1	6.21589e-70	1.54071	0.616	0.394	9.12182e-66	8
CLINT1	1.07536e-69	1.74402	0.639	0.45	1.57809e-65	8
MACO1	2.28541e-69	1.1887	0.451	0.222	3.35384e-65	8
TBL1X	2.41611e-69	1.54329	0.543	0.326	3.54564e-65	8
NCOA2	3.38814e-69	1.46643	0.414	0.196	4.9721e-65	8
MEN1	7.82837e-69	1.31331	0.352	0.144	1.14881e-64	8
CDC42	8.89339e-69	1.23411	0.887	0.837	1.3051e-64	8
SERPINB6	1.28968e-68	0.951885	0.572	0.343	1.89261e-64	8
EZH2	6.49942e-68	1.72303	0.362	0.154	9.5379e-64	8
SLC25A6	8.24441e-68	1.11746	0.941	0.907	1.20987e-63	8
TBCA	9.55041e-68	1.06719	0.589	0.37	1.40152e-63	8
DPH5	1.24318e-67	1.33596	0.329	0.13	1.82437e-63	8
RGS16	1.30304e-67	0.62994	0.137	0.026	1.9122e-63	8
INPP5F	4.86598e-67	1.53718	0.429	0.212	7.14083e-63	8
RASSF2	1.14587e-66	1.23388	0.342	0.141	1.68156e-62	8
RSRC1	1.44947e-66	1.64172	0.502	0.287	2.1271e-62	8
SNRNP27	2.06722e-66	1.34095	0.611	0.41	3.03365e-62	8
IRF2	3.73283e-66	1.26838	0.709	0.586	5.47793e-62	8
ATP6V1B2	8.34094e-66	1.7784	0.616	0.421	1.22403e-61	8
SETD5	1.00057e-65	1.15935	0.545	0.328	1.46834e-61	8
ZBTB17	1.01653e-65	0.80782	0.227	0.067	1.49175e-61	8
CD200	1.01713e-65	0.565568	0.108	0.016	1.49264e-61	8
KIAA1671	1.0325e-65	0.438353	0.102	0.015	1.5152e-61	8
ZNF281	1.14564e-65	1.17119	0.209	0.058	1.68123e-61	8
H3F3A	2.04389e-65	1.02062	0.971	0.943	2.99941e-61	8
STAT3	2.67573e-65	1.68311	0.576	0.371	3.92663e-61	8
NUAK2	6.18548e-65	0.796542	0.154	0.033	9.07719e-61	8
TRAF6	3.31196e-64	1.11798	0.321	0.128	4.8603e-60	8
TRIM31	4.74168e-64	0.48003	0.104	0.016	6.95841e-60	8
ENSBTAG00000052916	5.52009e-64	0.618075	0.152	0.033	8.10073e-60	8
TAB2	5.61687e-64	1.08937	0.32	0.128	8.24276e-60	8
SAP130	7.16617e-64	0.896362	0.201	0.056	1.05164e-59	8
NPEPPS	7.87205e-64	1.36759	0.577	0.386	1.15522e-59	8
SERPINB1	8.87141e-64	1.23435	0.75	0.583	1.30188e-59	8
TSC22D3	1.12557e-63	1.29603	0.504	0.276	1.65177e-59	8
GLRX5	1.61231e-63	1.23117	0.566	0.361	2.36606e-59	8
TNIP2	1.64133e-63	1.16983	0.406	0.193	2.40865e-59	8
HNRNPH3	2.6417e-63	1.08848	0.716	0.546	3.8767e-59	8
USP18	5.25079e-63	1.10551	0.338	0.138	7.70554e-59	8
NSD3	6.7202e-63	1.3358	0.611	0.419	9.86189e-59	8
BOLA-NC1	7.57529e-63	0.719132	0.714	0.513	1.11167e-58	8
GPAT4	9.03743e-63	1.24774	0.412	0.2	1.32624e-58	8
OGDH	1.33857e-62	1.37274	0.394	0.19	1.96436e-58	8
PCBP2	1.44467e-62	1.08089	0.828	0.745	2.12005e-58	8
STAP2	1.98871e-62	0.810051	0.205	0.057	2.91843e-58	8
SSBP3	8.58947e-62	1.12964	0.195	0.054	1.2605e-57	8
CD82	8.64213e-62	1.41216	0.575	0.338	1.26823e-57	8
TMEM39A	1.11258e-61	1.0979	0.282	0.105	1.63272e-57	8
TAOK3	1.72094e-61	1.65463	0.626	0.455	2.52548e-57	8
FBXL17	2.99045e-61	1.20025	0.31	0.124	4.38848e-57	8
WDR7	3.36896e-61	0.814803	0.246	0.081	4.94395e-57	8
TRIM21	6.09521e-61	0.910289	0.314	0.123	8.94473e-57	8
CSNK1G3	1.17292e-60	1.50024	0.613	0.443	1.72126e-56	8
DDHD1	2.1773e-60	1.57325	0.259	0.09	3.19518e-56	8
FBXO2	1.04607e-59	0.424634	0.115	0.02	1.53511e-55	8
NAMPT	1.14044e-59	1.47161	0.494	0.287	1.6736e-55	8
GATD3A	1.36534e-59	1.45813	0.563	0.377	2.00364e-55	8
STAT4	1.72503e-59	0.930945	0.119	0.022	2.53149e-55	8
MCL1	1.78142e-59	1.19551	0.708	0.569	2.61424e-55	8
MYB	2.47359e-59	1.31181	0.242	0.08	3.62999e-55	8
RSRC2	5.85015e-59	1.48011	0.69	0.535	8.58509e-55	8
MEX3C	8.2584e-59	0.996608	0.391	0.185	1.21192e-54	8
ZMYM5	1.74658e-58	1.29544	0.472	0.272	2.5631e-54	8
CTSB	2.42198e-58	0.792974	0.791	0.651	3.55426e-54	8
MYL12A	3.94805e-58	1.31051	0.848	0.744	5.79376e-54	8
CSNK1A1	6.17128e-58	1.13176	0.624	0.462	9.05635e-54	8
TNFAIP3	1.61814e-57	1.03691	0.597	0.372	2.37462e-53	8
ANXA4	4.91401e-57	1.4308	0.539	0.358	7.2113e-53	8
CTDSP2	8.6685e-57	1.12425	0.654	0.49	1.2721e-52	8
ZMYND15	8.88911e-57	0.991423	0.232	0.077	1.30448e-52	8
B4GALT5	1.13208e-56	1.11529	0.318	0.129	1.66133e-52	8
COX4I1	2.13143e-56	0.847678	0.9	0.876	3.12788e-52	8
BCLAF1	2.21425e-56	1.15471	0.656	0.485	3.24941e-52	8
GABARAPL1	2.62607e-56	1.23508	0.485	0.278	3.85375e-52	8
VCP	2.77077e-56	0.99544	0.699	0.523	4.0661e-52	8
ENSBTAG00000052744	3.72043e-56	0.478044	0.122	0.024	5.45973e-52	8
DUSP2	5.40672e-56	1.3466	0.425	0.208	7.93436e-52	8
IRF4	7.67489e-56	0.764216	0.228	0.073	1.12629e-51	8
VIRMA	8.22963e-56	1.19516	0.472	0.278	1.2077e-51	8
CCDC28B	9.07281e-56	0.925317	0.278	0.108	1.33144e-51	8
KTN1	1.21698e-55	1.40791	0.691	0.543	1.78592e-51	8
MAP4K4	1.43498e-55	0.691909	0.166	0.043	2.10583e-51	8
ABHD4	2.25563e-55	1.37154	0.193	0.058	3.31013e-51	8
SEC61A2	5.61607e-55	1.34206	0.207	0.066	8.24159e-51	8
TG	8.68148e-55	0.448486	0.108	0.02	1.27401e-50	8
DMXL2	1.10727e-54	0.681508	0.132	0.029	1.62491e-50	8
ASB14	1.22675e-54	0.379708	0.1	0.017	1.80025e-50	8
TOR3A	1.42756e-54	1.07498	0.402	0.206	2.09494e-50	8
ENSBTAG00000049995	2.65965e-54	1.26741	0.434	0.232	3.90304e-50	8
MCM9	2.69731e-54	0.521425	0.12	0.025	3.9583e-50	8
CDC42SE2	6.47745e-54	1.36004	0.57	0.399	9.50566e-50	8
MOV10	9.38518e-54	1.11586	0.262	0.099	1.37728e-49	8
ADAM15	1.14764e-53	1.00886	0.183	0.053	1.68415e-49	8
CYTH1	1.35611e-53	0.906442	0.293	0.119	1.9901e-49	8
TRAF3	2.51111e-53	1.2554	0.394	0.199	3.68505e-49	8
PHC1	3.32367e-53	0.618905	0.165	0.044	4.87748e-49	8
ENSBTAG00000023792	4.14987e-53	1.09319	0.671	0.508	6.08993e-49	8
GRASP	4.92514e-53	0.976188	0.128	0.028	7.22765e-49	8
TXNDC11	7.24626e-53	1.05614	0.282	0.115	1.06339e-48	8
SEPT11	1.14098e-52	1.09937	0.259	0.099	1.67439e-48	8
AGTRAP	1.48718e-52	1.24509	0.44	0.238	2.18243e-48	8
EMILIN2	2.56796e-52	1.43811	0.417	0.223	3.76848e-48	8
SOCS2	2.66818e-52	0.933849	0.206	0.064	3.91555e-48	8
DNAJC18	3.91839e-52	1.11135	0.324	0.146	5.75024e-48	8
ATF7IP	6.44146e-52	1.66567	0.577	0.407	9.45285e-48	8
KIF1C	6.83549e-52	0.828617	0.287	0.116	1.00311e-47	8
TGIF2	7.94035e-52	0.559507	0.127	0.028	1.16525e-47	8
BMF	1.64555e-51	0.590576	0.127	0.028	2.41485e-47	8
KDM2A	2.69997e-51	1.39961	0.565	0.396	3.96221e-47	8
EIF4B	4.44173e-51	1.16047	0.673	0.511	6.51824e-47	8
HSP90AA1	5.42722e-51	0.749873	0.922	0.847	7.96445e-47	8
IKZF2	7.62728e-51	0.637267	0.134	0.031	1.1193e-46	8
SMARCE1	1.09482e-50	1.1861	0.547	0.386	1.60665e-46	8
KEAP1	1.32094e-50	1.00638	0.442	0.25	1.93848e-46	8
SPRYD7	1.4189e-50	1.35416	0.301	0.133	2.08223e-46	8
FAM229A	1.53047e-50	0.529602	0.242	0.083	2.24596e-46	8
ZFC3H1	1.69656e-50	1.36041	0.571	0.388	2.4897e-46	8
SRRM2	1.90262e-50	0.947158	0.83	0.749	2.79209e-46	8
ENSBTAG00000048631	2.02445e-50	1.02724	0.236	0.084	2.97089e-46	8
RBM43	3.60664e-50	1.09276	0.453	0.258	5.29274e-46	8
APLP1	3.89389e-50	0.939696	0.274	0.109	5.71429e-46	8
ZNF618	9.44335e-50	0.943247	0.265	0.104	1.38581e-45	8
TRIO	1.00086e-49	1.03802	0.398	0.208	1.46876e-45	8
CSNK2A2	1.41009e-49	1.44264	0.396	0.218	2.06931e-45	8
ZBTB25	1.44919e-49	0.591199	0.143	0.036	2.12669e-45	8
TRIP12	2.01621e-49	1.22443	0.577	0.406	2.95878e-45	8
UBB	4.68496e-49	0.856605	0.918	0.89	6.87518e-45	8
CLIC4	5.74541e-49	1.13206	0.339	0.162	8.43139e-45	8
CSRNP1	6.06405e-49	0.836168	0.275	0.11	8.899e-45	8
UHRF1BP1	2.07207e-48	0.553037	0.146	0.038	3.04076e-44	8
DHX58	3.02443e-48	0.879889	0.318	0.143	4.43835e-44	8
SERTAD3	3.31207e-48	0.980552	0.46	0.273	4.86046e-44	8
GNAI3	3.3922e-48	1.27598	0.519	0.35	4.97805e-44	8
RAD18	3.45239e-48	0.986492	0.268	0.109	5.06639e-44	8
SP1	3.89021e-48	0.913292	0.328	0.153	5.70888e-44	8
DNAJC15	4.81035e-48	1.24916	0.36	0.18	7.05919e-44	8
PCNP	1.00454e-47	1.02951	0.58	0.419	1.47416e-43	8
FMR1	1.07157e-47	1.4644	0.443	0.268	1.57253e-43	8
REV3L	1.2386e-47	2.05067	0.323	0.156	1.81765e-43	8
TAPBP	1.48329e-47	1.12156	0.714	0.593	2.17673e-43	8
NIPSNAP2	1.80333e-47	1.38855	0.455	0.286	2.64639e-43	8
PKN3	3.57228e-47	0.358824	0.1	0.019	5.24233e-43	8
EIF3M	3.82447e-47	1.26367	0.749	0.681	5.61242e-43	8
ST18	4.43763e-47	0.664676	0.16	0.045	6.51223e-43	8
ARF3	5.32819e-47	1.32609	0.536	0.377	7.81912e-43	8
ZNF366	5.37421e-47	0.986082	0.492	0.281	7.88666e-43	8
NKTR	5.44457e-47	1.1306	0.711	0.572	7.98991e-43	8
NRM	6.30412e-47	0.707048	0.239	0.091	9.25129e-43	8
FABP5	7.71518e-47	4.14037	0.261	0.109	1.1322e-42	8
ARRDC2	1.12424e-46	1.1832	0.271	0.114	1.64982e-42	8
ENSBTAG00000025385	1.392e-46	1.06784	0.633	0.477	2.04276e-42	8
TBC1D15	1.48758e-46	1.30089	0.389	0.214	2.18302e-42	8
SLC30A4	1.50675e-46	0.40745	0.11	0.023	2.21116e-42	8
SGPL1	2.10944e-46	0.688214	0.575	0.362	3.09561e-42	8
RACK1	4.58693e-46	0.829869	0.949	0.927	6.73132e-42	8
TRAF2	6.22199e-46	0.910636	0.319	0.148	9.13077e-42	8
CHST3	7.11409e-46	0.507311	0.134	0.034	1.04399e-41	8
ZNF217	1.48875e-45	0.978701	0.302	0.14	2.18474e-41	8
DOCK10	1.66491e-45	1.32077	0.589	0.435	2.44325e-41	8
ACTN1	1.73414e-45	1.99307	0.613	0.477	2.54485e-41	8
ARHGAP30	1.92331e-45	1.31179	0.538	0.38	2.82246e-41	8
SELENOT	2.09807e-45	1.21709	0.634	0.523	3.07892e-41	8
B4GALT4	2.24642e-45	0.948564	0.223	0.083	3.29663e-41	8
PPP6C	3.3358e-45	1.0117	0.366	0.193	4.89529e-41	8
RUBCN	3.59726e-45	0.577964	0.127	0.031	5.27898e-41	8
OGA	3.95548e-45	1.04348	0.529	0.36	5.80467e-41	8
TUBA1C	3.98735e-45	0.566702	0.22	0.078	5.85144e-41	8
UBE2L6	4.02008e-45	0.962748	0.347	0.174	5.89946e-41	8
LAT	4.14095e-45	0.839971	0.164	0.048	6.07685e-41	8
CALM1	6.79485e-45	1.32597	0.89	0.899	9.97144e-41	8
HNRNPH1	9.61795e-45	0.881307	0.75	0.655	1.41143e-40	8
GDI1	1.06051e-44	0.966905	0.603	0.45	1.55629e-40	8
DAAM1	1.12038e-44	1.2452	0.394	0.213	1.64416e-40	8
ABRACL	1.35056e-44	0.877307	0.807	0.707	1.98194e-40	8
MBNL2	1.90843e-44	1.31815	0.408	0.23	2.80063e-40	8
GINM1	2.45676e-44	1.11871	0.438	0.272	3.60529e-40	8
EFHD2	4.91353e-44	1.44923	0.799	0.742	7.2106e-40	8
TNFRSF13C	5.24608e-44	1.2331	0.321	0.148	7.69862e-40	8
PARP10	6.40925e-44	0.960669	0.286	0.127	9.40557e-40	8
DDT	8.51749e-44	1.04068	0.649	0.527	1.24994e-39	8
CFAP36	8.56478e-44	1.18754	0.406	0.237	1.25688e-39	8
AFTPH	1.08741e-43	1.12699	0.375	0.207	1.59577e-39	8
SVBP	1.21918e-43	1.53926	0.489	0.341	1.78914e-39	8
AHI1	1.43004e-43	0.967484	0.265	0.112	2.09858e-39	8
PMAIP1	1.52459e-43	0.633901	0.14	0.038	2.23733e-39	8
PLEK	1.6441e-43	1.41146	0.554	0.398	2.41271e-39	8
NOD2	1.64737e-43	1.05249	0.25	0.103	2.41752e-39	8
OTUB1	2.1963e-43	0.909072	0.545	0.389	3.22307e-39	8
TK1	3.77514e-43	1.07782	0.305	0.146	5.54001e-39	8
IL2RG	4.50422e-43	0.785271	0.762	0.629	6.60995e-39	8
EZH1	5.39722e-43	0.876232	0.323	0.16	7.92041e-39	8
OGFRL1	5.83561e-43	0.641639	0.222	0.083	8.56376e-39	8
ARPC5	7.11314e-43	1.06412	0.9	0.872	1.04385e-38	8
TMEM19	9.13437e-43	1.69462	0.284	0.132	1.34047e-38	8
RAPGEF2	1.81139e-42	1.51013	0.306	0.145	2.65821e-38	8
ARID4A	1.85092e-42	1.56249	0.712	0.623	2.71623e-38	8
ALDH7A1	1.97444e-42	1.04404	0.273	0.123	2.89748e-38	8
SP140L	2.88137e-42	1.38206	0.423	0.26	4.2284e-38	8
GRK3	3.06937e-42	1.1286	0.38	0.21	4.50429e-38	8
IKBKB	4.06491e-42	1.04157	0.351	0.187	5.96526e-38	8
ERC1	4.52653e-42	0.893778	0.232	0.092	6.64269e-38	8
CAP1	4.81994e-42	1.045	0.731	0.612	7.07326e-38	8
CSRP1	6.19384e-42	1.31765	0.52	0.355	9.08946e-38	8
ENSBTAG00000051080	6.62462e-42	1.00732	0.367	0.206	9.72163e-38	8
TACC1	7.88176e-42	1.05636	0.434	0.268	1.15665e-37	8
NCOA3	1.30146e-41	1.05094	0.399	0.229	1.9099e-37	8
MED13	1.34792e-41	1.60133	0.47	0.307	1.97807e-37	8
ENSBTAG00000047029	1.9684e-41	1.00882	0.653	0.521	2.88863e-37	8
MFGE8	2.01132e-41	0.938559	0.137	0.038	2.95161e-37	8
IMPA1	2.32189e-41	1.28992	0.602	0.482	3.40738e-37	8
PABPN1	2.43473e-41	0.936827	0.778	0.69	3.57296e-37	8
IFI27L2	2.80857e-41	0.888338	0.554	0.389	4.12158e-37	8
NEDD1	3.1386e-41	1.25214	0.355	0.196	4.60589e-37	8
RIPK2	3.45897e-41	1.44396	0.414	0.251	5.07604e-37	8
MICALL1	3.65469e-41	0.795522	0.224	0.088	5.36326e-37	8
NCOR2	3.70258e-41	1.0951	0.519	0.351	5.43354e-37	8
SON	5.39041e-41	0.804881	0.827	0.765	7.91043e-37	8
MCCC1	7.95297e-41	0.716362	0.205	0.076	1.1671e-36	8
RNF8	2.05677e-40	0.943488	0.23	0.096	3.01831e-36	8
CSDE1	3.52909e-40	0.972016	0.681	0.571	5.17894e-36	8
PFDN5	4.30963e-40	1.00256	0.791	0.751	6.32438e-36	8
AZIN1	4.59462e-40	1.43391	0.54	0.397	6.74261e-36	8
CEP128	4.60359e-40	1.02735	0.173	0.059	6.75576e-36	8
CBX4	5.67335e-40	1.55445	0.278	0.13	8.32564e-36	8
MORC3	6.05415e-40	1.14649	0.426	0.265	8.88447e-36	8
CXCR4	6.4531e-40	0.497661	0.425	0.235	9.46992e-36	8
SLC4A2	8.29519e-40	0.781827	0.248	0.106	1.21732e-35	8
SLC30A1	1.59614e-39	0.857849	0.252	0.107	2.34233e-35	8
MDK	1.96088e-39	0.616121	0.156	0.049	2.87759e-35	8
SKIL	2.28308e-39	0.881169	0.25	0.105	3.35042e-35	8
SHISA4	3.39514e-39	0.419891	0.137	0.038	4.98236e-35	8
EHD1	3.4464e-39	1.04405	0.448	0.287	5.05759e-35	8
ERAP1	3.85823e-39	1.0226	0.382	0.22	5.66196e-35	8
EDF1	4.76078e-39	0.560228	0.748	0.666	6.98644e-35	8
ENSBTAG00000038619	5.63073e-39	0.788661	0.58	0.421	8.26309e-35	8
GTPBP3	8.2882e-39	1.01884	0.312	0.158	1.21629e-34	8
TXNIP	1.16807e-38	1.00636	0.814	0.778	1.71415e-34	8
UBL3	1.25261e-38	0.941775	0.744	0.681	1.8382e-34	8
C18H16orf87	1.52552e-38	1.4626	0.341	0.193	2.2387e-34	8
USP9X	1.86562e-38	1.11464	0.455	0.296	2.7378e-34	8
ZNF292	2.56452e-38	1.01763	0.617	0.493	3.76343e-34	8
BAZ2B	3.09622e-38	1.1608	0.398	0.234	4.5437e-34	8
ST13	4.19641e-38	0.832123	0.711	0.606	6.15823e-34	8
CHD3	1.31824e-37	0.978772	0.356	0.195	1.93451e-33	8
USP34	1.89356e-37	1.07353	0.493	0.344	2.7788e-33	8
HINT1	2.41756e-37	0.795255	0.816	0.776	3.54777e-33	8
RBPMS	2.95404e-37	0.473759	0.152	0.049	4.33505e-33	8
BRD4	3.09677e-37	1.02354	0.525	0.389	4.54452e-33	8
ZGPAT	3.46043e-37	1.06779	0.344	0.195	5.07818e-33	8
HNRNPU	4.10365e-37	0.904854	0.717	0.592	6.0221e-33	8
FUNDC1	4.83815e-37	0.85141	0.293	0.147	7.09999e-33	8
ENSBTAG00000019672	5.18529e-37	0.597027	0.165	0.056	7.60941e-33	8
DNASE1L3	7.91177e-37	0.362023	0.843	0.63	1.16105e-32	8
CEP170	8.1513e-37	1.17989	0.618	0.514	1.1962e-32	8
ARL13B	1.0057e-36	0.723113	0.228	0.096	1.47587e-32	8
RRAS2	1.07548e-36	0.826257	0.15	0.048	1.57826e-32	8
ADAMTSL4	1.68761e-36	0.387169	0.117	0.031	2.47656e-32	8
FDFT1	2.19341e-36	0.923672	0.385	0.227	3.21883e-32	8
PIK3R3	2.22018e-36	0.947904	0.169	0.06	3.25811e-32	8
ACSL5	2.95701e-36	1.55933	0.506	0.369	4.33941e-32	8
XPO1	3.04268e-36	1.00302	0.566	0.421	4.46513e-32	8
PLEKHA1	3.21602e-36	0.906057	0.434	0.274	4.71951e-32	8
SMIM12	4.01233e-36	0.964278	0.277	0.135	5.88809e-32	8
RABGEF1	4.41785e-36	1.01697	0.256	0.117	6.4832e-32	8
PRRC2C	4.67816e-36	0.81983	0.83	0.771	6.8652e-32	8
ZNF579	6.29003e-36	0.536813	0.164	0.057	9.23063e-32	8
CNIH4	6.81619e-36	1.00199	0.608	0.512	1.00028e-31	8
ND5	6.86971e-36	0.437424	0.804	0.714	1.00813e-31	8
CTSC	7.92399e-36	0.489444	0.839	0.746	1.16285e-31	8
CTNNA1	8.20345e-36	0.999676	0.585	0.463	1.20386e-31	8
HSPA5	8.51834e-36	0.87349	0.712	0.564	1.25007e-31	8
YBEY	1.00096e-35	0.959986	0.451	0.302	1.46892e-31	8
FAM49A	1.12159e-35	0.821012	0.401	0.236	1.64593e-31	8
ANKIB1	1.37521e-35	0.97662	0.428	0.276	2.01812e-31	8
FAM174A	1.6628e-35	0.977453	0.522	0.382	2.44016e-31	8
INPP5B	1.89399e-35	1.02573	0.412	0.257	2.77943e-31	8
ENSBTAG00000040507	1.98144e-35	0.788907	0.232	0.102	2.90777e-31	8
TBC1D10B	2.54936e-35	1.19156	0.382	0.235	3.74119e-31	8
LMNB1	3.0301e-35	1.35649	0.355	0.203	4.44667e-31	8
CCDC50	3.75411e-35	1.21235	0.289	0.144	5.50915e-31	8
ZNF226	4.4682e-35	0.873698	0.149	0.05	6.55708e-31	8
PLEKHF2	8.87633e-35	1.1414	0.412	0.264	1.3026e-30	8
RIC1	8.94766e-35	0.642795	0.215	0.089	1.31307e-30	8
ZNF771	9.35456e-35	0.849574	0.262	0.127	1.37278e-30	8
CHKA	1.05947e-34	0.670502	0.293	0.144	1.55477e-30	8
ATF4	1.37176e-34	0.81371	0.686	0.583	2.01306e-30	8
WAPL	1.76709e-34	2.00968	0.554	0.439	2.5932e-30	8
RRAS	1.87427e-34	0.659623	0.22	0.093	2.75049e-30	8
ZBTB18	1.90396e-34	1.07298	0.398	0.251	2.79406e-30	8
TOB1	2.01959e-34	1.17535	0.397	0.251	2.96376e-30	8
GLIPR2	3.00236e-34	0.885564	0.503	0.337	4.40596e-30	8
FOXS1	4.28071e-34	0.535149	0.131	0.039	6.28194e-30	8
CCDC136	4.93227e-34	0.545097	0.146	0.048	7.2381e-30	8
CD151	5.17357e-34	0.717724	0.278	0.134	7.59221e-30	8
DNMT3A	8.90001e-34	0.953212	0.367	0.221	1.30608e-29	8
RABEPK	9.29207e-34	0.576195	0.192	0.076	1.36361e-29	8
SLC27A3	9.40456e-34	0.77886	0.165	0.06	1.38012e-29	8
POMC	1.01149e-33	0.802395	0.245	0.116	1.48435e-29	8
PAFAH1B1	1.16316e-33	1.0574	0.581	0.473	1.70693e-29	8
PCMTD1	1.33629e-33	0.884392	0.37	0.221	1.961e-29	8
SF3B1	1.43441e-33	0.739783	0.758	0.662	2.10499e-29	8
PLEKHO1	1.85188e-33	0.973146	0.616	0.495	2.71763e-29	8
ASH1L	2.005e-33	1.04335	0.639	0.543	2.94234e-29	8
KIRREL2	2.79327e-33	1.07565	0.259	0.122	4.09912e-29	8
PPP1R14A	2.93047e-33	1.17666	0.44	0.296	4.30047e-29	8
PRKCI	3.96268e-33	0.973136	0.246	0.117	5.81523e-29	8
KMT2C	4.02325e-33	1.31872	0.431	0.288	5.90413e-29	8
IER5L	5.3922e-33	1.22572	0.48	0.336	7.91305e-29	8
SERF2	7.8332e-33	0.738283	0.94	0.946	1.14952e-28	8
SLC9A1	1.25347e-32	0.783365	0.344	0.195	1.83947e-28	8
WDR25	1.37467e-32	0.506029	0.15	0.052	2.01732e-28	8
STAT5B	1.52599e-32	0.90958	0.286	0.149	2.23939e-28	8
GLTP	1.60082e-32	1.06649	0.415	0.275	2.34921e-28	8
CKAP2	1.6713e-32	1.33841	0.218	0.096	2.45264e-28	8
HK1	2.12208e-32	2.51326	0.357	0.226	3.11415e-28	8
NUCB1	2.81884e-32	0.666311	0.501	0.355	4.13664e-28	8
ATP13A3	3.06257e-32	0.981226	0.451	0.301	4.49432e-28	8
AEBP2	3.48959e-32	1.11709	0.393	0.253	5.12098e-28	8
ECD	4.43003e-32	0.796309	0.197	0.082	6.50106e-28	8
TRIOBP	4.51735e-32	0.892248	0.256	0.125	6.62921e-28	8
SGPP1	4.62021e-32	1.11394	0.461	0.333	6.78016e-28	8
BCL2L14	4.90813e-32	0.781707	0.303	0.156	7.20269e-28	8
SGK1	6.40686e-32	1.14175	0.524	0.373	9.40207e-28	8
TSC22D1	1.15994e-31	1.0273	0.447	0.3	1.70222e-27	8
ATP6V0D1	1.31707e-31	0.928872	0.561	0.446	1.93279e-27	8
ALG2	1.75962e-31	0.82429	0.266	0.136	2.58224e-27	8
DENND5A	1.846e-31	0.933396	0.319	0.177	2.70901e-27	8
RBM6	2.5786e-31	1.07245	0.366	0.227	3.7841e-27	8
PVR	2.93263e-31	1.53226	0.232	0.106	4.30364e-27	8
P2RY10	3.16735e-31	0.959849	0.471	0.336	4.64808e-27	8
ATP6V1C1	3.65739e-31	0.944163	0.392	0.251	5.36722e-27	8
NAP1L1	3.91101e-31	0.809068	0.627	0.526	5.73941e-27	8
NFE2L1	4.44755e-31	1.05837	0.53	0.406	6.52679e-27	8
FAM129A	4.75295e-31	0.978287	0.341	0.196	6.97496e-27	8
FYTTD1	6.17531e-31	0.792544	0.261	0.131	9.06227e-27	8
CYFIP1	1.27277e-30	0.964001	0.538	0.406	1.86779e-26	8
NADK	1.369e-30	0.849986	0.318	0.181	2.009e-26	8
NET1	1.95313e-30	1.0561	0.433	0.285	2.86621e-26	8
VAMP5	2.05725e-30	1.1804	0.451	0.31	3.01901e-26	8
SFPQ	2.31792e-30	1.35626	0.542	0.423	3.40154e-26	8
NAIF1	3.06993e-30	0.72773	0.109	0.032	4.50513e-26	8
SPSB1	3.41806e-30	0.539047	0.111	0.033	5.016e-26	8
HBP1	3.51868e-30	0.974831	0.387	0.245	5.16367e-26	8
BCKDHA	4.35358e-30	0.645077	0.215	0.098	6.38888e-26	8
HNRNPA1	4.94163e-30	1.0857	0.823	0.793	7.25185e-26	8
AIMP1	5.27359e-30	0.949607	0.63	0.561	7.73899e-26	8
MFSD14A	7.71427e-30	0.993141	0.406	0.272	1.13207e-25	8
EIF2S2	7.92659e-30	1.2624	0.62	0.518	1.16323e-25	8
FCHSD2	7.96691e-30	0.60977	0.293	0.153	1.16914e-25	8
BRMS1L	8.72209e-30	0.655608	0.193	0.082	1.27997e-25	8
MICU1	9.35685e-30	1.10827	0.421	0.291	1.37312e-25	8
WWP2	1.20947e-29	0.958818	0.255	0.13	1.7749e-25	8
RAMP2	1.39809e-29	0.894572	0.398	0.246	2.0517e-25	8
RBX1	1.51259e-29	0.740003	0.743	0.693	2.21973e-25	8
SDHAF2	2.20205e-29	0.895268	0.581	0.48	3.23151e-25	8
ENSBTAG00000054865	2.24915e-29	0.78479	0.455	0.325	3.30063e-25	8
RNF34	2.25744e-29	0.654577	0.157	0.06	3.3128e-25	8
FBRSL1	2.86198e-29	0.431889	0.105	0.031	4.19996e-25	8
DENND4C	3.02465e-29	0.930219	0.196	0.086	4.43868e-25	8
ERAP2	3.09723e-29	1.02394	0.43	0.3	4.54519e-25	8
PSME1	3.2049e-29	0.755564	0.807	0.769	4.7032e-25	8
PARP11	3.22935e-29	0.754769	0.319	0.182	4.73907e-25	8
MYADM	3.40633e-29	1.36758	0.357	0.229	4.99879e-25	8
ENSBTAG00000024492	4.19169e-29	0.348068	0.102	0.029	6.15131e-25	8
PALM2	4.29538e-29	1.14885	0.447	0.305	6.30347e-25	8
SMURF2	5.40692e-29	0.565376	0.137	0.048	7.93466e-25	8
SNW1	8.92875e-29	0.971637	0.558	0.46	1.31029e-24	8
ZNF644	9.99715e-29	0.848567	0.53	0.41	1.46708e-24	8
IRAK2	1.22766e-28	0.904543	0.312	0.175	1.80159e-24	8
KRI1	1.28331e-28	0.74329	0.209	0.096	1.88325e-24	8
PQLC2	1.65553e-28	0.896385	0.335	0.202	2.42948e-24	8
DENND1C	2.90835e-28	1.3339	0.269	0.146	4.268e-24	8
SERTAD1	3.22479e-28	0.728037	0.275	0.147	4.73238e-24	8
CD48	3.34248e-28	1.09686	0.7	0.676	4.90509e-24	8
KCMF1	3.55425e-28	0.833288	0.451	0.328	5.21587e-24	8
CHAC2	4.3681e-28	0.376431	0.118	0.038	6.41019e-24	8
ZBTB38	6.62962e-28	0.948795	0.389	0.253	9.72897e-24	8
NADK2	6.65529e-28	0.578298	0.136	0.049	9.76663e-24	8
BTF3	1.04693e-27	0.873711	0.822	0.813	1.53637e-23	8
ENSBTAG00000022489	1.94782e-27	1.16414	0.464	0.341	2.85842e-23	8
EIF3F	2.08436e-27	0.890498	0.572	0.485	3.05879e-23	8
H3F3B	2.4135e-27	0.459808	0.937	0.932	3.54182e-23	8
CALM2	3.05775e-27	0.812913	0.877	0.879	4.48725e-23	8
CCDC125	3.66343e-27	0.547854	0.111	0.036	5.37608e-23	8
ENSBTAG00000020684	5.4608e-27	0.896613	0.759	0.681	8.01372e-23	8
CLTA	5.60347e-27	0.833145	0.776	0.746	8.22309e-23	8
MARCH5	5.85036e-27	1.1157	0.237	0.122	8.5854e-23	8
BAZ1B	8.19263e-27	0.859696	0.46	0.334	1.20227e-22	8
CAPZB	9.67231e-27	0.78058	0.353	0.225	1.41941e-22	8
ABTB2	1.38574e-26	0.454931	0.102	0.031	2.03358e-22	8
CCDC9	1.58613e-26	0.75811	0.233	0.119	2.32764e-22	8
DYNC1LI1	1.59785e-26	0.923468	0.562	0.454	2.34485e-22	8
ST3GAL3	1.90868e-26	0.646756	0.17	0.073	2.80098e-22	8
PRRC2B	2.19683e-26	0.828719	0.257	0.138	3.22385e-22	8
REPS1	2.74565e-26	0.978242	0.405	0.281	4.02924e-22	8
SAFB	2.90536e-26	0.766139	0.561	0.452	4.26362e-22	8
ENSBTAG00000046041	3.01261e-26	0.649321	0.183	0.081	4.42101e-22	8
NCOA1	4.03463e-26	1.29658	0.411	0.292	5.92082e-22	8
SBDS	4.4454e-26	0.884567	0.398	0.277	6.52363e-22	8
ZBTB8OS	6.3418e-26	0.673121	0.241	0.126	9.30659e-22	8
NFKBIB	7.07437e-26	0.712406	0.265	0.146	1.03816e-21	8
CPEB4	7.8375e-26	1.0795	0.503	0.391	1.15015e-21	8
TPRG1L	8.65231e-26	0.761222	0.52	0.409	1.26973e-21	8
MOB3A	1.00961e-25	0.786039	0.28	0.157	1.4816e-21	8
EPB41	1.57271e-25	0.841232	0.366	0.239	2.30796e-21	8
SSR4	2.20292e-25	0.321645	0.882	0.86	3.23278e-21	8
GOLGA2	2.51521e-25	0.914235	0.438	0.321	3.69107e-21	8
ILVBL	3.49458e-25	0.866957	0.133	0.051	5.1283e-21	8
PPP2R5E	7.18615e-25	0.828269	0.334	0.213	1.05457e-20	8
ZYX	7.9962e-25	0.836897	0.604	0.507	1.17344e-20	8
PPP1R10	8.15008e-25	0.734823	0.327	0.203	1.19602e-20	8
ASF1A	8.23107e-25	0.514559	0.138	0.054	1.20791e-20	8
PHAX	8.35833e-25	0.890828	0.406	0.286	1.22658e-20	8
TRAPPC10	9.64502e-25	0.792313	0.305	0.182	1.41541e-20	8
BCAS4	1.14268e-24	0.853791	0.252	0.139	1.67688e-20	8
ZNF609	1.24556e-24	0.935235	0.374	0.253	1.82786e-20	8
PAPOLA	1.65878e-24	0.869286	0.562	0.484	2.43426e-20	8
NF2	2.11836e-24	0.414792	0.136	0.052	3.10869e-20	8
HCCS	2.22553e-24	0.690184	0.191	0.09	3.26596e-20	8
TXNRD1	2.36272e-24	1.78356	0.423	0.327	3.4673e-20	8
SLC25A29	2.53035e-24	0.439013	0.122	0.044	3.71329e-20	8
KDELR1	2.96198e-24	0.870254	0.581	0.518	4.3467e-20	8
BECN1	3.54441e-24	0.842485	0.433	0.326	5.20142e-20	8
FAM117A	4.30411e-24	0.666119	0.182	0.084	6.31629e-20	8
FBXW5	4.48404e-24	0.653692	0.237	0.124	6.58032e-20	8
DNAJA2	7.12432e-24	0.686664	0.496	0.386	1.04549e-19	8
PCGF5	7.60444e-24	0.589329	0.163	0.07	1.11595e-19	8
ATP2B4	8.7241e-24	0.480331	0.104	0.035	1.28026e-19	8
SUPT4H1	1.21835e-23	0.442627	0.165	0.071	1.78794e-19	8
MSL1	1.32713e-23	0.671262	0.188	0.09	1.94757e-19	8
MGRN1	1.33436e-23	0.747782	0.183	0.086	1.95817e-19	8
RSF1	1.50481e-23	0.927732	0.493	0.39	2.20831e-19	8
EIF2B4	1.65973e-23	1.00819	0.335	0.22	2.43566e-19	8
MED25	1.8147e-23	0.803984	0.327	0.208	2.66308e-19	8
DCAF6	2.27873e-23	0.60162	0.187	0.089	3.34403e-19	8
EWSR1	2.28685e-23	0.943216	0.504	0.408	3.35595e-19	8
PAIP1	4.21308e-23	0.891186	0.411	0.305	6.18269e-19	8
PACS1	4.77981e-23	0.805571	0.245	0.134	7.01437e-19	8
QARS	5.28949e-23	0.78323	0.333	0.217	7.76232e-19	8
KDM6B	5.92181e-23	0.716489	0.396	0.275	8.69026e-19	8
MAPRE1	7.6252e-23	0.695363	0.488	0.38	1.119e-18	8
CIDEA	7.68538e-23	0.429037	0.111	0.04	1.12783e-18	8
FAM32A	8.61249e-23	0.790278	0.654	0.601	1.26388e-18	8
ATP6V0A1	2.00034e-22	1.23294	0.391	0.275	2.93549e-18	8
BAZ1A	2.12972e-22	0.778074	0.618	0.522	3.12537e-18	8
LONRF1	2.78075e-22	0.53292	0.125	0.049	4.08075e-18	8
TAX1BP1	2.79571e-22	0.691059	0.708	0.683	4.10271e-18	8
NOL4L	3.12116e-22	0.601679	0.195	0.096	4.5803e-18	8
SNX5	3.5632e-22	0.823245	0.474	0.377	5.22899e-18	8
ANO6	4.04804e-22	0.754752	0.239	0.132	5.9405e-18	8
HLX	4.58779e-22	0.647348	0.2	0.099	6.73258e-18	8
ARPP19	4.61265e-22	0.80171	0.479	0.381	6.76907e-18	8
TMEM158	4.79803e-22	0.931759	0.146	0.062	7.04111e-18	8
CAPZA1	6.23907e-22	0.682322	0.725	0.664	9.15584e-18	8
MCRIP1	6.25974e-22	0.809883	0.342	0.232	9.18617e-18	8
SUCLG2	6.71386e-22	0.883166	0.557	0.481	9.85259e-18	8
TBC1D16	7.89045e-22	0.518203	0.1	0.034	1.15792e-17	8
RABEP1	8.95528e-22	0.964341	0.419	0.319	1.31419e-17	8
INPP5K	1.16291e-21	0.542583	0.163	0.074	1.70657e-17	8
CD40	1.25781e-21	1.12632	0.538	0.459	1.84583e-17	8
CYP4V2	1.33596e-21	0.848519	0.36	0.237	1.96052e-17	8
RALY	1.36768e-21	0.7922	0.574	0.492	2.00707e-17	8
SSR2	1.58806e-21	0.583423	0.822	0.81	2.33048e-17	8
ABHD6	1.7231e-21	0.772209	0.25	0.142	2.52864e-17	8
WDR44	2.04266e-21	0.847485	0.268	0.161	2.9976e-17	8
ZMYM6	2.19305e-21	0.942246	0.366	0.261	3.21831e-17	8
NFE2L3	3.78238e-21	0.861318	0.53	0.434	5.55065e-17	8
FER	5.81022e-21	0.571332	0.163	0.075	8.5265e-17	8
DIPK1A	5.96775e-21	0.74841	0.277	0.169	8.75767e-17	8
INTS3	6.37604e-21	0.688024	0.232	0.13	9.35684e-17	8
CAPNS1	6.78254e-21	0.599681	0.689	0.63	9.95338e-17	8
SPRED1	7.04753e-21	0.722728	0.269	0.16	1.03422e-16	8
SLC35E3	8.2012e-21	0.956645	0.178	0.088	1.20353e-16	8
NEU1	8.36658e-21	0.698683	0.237	0.133	1.2278e-16	8
SNX20	8.6004e-21	0.843662	0.233	0.132	1.26211e-16	8
ICAM1	9.16115e-21	0.793569	0.406	0.294	1.3444e-16	8
TOP2B	1.44175e-20	0.742443	0.554	0.462	2.11577e-16	8
CNOT1	1.45683e-20	0.729249	0.379	0.269	2.13789e-16	8
PLEKHG2	1.46519e-20	0.490135	0.105	0.039	2.15017e-16	8
OXA1L	1.87321e-20	0.812397	0.423	0.317	2.74894e-16	8
EZR	1.9469e-20	1.0137	0.589	0.525	2.85707e-16	8
ATP6V1E1	1.99874e-20	0.629542	0.63	0.573	2.93315e-16	8
RNF10	2.0736e-20	0.904265	0.558	0.487	3.04301e-16	8
UBE4A	2.35956e-20	0.818051	0.387	0.285	3.46265e-16	8
ELK3	2.36857e-20	0.821013	0.421	0.32	3.47587e-16	8
PPP1R12A	2.422e-20	0.829498	0.516	0.433	3.55428e-16	8
DDX17	3.01276e-20	0.542192	0.781	0.741	4.42122e-16	8
TRIM33	3.11098e-20	0.710797	0.219	0.121	4.56537e-16	8
CREBBP	3.47019e-20	0.856337	0.498	0.414	5.09251e-16	8
MYO5A	3.54828e-20	0.793678	0.307	0.196	5.20709e-16	8
ENSBTAG00000051457	3.87341e-20	0.608334	0.16	0.075	5.68422e-16	8
UBXN1	3.88071e-20	0.716639	0.485	0.405	5.69495e-16	8
ENSBTAG00000047764	4.67482e-20	0.75657	0.182	0.091	6.86029e-16	8
HUWE1	4.85551e-20	0.808065	0.464	0.371	7.12547e-16	8
HIPK2	5.5697e-20	0.886714	0.147	0.067	8.17353e-16	8
JMJD1C	6.32478e-20	0.791834	0.548	0.456	9.28161e-16	8
RBBP6	7.01386e-20	1.35147	0.53	0.447	1.02928e-15	8
ATXN7L1.1	7.45421e-20	0.449304	0.152	0.07	1.0939e-15	8
MAGT1	9.17774e-20	0.973937	0.539	0.475	1.34683e-15	8
C23H6orf136	1.5066e-19	0.422738	0.124	0.052	2.21094e-15	8
RASSF4	1.62267e-19	0.933223	0.36	0.251	2.38127e-15	8
BUD31	1.66867e-19	0.893224	0.553	0.494	2.44877e-15	8
DNAJB6	2.21502e-19	0.595472	0.241	0.139	3.25054e-15	8
GCDH	2.33446e-19	0.687511	0.271	0.168	3.42582e-15	8
DDB1	2.85851e-19	0.851491	0.355	0.253	4.19486e-15	8
ENSBTAG00000045580	3.09051e-19	0.664558	0.154	0.071	4.53532e-15	8
N4BP2L1	3.37407e-19	0.632493	0.234	0.132	4.95144e-15	8
HMG20B	3.453e-19	0.683912	0.242	0.142	5.06728e-15	8
GGT5	3.46836e-19	0.78614	0.142	0.063	5.08982e-15	8
PRSS2	3.47868e-19	0.925893	0.307	0.197	5.10497e-15	8
MSN	3.55977e-19	0.805267	0.675	0.634	5.22396e-15	8
ACTL6A	3.99307e-19	0.726188	0.246	0.149	5.85983e-15	8
RAF1	4e-19	0.792439	0.302	0.199	5.87001e-15	8
MVP	4.16367e-19	0.679831	0.456	0.351	6.11019e-15	8
PTP4A2	4.43134e-19	0.641689	0.721	0.715	6.50299e-15	8
SMARCA2	4.51172e-19	1.26649	0.393	0.303	6.62096e-15	8
NSD1	4.67351e-19	0.86196	0.392	0.293	6.85838e-15	8
CAB39	5.53277e-19	0.96041	0.382	0.283	8.11934e-15	8
TSTD1	5.82071e-19	0.790568	0.357	0.261	8.54189e-15	8
IRF1	6.96052e-19	1.31985	0.567	0.492	1.02146e-14	8
RETSAT	7.95226e-19	0.675921	0.138	0.062	1.16699e-14	8
ZNF638	8.00773e-19	0.810993	0.565	0.488	1.17513e-14	8
SLU7	8.0787e-19	0.704679	0.32	0.215	1.18555e-14	8
TSC22D2	8.17399e-19	0.796263	0.339	0.239	1.19953e-14	8
RBM23	8.39084e-19	0.687478	0.324	0.224	1.23136e-14	8
HDGFL3	9.71315e-19	0.680231	0.296	0.194	1.4254e-14	8
UQCR10	1.09303e-18	0.775054	0.727	0.714	1.60402e-14	8
ATP5MPL	1.45538e-18	0.572399	0.834	0.843	2.13577e-14	8
MCM3AP	1.53992e-18	0.798422	0.367	0.268	2.25983e-14	8
ATG2A	1.55036e-18	0.588965	0.165	0.082	2.27515e-14	8
IMPDH1	1.67848e-18	1.08501	0.287	0.189	2.46317e-14	8
SLIRP	1.76532e-18	0.849902	0.516	0.453	2.59061e-14	8
JAK3	1.78592e-18	0.843831	0.321	0.22	2.62083e-14	8
GAS2L1	2.10464e-18	0.631972	0.161	0.079	3.08856e-14	8
EIF4EBP2	2.36126e-18	0.660039	0.174	0.089	3.46515e-14	8
HYAL2	2.42752e-18	0.570084	0.202	0.109	3.56238e-14	8
YWHAE	2.87227e-18	0.578197	0.823	0.788	4.21506e-14	8
SACS	2.98105e-18	0.575712	0.11	0.044	4.37469e-14	8
NCF1	2.98335e-18	1.35089	0.419	0.319	4.37807e-14	8
FCHO1	3.03126e-18	0.610508	0.209	0.117	4.44837e-14	8
NFKB1	3.41356e-18	0.919386	0.456	0.362	5.00939e-14	8
AP2B1	3.80361e-18	0.659268	0.558	0.476	5.5818e-14	8
ECM1	3.95125e-18	0.834829	0.179	0.093	5.79845e-14	8
SFR1	4.89446e-18	0.483093	0.188	0.1	7.18262e-14	8
CNRIP1	6.67971e-18	0.607277	0.369	0.256	9.80248e-14	8
UBR4	7.2786e-18	0.71783	0.347	0.25	1.06813e-13	8
GNB5	7.2854e-18	0.356127	0.109	0.044	1.06913e-13	8
MTHFD1	7.7725e-18	1.21237	0.277	0.18	1.14061e-13	8
ARID2	8.08696e-18	0.716234	0.247	0.153	1.18676e-13	8
SETDB2	8.38188e-18	0.615828	0.152	0.074	1.23004e-13	8
FLYWCH2	9.42881e-18	0.546357	0.202	0.112	1.38368e-13	8
HNRNPA2B1	9.59553e-18	0.471946	0.791	0.75	1.40814e-13	8
CCSER2	1.16396e-17	0.562553	0.213	0.119	1.70812e-13	8
DDX5	1.22195e-17	0.309782	0.816	0.749	1.79321e-13	8
GRHPR	1.28746e-17	0.672869	0.154	0.075	1.88935e-13	8
ISCU	1.39866e-17	0.820632	0.408	0.324	2.05254e-13	8
MRTFB	1.42739e-17	0.518632	0.124	0.055	2.0947e-13	8
EIF4G2	1.50012e-17	0.611898	0.713	0.666	2.20142e-13	8
CORO1B	1.70162e-17	0.444513	0.178	0.093	2.49713e-13	8
SPOP	1.81737e-17	0.95096	0.365	0.273	2.66699e-13	8
RBM5	1.8271e-17	0.685667	0.476	0.401	2.68127e-13	8
NECTIN2	1.83277e-17	1.10709	0.283	0.186	2.6896e-13	8
MTMR12	2.17159e-17	0.855994	0.214	0.123	3.18682e-13	8
EEF2	2.2151e-17	0.743441	0.721	0.673	3.25067e-13	8
PAXBP1	2.25057e-17	0.625058	0.394	0.298	3.30272e-13	8
ENSBTAG00000021649	2.311e-17	0.55944	0.287	0.19	3.39139e-13	8
PPM1J	2.62952e-17	0.476806	0.123	0.054	3.85882e-13	8
VPS11	2.63922e-17	0.710394	0.264	0.17	3.87305e-13	8
ARID4B	2.78975e-17	0.753686	0.557	0.496	4.09396e-13	8
TLR3	2.96032e-17	0.748027	0.297	0.2	4.34428e-13	8
ZFAND5	3.47497e-17	0.769464	0.446	0.367	5.09952e-13	8
ENSBTAG00000046623	3.67398e-17	0.826849	0.492	0.432	5.39156e-13	8
AAMP	3.73833e-17	0.704382	0.44	0.35	5.486e-13	8
ACSL3	4.63865e-17	0.609838	0.287	0.186	6.80721e-13	8
GADD45A	8.87169e-17	0.740344	0.287	0.187	1.30192e-12	8
GRSF1	1.06412e-16	0.832174	0.339	0.249	1.56159e-12	8
PRR13	1.12613e-16	0.756753	0.485	0.426	1.6526e-12	8
ZEB1	1.28188e-16	0.833918	0.384	0.291	1.88116e-12	8
TERF2IP	1.4306e-16	0.842215	0.347	0.255	2.09941e-12	8
TREX1	1.44037e-16	0.717545	0.328	0.237	2.11375e-12	8
PPP1R37	1.44898e-16	0.512222	0.216	0.124	2.12638e-12	8
C8G	1.5504e-16	0.514296	0.142	0.068	2.27521e-12	8
EIF3D	1.60874e-16	0.778624	0.475	0.401	2.36083e-12	8
SEPT2	1.70012e-16	0.596557	0.471	0.397	2.49493e-12	8
TUT7	1.70446e-16	0.825791	0.503	0.419	2.50129e-12	8
RAD21	1.7899e-16	0.710756	0.456	0.373	2.62667e-12	8
PFDN4	1.7919e-16	0.736089	0.502	0.438	2.62962e-12	8
HNRNPLL	2.28832e-16	0.873391	0.3	0.211	3.35811e-12	8
LYN	2.30235e-16	0.656147	0.771	0.768	3.3787e-12	8
RBM25	2.69313e-16	0.746044	0.599	0.545	3.95217e-12	8
FBXO9	3.30473e-16	0.788184	0.44	0.369	4.8497e-12	8
TMEM256	3.45094e-16	0.612373	0.738	0.754	5.06425e-12	8
UBA1	3.80093e-16	0.684904	0.46	0.38	5.57787e-12	8
MBNL1	4.19548e-16	0.675679	0.629	0.579	6.15687e-12	8
IBTK	4.97545e-16	0.825687	0.271	0.181	7.30147e-12	8
NEDD4L	5.01378e-16	0.604828	0.201	0.117	7.35773e-12	8
TSPAN17	5.15748e-16	0.775718	0.269	0.176	7.56861e-12	8
ACAA1	6.44535e-16	0.768415	0.334	0.242	9.45855e-12	8
CSNK1E	7.16648e-16	0.698097	0.146	0.074	1.05168e-11	8
TTC4	7.26522e-16	1.3185	0.266	0.18	1.06617e-11	8
MOB1A	8.13075e-16	0.77693	0.36	0.27	1.19319e-11	8
DYNC1I2	8.76305e-16	0.588297	0.612	0.562	1.28598e-11	8
YTHDC1	9.3398e-16	0.683864	0.524	0.464	1.37062e-11	8
BTBD9	1.01024e-15	0.4304	0.115	0.051	1.48252e-11	8
CCNG1	1.01954e-15	0.636759	0.597	0.542	1.49618e-11	8
KLF7	1.09024e-15	0.341897	0.109	0.046	1.59993e-11	8
KHDRBS1	1.13709e-15	0.752824	0.448	0.385	1.66868e-11	8
MGLL	1.15931e-15	0.646482	0.114	0.05	1.70128e-11	8
PPP4R3B	1.28408e-15	0.66986	0.431	0.347	1.88439e-11	8
SLC25A25	1.28631e-15	0.591417	0.183	0.101	1.88766e-11	8
MDC1	1.354e-15	0.416949	0.125	0.058	1.987e-11	8
BAZ2A	1.45803e-15	0.62215	0.464	0.386	2.13967e-11	8
CTDNEP1	1.66962e-15	0.699501	0.402	0.322	2.45016e-11	8
POLR2A	2.06508e-15	0.840979	0.31	0.223	3.0305e-11	8
SREBF2	2.10417e-15	0.794029	0.453	0.378	3.08787e-11	8
CCL19	2.41762e-15	0.595893	0.1	0.041	3.54786e-11	8
RCC2	2.55663e-15	0.849129	0.469	0.397	3.75185e-11	8
SREK1IP1	3.19256e-15	0.874699	0.393	0.306	4.68508e-11	8
EP400	3.22115e-15	0.601142	0.335	0.248	4.72704e-11	8
NSA2	3.23721e-15	0.875174	0.648	0.636	4.7506e-11	8
MED12	4.09135e-15	0.71029	0.297	0.208	6.00405e-11	8
PRKCSH	4.18554e-15	0.667293	0.361	0.269	6.14227e-11	8
BBX	4.18813e-15	0.94598	0.416	0.349	6.14609e-11	8
STK40	4.28237e-15	1.06742	0.347	0.268	6.28438e-11	8
MKLN1	4.37567e-15	0.795145	0.241	0.154	6.4213e-11	8
NCK1	6.27482e-15	0.700684	0.471	0.39	9.2083e-11	8
ENSBTAG00000011704	6.85425e-15	0.605603	0.515	0.457	1.00586e-10	8
ST7	6.90143e-15	0.387671	0.124	0.058	1.01278e-10	8
NIPBL	8.54571e-15	0.678206	0.572	0.522	1.25408e-10	8
STXBP3	9.60455e-15	0.732239	0.362	0.276	1.40947e-10	8
ANKRD46	1.00834e-14	0.806092	0.28	0.196	1.47974e-10	8
RNF115	1.14059e-14	0.392937	0.157	0.082	1.67381e-10	8
PTDSS1	1.1983e-14	0.61017	0.293	0.207	1.75851e-10	8
PGM1	1.38857e-14	0.52945	0.201	0.12	2.03772e-10	8
TFCP2	1.46292e-14	0.747315	0.351	0.271	2.14684e-10	8
MED13L	1.4707e-14	0.586571	0.245	0.16	2.15825e-10	8
VARS2	1.49465e-14	0.441874	0.104	0.046	2.1934e-10	8
USP14	1.49799e-14	0.582608	0.239	0.153	2.19831e-10	8
SPEN	1.75596e-14	0.809469	0.496	0.422	2.57687e-10	8
DHTKD1	1.81431e-14	0.505524	0.154	0.082	2.66249e-10	8
ABHD13	1.8919e-14	0.508446	0.177	0.098	2.77637e-10	8
H2AFV	2.10327e-14	0.465384	0.725	0.7	3.08655e-10	8
SPNS1	2.11568e-14	0.81077	0.266	0.179	3.10476e-10	8
BCL6	2.46456e-14	1.04777	0.335	0.247	3.61674e-10	8
SLC2A1	3.07629e-14	0.534519	0.239	0.151	4.51446e-10	8
RTF1	3.11322e-14	0.617749	0.563	0.52	4.56864e-10	8
RELA	3.15481e-14	0.791091	0.365	0.286	4.62968e-10	8
ZNF227	3.76294e-14	0.542846	0.123	0.06	5.52211e-10	8
TCF20	4.73277e-14	0.580462	0.236	0.151	6.94534e-10	8
PPP1R9A	4.99914e-14	0.844728	0.315	0.232	7.33624e-10	8
ZBTB1	5.18004e-14	0.676434	0.323	0.24	7.60171e-10	8
UTRN	5.22303e-14	1.17949	0.273	0.19	7.6648e-10	8
ACIN1	5.51379e-14	0.751219	0.487	0.426	8.09149e-10	8
NCBP1	6.11574e-14	0.579319	0.268	0.182	8.97485e-10	8
ALCAM	6.48483e-14	0.833929	0.173	0.097	9.51649e-10	8
CDYL	7.40996e-14	0.632895	0.275	0.19	1.08741e-09	8
BRK1	8.20783e-14	0.486234	0.685	0.671	1.2045e-09	8
PAOX	8.3276e-14	0.614192	0.305	0.214	1.22207e-09	8
FAM107B	8.99251e-14	0.483175	0.274	0.184	1.31965e-09	8
GTF2E2	9.53264e-14	0.738226	0.387	0.32	1.39892e-09	8
TRAF7	9.59956e-14	0.636002	0.273	0.188	1.40873e-09	8
NFKBID	1.01838e-13	0.409062	0.149	0.077	1.49448e-09	8
ENSBTAG00000051318	1.03479e-13	1.14467	0.311	0.235	1.51856e-09	8
MAP1LC3A	1.0767e-13	0.617479	0.291	0.201	1.58006e-09	8
ZC3H10	1.30831e-13	0.478439	0.764	0.774	1.91994e-09	8
ANKRD12	1.39648e-13	0.630742	0.712	0.687	2.04934e-09	8
IPMK	1.48534e-13	0.571826	0.229	0.148	2.17974e-09	8
PDS5B	1.70263e-13	0.866443	0.219	0.141	2.49861e-09	8
PIGP	1.72825e-13	0.558102	0.234	0.154	2.53621e-09	8
AP5Z1	1.8759e-13	0.49771	0.183	0.108	2.75288e-09	8
CNOT8	2.1116e-13	0.561177	0.15	0.082	3.09877e-09	8
ZFYVE1	2.347e-13	0.515018	0.174	0.1	3.44422e-09	8
KAT2B	2.41067e-13	0.508733	0.134	0.069	3.53766e-09	8
PRKAG1	2.5434e-13	0.540437	0.202	0.125	3.73245e-09	8
HDAC1	2.60546e-13	0.667543	0.41	0.338	3.82351e-09	8
TRAPPC5	2.63539e-13	0.651057	0.543	0.498	3.86743e-09	8
ENSBTAG00000045751	2.71332e-13	0.464849	0.157	0.087	3.9818e-09	8
CDK17	2.92814e-13	0.399812	0.105	0.048	4.29704e-09	8
OTUD5	3.26433e-13	0.641746	0.307	0.226	4.7904e-09	8
PPP1R2	3.72787e-13	0.941372	0.309	0.231	5.47065e-09	8
MAP2K2	4.12294e-13	0.591646	0.462	0.396	6.05041e-09	8
CDK20	4.42171e-13	0.539519	0.164	0.094	6.48885e-09	8
PPP2CA	4.56276e-13	0.565576	0.506	0.454	6.69584e-09	8
SPECC1L	4.57262e-13	0.341318	0.106	0.049	6.71033e-09	8
IL17RC	4.7738e-13	0.373494	0.115	0.055	7.00555e-09	8
GLYR1	4.9864e-13	0.587546	0.284	0.204	7.31754e-09	8
SDE2	5.69373e-13	0.596534	0.205	0.13	8.35555e-09	8
N4BP1	6.16144e-13	0.786903	0.429	0.362	9.04191e-09	8
EP300	6.17412e-13	0.705307	0.469	0.405	9.06052e-09	8
GPX4	7.3726e-13	0.725947	0.466	0.408	1.08193e-08	8
BoLA	7.43255e-13	0.862615	0.53	0.473	1.09073e-08	8
RNF20	7.73041e-13	0.615045	0.347	0.271	1.13444e-08	8
NUPR2	8.37477e-13	0.512151	0.17	0.098	1.229e-08	8
CLEC6A	8.73658e-13	2.05203	0.321	0.247	1.28209e-08	8
PSMC1	9.56488e-13	0.597564	0.462	0.391	1.40365e-08	8
HSBP1	9.90495e-13	0.548367	0.563	0.549	1.45355e-08	8
CAMSAP1	1.0102e-12	0.486949	0.136	0.072	1.48246e-08	8
ZNF444	1.25297e-12	0.437321	0.137	0.073	1.83873e-08	8
PRPF40A	1.2847e-12	0.541706	0.599	0.549	1.8853e-08	8
PARP12	1.327e-12	0.70882	0.338	0.26	1.94738e-08	8
HNRNPM	1.33653e-12	0.533508	0.593	0.529	1.96135e-08	8
DYSF	1.44922e-12	0.780956	0.145	0.079	2.12673e-08	8
IRF3	1.67876e-12	0.606709	0.442	0.376	2.46358e-08	8
CHD1L	1.70983e-12	0.578055	0.2	0.125	2.50917e-08	8
F11R	1.73631e-12	0.665425	0.202	0.129	2.54803e-08	8
SEPT6	1.83379e-12	0.836429	0.502	0.453	2.69109e-08	8
LRCH3	2.09654e-12	0.436939	0.164	0.095	3.07668e-08	8
LDB1	2.22035e-12	0.735838	0.407	0.344	3.25836e-08	8
TRIM68	2.5556e-12	0.323179	0.106	0.051	3.75035e-08	8
TMTC4	2.56267e-12	0.677003	0.329	0.253	3.76073e-08	8
TAX1BP3	2.56699e-12	0.677848	0.485	0.445	3.76706e-08	8
PSMD1	2.69003e-12	0.486418	0.519	0.459	3.94763e-08	8
ADNP	2.71576e-12	0.729806	0.376	0.311	3.98538e-08	8
TMEM50A	2.90315e-12	0.520288	0.714	0.731	4.26037e-08	8
FBXW2	2.97012e-12	0.409707	0.17	0.1	4.35865e-08	8
EXOC6	2.9746e-12	0.676806	0.365	0.294	4.36522e-08	8
BATF	3.18821e-12	0.619127	0.182	0.109	4.6787e-08	8
CCT6A	3.95254e-12	0.580196	0.434	0.365	5.80035e-08	8
PMF1	4.14109e-12	0.538695	0.177	0.108	6.07705e-08	8
KYNU	4.32141e-12	0.582603	0.172	0.102	6.34167e-08	8
ARID3B	5.22912e-12	0.506318	0.134	0.073	7.67373e-08	8
PPP4C	5.38722e-12	0.566087	0.519	0.478	7.90575e-08	8
LMF2	5.54858e-12	0.480873	0.137	0.074	8.14254e-08	8
PTRHD1	6.12217e-12	0.630792	0.216	0.147	8.98428e-08	8
BANF1	6.32322e-12	0.535519	0.603	0.588	9.27932e-08	8
TYK2	6.48268e-12	0.889516	0.423	0.365	9.51334e-08	8
ENSBTAG00000051896	7.44688e-12	0.335106	0.117	0.059	1.09283e-07	8
RYBP	8.19066e-12	0.675643	0.344	0.271	1.20198e-07	8
SPICE1	8.48849e-12	0.388071	0.131	0.07	1.24569e-07	8
SAP18	8.92912e-12	0.738337	0.672	0.686	1.31035e-07	8
CREBRF	9.92653e-12	0.476657	0.205	0.129	1.45672e-07	8
RNF145	1.02385e-11	0.686759	0.282	0.202	1.50249e-07	8
DEGS1	1.22311e-11	1.11961	0.488	0.461	1.79491e-07	8
CEP120	1.2661e-11	0.616318	0.227	0.153	1.85801e-07	8
CHD2	1.30179e-11	0.497724	0.183	0.113	1.91038e-07	8
SMIM7	1.33741e-11	0.541944	0.558	0.543	1.96264e-07	8
SEC11A	1.41049e-11	0.674909	0.526	0.502	2.0699e-07	8
ARF1	1.68533e-11	0.435855	0.638	0.614	2.47322e-07	8
CHST2	1.73549e-11	0.577341	0.149	0.082	2.54682e-07	8
TMED1	1.74078e-11	0.574202	0.175	0.108	2.55459e-07	8
UQCRH	1.77952e-11	0.489692	0.786	0.783	2.61144e-07	8
CDK13	1.91844e-11	0.669839	0.338	0.273	2.81531e-07	8
STK38	2.53207e-11	0.617186	0.364	0.294	3.71581e-07	8
SH3GLB1	2.69992e-11	0.56978	0.504	0.461	3.96214e-07	8
TIMM44	2.73202e-11	0.648349	0.238	0.164	4.00924e-07	8
TRMT10A	2.81059e-11	0.398631	0.125	0.067	4.12454e-07	8
KDM4A	2.85319e-11	0.406892	0.145	0.082	4.18705e-07	8
PRMT9	2.897e-11	0.450815	0.16	0.094	4.25134e-07	8
ANKRD44	3.07386e-11	0.496654	0.179	0.113	4.51089e-07	8
HPCAL1	3.23504e-11	0.725628	0.239	0.171	4.74743e-07	8
CCNT2	3.33911e-11	0.479124	0.306	0.233	4.90015e-07	8
ST6GALNAC2	4.03095e-11	0.612931	0.173	0.106	5.91543e-07	8
ZC3H7A	4.69802e-11	0.534032	0.37	0.298	6.89435e-07	8
RBM39	5.10417e-11	0.381966	0.752	0.735	7.49036e-07	8
PHIP	5.13177e-11	0.497561	0.435	0.368	7.53087e-07	8
GCSAM	5.48201e-11	0.547883	0.181	0.111	8.04485e-07	8
SNX14	5.94416e-11	0.635485	0.259	0.187	8.72305e-07	8
COX7A1	6.9692e-11	0.658334	0.353	0.286	1.02273e-06	8
BSDC1	7.21322e-11	0.728577	0.411	0.366	1.05854e-06	8
SPTAN1	7.63616e-11	0.564671	0.218	0.147	1.12061e-06	8
PTPRE	7.83947e-11	0.711842	0.53	0.484	1.15044e-06	8
KMT5B	7.86889e-11	0.636612	0.279	0.207	1.15476e-06	8
EPAS1	8.24219e-11	0.448845	0.114	0.059	1.20954e-06	8
SRSF5	1.14486e-10	0.543656	0.533	0.504	1.68009e-06	8
ACTR2	1.1487e-10	0.386152	0.706	0.676	1.68572e-06	8
TTF1	1.16052e-10	0.737092	0.401	0.343	1.70306e-06	8
RELL1	1.23962e-10	0.636258	0.192	0.123	1.81915e-06	8
CYHR1	1.28256e-10	0.341607	0.149	0.087	1.88216e-06	8
SAFB2	1.3338e-10	0.647606	0.396	0.331	1.95736e-06	8
SMARCA5	1.39327e-10	0.559175	0.576	0.537	2.04462e-06	8
G6PD	1.45865e-10	0.664595	0.324	0.261	2.14057e-06	8
ATG12	1.52638e-10	0.595708	0.396	0.345	2.23996e-06	8
KAT6A	1.66138e-10	0.593876	0.324	0.257	2.43808e-06	8
PNPLA6	1.78223e-10	0.684867	0.219	0.152	2.61542e-06	8
NMT1	1.864e-10	0.46934	0.601	0.54	2.73542e-06	8
TRAF4	2.01788e-10	0.475724	0.134	0.076	2.96124e-06	8
CCSER1	2.07592e-10	0.812588	0.325	0.261	3.04642e-06	8
CHAMP1	2.49667e-10	0.685767	0.213	0.148	3.66387e-06	8
SMDT1	2.60219e-10	0.558487	0.583	0.578	3.81871e-06	8
CCT4	2.72863e-10	0.702925	0.496	0.46	4.00426e-06	8
UBAP1	2.72983e-10	0.505131	0.254	0.183	4.00602e-06	8
BRD7	2.75378e-10	0.624553	0.451	0.406	4.04118e-06	8
CHD7	2.8076e-10	0.50323	0.268	0.195	4.12015e-06	8
CLDND1	2.8251e-10	0.724995	0.316	0.255	4.14584e-06	8
ELAVL1	2.97754e-10	0.681261	0.366	0.312	4.36955e-06	8
CDS2	2.98983e-10	0.615569	0.241	0.173	4.38757e-06	8
MARC2	3.09744e-10	0.640175	0.173	0.11	4.54549e-06	8
RCSD1	3.15931e-10	0.69209	0.43	0.38	4.63629e-06	8
LRIF1	3.30539e-10	0.652112	0.305	0.237	4.85066e-06	8
XPO4	3.42341e-10	0.45383	0.15	0.089	5.02386e-06	8
TNPO3	3.52758e-10	0.565354	0.234	0.168	5.17673e-06	8
ENSBTAG00000038698	3.79284e-10	0.48417	0.117	0.063	5.566e-06	8
TXNDC9	3.95104e-10	0.646399	0.301	0.239	5.79816e-06	8
NACA	4.22607e-10	0.547946	0.793	0.826	6.20175e-06	8
SARNP	4.40728e-10	0.688293	0.46	0.428	6.46768e-06	8
TBC1D1	4.49589e-10	0.594557	0.303	0.238	6.59772e-06	8
GSN	4.55114e-10	0.897072	0.57	0.52	6.67879e-06	8
ENSBTAG00000046324	4.83152e-10	0.374405	0.745	0.743	7.09026e-06	8
SLC25A3	5.01648e-10	0.523868	0.609	0.587	7.36169e-06	8
NELFA	5.57963e-10	0.537443	0.277	0.211	8.18811e-06	8
GOT2	5.62134e-10	0.597549	0.357	0.306	8.24932e-06	8
BCL2L11	5.6857e-10	0.572037	0.188	0.121	8.34376e-06	8
TDG	5.71941e-10	0.978084	0.431	0.393	8.39324e-06	8
ALDH4A1	6.30442e-10	0.489312	0.132	0.076	9.25173e-06	8
ATP5MF	6.45501e-10	0.452538	0.796	0.8	9.47272e-06	8
CIRBP	6.50154e-10	0.600904	0.452	0.413	9.54101e-06	8
ENSBTAG00000005146	6.76071e-10	0.353343	0.225	0.155	9.92135e-06	8
ENSBTAG00000002550	8.34038e-10	0.530244	0.138	0.082	1.22395e-05	8
AP1S3	9.35921e-10	0.506281	0.279	0.212	1.37346e-05	8
ADAT1	9.61346e-10	0.365569	0.108	0.057	1.41078e-05	8
ZMYM1	9.71096e-10	0.856096	0.206	0.144	1.42508e-05	8
SERPINB9	9.75081e-10	0.296724	0.108	0.056	1.43093e-05	8
ABCC5	1.04188e-09	0.6102	0.181	0.117	1.52896e-05	8
RAB2A	1.06494e-09	0.541615	0.552	0.55	1.5628e-05	8
HNRNPK	1.12912e-09	0.392887	0.74	0.714	1.65699e-05	8
ROCK1	1.13911e-09	0.583843	0.562	0.512	1.67164e-05	8
CDC42EP4	1.21112e-09	0.309879	0.137	0.078	1.77732e-05	8
TMBIM4	1.27163e-09	0.572114	0.699	0.71	1.86611e-05	8
CXXC1	1.30054e-09	0.808713	0.229	0.167	1.90854e-05	8
ANKRD11	1.36287e-09	0.533047	0.528	0.474	2.00001e-05	8
ACAA2	1.39828e-09	0.698588	0.338	0.286	2.05198e-05	8
XRCC5	1.59193e-09	0.523112	0.246	0.183	2.33616e-05	8
SHKBP1	1.59268e-09	0.548796	0.268	0.205	2.33726e-05	8
GPATCH8	1.60423e-09	0.560581	0.366	0.304	2.3542e-05	8
AKNA	1.65421e-09	0.546942	0.274	0.212	2.42756e-05	8
CDK16	1.70677e-09	0.529739	0.175	0.114	2.50468e-05	8
KCTD11	1.73248e-09	0.406655	0.247	0.18	2.54242e-05	8
CLPX	1.93452e-09	0.76107	0.286	0.225	2.8389e-05	8
PRPF4B	1.97643e-09	0.515005	0.549	0.503	2.90041e-05	8
GYS1	2.0354e-09	0.849664	0.215	0.154	2.98695e-05	8
UBE2G1	2.08731e-09	0.552438	0.31	0.254	3.06312e-05	8
CETN2	2.1703e-09	0.621898	0.302	0.243	3.18491e-05	8
ENSBTAG00000007075	2.24903e-09	0.41833	0.316	0.246	3.30045e-05	8
GTF3C2	2.3834e-09	0.577681	0.146	0.09	3.49764e-05	8
BRWD1	2.49081e-09	0.713435	0.375	0.323	3.65527e-05	8
MIER3	2.60526e-09	0.406655	0.123	0.07	3.82322e-05	8
PDZD8	2.63709e-09	0.676988	0.289	0.232	3.86993e-05	8
SLX4IP	2.68697e-09	0.529994	0.151	0.094	3.94313e-05	8
MTM1	2.71048e-09	0.639583	0.2	0.139	3.97763e-05	8
YPEL5	2.71607e-09	0.540459	0.279	0.216	3.98584e-05	8
MKRN1	2.88352e-09	0.312956	0.106	0.058	4.23157e-05	8
KMT2D	2.91035e-09	0.402578	0.138	0.083	4.27094e-05	8
BRD2	2.9472e-09	0.595226	0.531	0.502	4.32501e-05	8
DHPS	3.12292e-09	0.536027	0.225	0.164	4.58288e-05	8
BRWD3	3.83094e-09	0.652759	0.141	0.086	5.6219e-05	8
PDHB	4.1929e-09	0.852013	0.344	0.299	6.15309e-05	8
SSR1	4.60922e-09	0.361785	0.635	0.622	6.76404e-05	8
BPTF	4.72557e-09	0.504394	0.51	0.463	6.93477e-05	8
LAPTM4B	4.87209e-09	0.620994	0.165	0.105	7.14979e-05	8
MARVELD1	5.05643e-09	0.519567	0.149	0.092	7.42032e-05	8
CNOT4	5.05804e-09	0.576243	0.32	0.262	7.42268e-05	8
FBXO34	5.31457e-09	0.552432	0.184	0.125	7.79913e-05	8
STK24	5.5911e-09	0.666805	0.332	0.282	8.20493e-05	8
DIABLO	5.61695e-09	0.52935	0.344	0.295	8.24287e-05	8
VPS54	5.72771e-09	0.422373	0.15	0.093	8.40542e-05	8
ELOB	5.86582e-09	0.492596	0.622	0.641	8.60809e-05	8
DHX9	5.92363e-09	0.671743	0.456	0.423	8.69292e-05	8
PRSS12	6.20681e-09	0.548861	0.104	0.056	9.10849e-05	8
OS9	6.36789e-09	0.545477	0.243	0.181	9.34488e-05	8
SF3B2	6.51479e-09	0.533079	0.457	0.407	9.56045e-05	8
ENSBTAG00000039728	6.79695e-09	0.635494	0.339	0.289	9.97452e-05	8
KLHDC10	6.82303e-09	0.305847	0.133	0.079	0.000100128	8
CDK11B	7.27234e-09	0.537684	0.33	0.276	0.000106722	8
CYB5B	7.90812e-09	0.503321	0.378	0.33	0.000116052	8
NCOR1	8.78806e-09	0.483433	0.558	0.543	0.000128965	8
HNRNPUL2	8.83669e-09	0.540069	0.474	0.43	0.000129678	8
ARHGEF2	8.94767e-09	0.552148	0.457	0.421	0.000131307	8
TRA2A	9.01605e-09	0.530646	0.437	0.404	0.00013231	8
DLL3	9.06007e-09	0.426029	0.15	0.095	0.000132957	8
RDX	9.35731e-09	0.588899	0.287	0.225	0.000137318	8
SNX6	9.40402e-09	0.497316	0.519	0.505	0.000138004	8
UBTF	1.0397e-08	0.596344	0.414	0.372	0.000152576	8
TNRC18	1.0953e-08	0.588303	0.379	0.328	0.000160735	8
ENSBTAG00000006383	1.10269e-08	0.479959	0.2	0.141	0.00016182	8
FAM3A	1.15488e-08	0.364507	0.132	0.079	0.000169479	8
THRAP3	1.15908e-08	0.477521	0.616	0.602	0.000170095	8
CCZ1	1.28725e-08	0.592319	0.28	0.222	0.000188904	8
NFYA	1.39034e-08	0.35199	0.143	0.089	0.000204032	8
CD47	1.42704e-08	0.733419	0.526	0.512	0.000209419	8
DNAJC4	1.43026e-08	0.380372	0.159	0.102	0.000209891	8
CDC42EP3	1.43362e-08	0.59676	0.101	0.055	0.000210384	8
KCNK12	1.6461e-08	0.427822	0.133	0.081	0.000241565	8
EIF2S3	1.72366e-08	0.623323	0.542	0.534	0.000252947	8
GUSB	1.78401e-08	0.584117	0.186	0.127	0.000261804	8
REST	1.81849e-08	0.674353	0.357	0.302	0.000266863	8
GGA2	1.99513e-08	0.472275	0.465	0.429	0.000292786	8
SZRD1	2.04847e-08	0.507342	0.314	0.261	0.000300613	8
LRPAP1	2.06387e-08	0.507098	0.328	0.272	0.000302873	8
TRIM8	2.12407e-08	0.677661	0.264	0.205	0.000311707	8
PXMP2	2.31123e-08	0.575111	0.174	0.119	0.000339173	8
TMEM39B	2.34162e-08	0.390288	0.123	0.074	0.000343633	8
ENSBTAG00000018987	2.5699e-08	0.569509	0.306	0.254	0.000377133	8
CCNDBP1	2.61274e-08	0.472448	0.298	0.242	0.000383419	8
GNAI2	2.70659e-08	0.3522	0.785	0.781	0.000397192	8
ADCK2	2.99604e-08	0.602957	0.155	0.101	0.000439669	8
TMEM131	3.04867e-08	0.615481	0.38	0.331	0.000447392	8
C16H1orf115	3.52229e-08	0.674394	0.142	0.09	0.000516896	8
TBC1D9B	3.832e-08	0.441278	0.252	0.19	0.000562346	8
LENG8	3.89907e-08	0.515232	0.385	0.342	0.000572188	8
TRIP4	4.28228e-08	0.485541	0.196	0.14	0.000628424	8
PIP4P1	4.50574e-08	0.459284	0.219	0.163	0.000661217	8
RNF4	4.51115e-08	0.56835	0.305	0.25	0.000662011	8
PFKL	4.65459e-08	0.542198	0.224	0.167	0.000683061	8
STXBP2	4.99429e-08	0.527271	0.288	0.235	0.000732913	8
TBL1XR1	5.1039e-08	0.643033	0.389	0.35	0.000748998	8
IPO7	5.16919e-08	0.741067	0.275	0.22	0.000758579	8
MIER1	5.3019e-08	0.557161	0.401	0.357	0.000778054	8
GOLPH3	5.6248e-08	0.495371	0.435	0.407	0.000825439	8
ZGRF1	6.14539e-08	0.490003	0.11	0.064	0.000901836	8
PIP5K1A	6.25447e-08	0.541188	0.23	0.174	0.000917844	8
GCHFR	6.40679e-08	0.562735	0.325	0.277	0.000940196	8
YWHAH	6.74433e-08	0.705778	0.399	0.366	0.000989731	8
KDM6A	6.98251e-08	0.516894	0.219	0.163	0.00102468	8
RTRAF	7.31383e-08	0.61441	0.57	0.568	0.0010733	8
STK10	7.98292e-08	0.614813	0.198	0.142	0.00117149	8
BCNT2	8.31955e-08	0.394929	0.232	0.174	0.00122089	8
GTF2A1	8.75676e-08	0.562633	0.36	0.315	0.00128505	8
IFI30	8.82659e-08	0.485098	0.521	0.657	0.0012953	8
CDYL2	1.02719e-07	0.432983	0.105	0.06	0.0015074	8
RHOA	1.0598e-07	0.35614	0.772	0.792	0.00155526	8
KIF2A	1.06985e-07	0.60377	0.324	0.277	0.00157	8
PRAF2	1.09123e-07	0.414854	0.159	0.107	0.00160138	8
SERBP1	1.16385e-07	0.558646	0.653	0.647	0.00170794	8
CD46	1.24049e-07	0.478283	0.424	0.386	0.00182041	8
KIAA0513	1.27895e-07	0.326212	0.12	0.073	0.00187686	8
SMARCC1	1.30736e-07	0.639368	0.474	0.45	0.00191855	8
AAAS	1.32723e-07	0.434863	0.105	0.062	0.00194771	8
MATR3	1.41137e-07	0.393576	0.584	0.555	0.00207119	8
HMGCL	1.66151e-07	0.447133	0.209	0.153	0.00243827	8
KDM5C	1.67765e-07	0.47227	0.266	0.212	0.00246195	8
GGCT	1.83317e-07	0.657586	0.147	0.099	0.00269017	8
ENSBTAG00000003937	2.3993e-07	0.522933	0.37	0.331	0.00352098	8
BAX	2.58996e-07	0.538013	0.342	0.302	0.00380077	8
ORMDL2	2.62013e-07	0.628882	0.388	0.359	0.00384504	8
NGRN	2.92488e-07	0.469396	0.287	0.234	0.00429226	8
GATAD2B	3.12993e-07	0.409454	0.149	0.099	0.00459317	8
SUPT6H	3.14469e-07	0.582311	0.348	0.306	0.00461484	8
MLLT10	3.18781e-07	0.504315	0.321	0.278	0.00467811	8
SESN2	3.27155e-07	0.498044	0.152	0.103	0.004801	8
HSP90AB1	3.36135e-07	0.522866	0.901	0.907	0.00493278	8
UNC45A	3.45365e-07	0.440456	0.118	0.073	0.00506823	8
SMC6	3.54257e-07	0.725491	0.365	0.322	0.00519873	8
ARFRP1	3.58562e-07	0.450077	0.177	0.127	0.0052619	8
PI4KA	3.74734e-07	0.477497	0.229	0.174	0.00549922	8
FRMD8	3.97448e-07	0.395687	0.14	0.092	0.00583254	8
GCLM	4.0229e-07	0.367069	0.109	0.065	0.00590361	8
ATP6V0E1	4.10306e-07	0.636102	0.744	0.798	0.00602124	8
ALDOA	4.21711e-07	0.30848	0.599	0.581	0.00618861	8
KDM5A	4.27261e-07	0.658294	0.398	0.367	0.00627005	8
GTPBP2	4.40379e-07	0.463818	0.156	0.107	0.00646256	8
SIK2	4.51858e-07	0.334853	0.174	0.122	0.00663101	8
CCDC84	4.61007e-07	0.41714	0.122	0.077	0.00676528	8
KAT7	4.99364e-07	0.528826	0.278	0.232	0.00732817	8
STMP1	5.15528e-07	0.43027	0.461	0.452	0.00756537	8
CDK14	5.29117e-07	0.327783	0.127	0.08	0.00776479	8
ISOC2	5.35773e-07	0.540084	0.209	0.161	0.00786246	8
M6PR	5.38034e-07	0.77361	0.488	0.48	0.00789564	8
TIMM17B	5.90849e-07	0.552683	0.389	0.366	0.0086707	8
ZW10	6.30372e-07	0.358684	0.122	0.077	0.0092507	8
POLDIP3	6.53449e-07	0.411753	0.222	0.172	0.00958937	8
SERPINE1	6.65517e-07	1.13798	0.41	0.382	0.00976646	8
UBR2	7.38919e-07	0.493736	0.216	0.166	0.0108436	8
B4GALT1	7.44322e-07	0.426668	0.455	0.424	0.0109229	8
EIF3H	7.58302e-07	0.645094	0.496	0.497	0.0111281	8
ARGLU1	7.94119e-07	0.346224	0.631	0.612	0.0116537	8
SMC4	8.13076e-07	0.409287	0.2	0.146	0.0119319	8
TP53BP1	8.16849e-07	0.411136	0.157	0.108	0.0119873	8
EVA1B	8.53395e-07	0.508574	0.21	0.162	0.0125236	8
VMP1	9.0222e-07	0.994145	0.562	0.575	0.0132401	8
ATF1	9.33491e-07	0.645907	0.277	0.232	0.013699	8
PHF2	1.09938e-06	0.367784	0.134	0.089	0.0161334	8
NONO	1.15391e-06	0.519606	0.552	0.544	0.0169336	8
DCUN1D5	1.16652e-06	0.596981	0.201	0.153	0.0171186	8
HMGA1	1.17645e-06	0.463719	0.383	0.34	0.0172645	8
CDC42BPA	1.25834e-06	0.445236	0.131	0.085	0.0184662	8
PHF12	1.3341e-06	0.425939	0.343	0.303	0.0195779	8
ZFR	1.34178e-06	0.407127	0.268	0.22	0.0196906	8
SIN3A	1.34894e-06	0.554083	0.222	0.173	0.0197957	8
ZMYM2	1.36959e-06	0.35471	0.129	0.085	0.0200988	8
ZZEF1	1.46509e-06	0.360838	0.134	0.089	0.0215001	8
GABARAP	1.49027e-06	0.310147	0.878	0.913	0.0218697	8
PRPF6	1.66784e-06	0.505738	0.332	0.293	0.0244755	8
EIF3CL	1.76182e-06	0.416764	0.442	0.414	0.0258547	8
PAM	1.81312e-06	0.495788	0.243	0.186	0.0266075	8
NUDC	2.16837e-06	0.464367	0.407	0.371	0.0318208	8
C24H18orf32	2.37645e-06	0.482566	0.48	0.475	0.0348744	8
PLEKHJ1	2.45308e-06	0.548019	0.329	0.294	0.0359989	8
ARL6IP1	2.58983e-06	0.443718	0.714	0.76	0.0380057	8
FOPNL	2.62954e-06	0.464295	0.213	0.166	0.0385885	8
SF1	2.64332e-06	0.533857	0.399	0.374	0.0387907	8
C6orf52	2.65021e-06	0.444909	0.136	0.093	0.0388919	8
SNAPC2	2.73537e-06	0.331535	0.143	0.099	0.0401415	8
DDA1	2.75871e-06	0.517348	0.327	0.297	0.0404841	8
EHMT1	2.7744e-06	0.608236	0.166	0.121	0.0407143	8
OXSR1	2.78352e-06	0.308244	0.138	0.094	0.0408481	8
LSM14A	2.88597e-06	0.566305	0.301	0.261	0.0423517	8
KANSL2	2.89849e-06	0.624764	0.205	0.159	0.0425353	8
ARCN1	3.09298e-06	0.561015	0.35	0.309	0.0453895	8
ERGIC3	3.49457e-06	0.494005	0.338	0.31	0.0512828	8
ATG101	3.54673e-06	0.411901	0.252	0.206	0.0520482	8
PHF11	3.86404e-06	0.598002	0.324	0.286	0.0567048	8
ELOC	3.90127e-06	0.386	0.465	0.458	0.0572512	8
UBE2W	3.90388e-06	0.576231	0.303	0.265	0.0572895	8
CCDC126	4.41218e-06	0.58387	0.178	0.129	0.0647487	8
SEC16A	4.42251e-06	0.449593	0.188	0.142	0.0649003	8
SMAD7	4.59174e-06	0.382043	0.102	0.064	0.0673839	8
GHITM	4.70886e-06	0.386489	0.394	0.37	0.0691025	8
ZEB2.1	4.82382e-06	0.407248	0.291	0.237	0.0707896	8
PRKCB	5.15553e-06	0.346521	0.41	0.575	0.0756574	8
YWHAG	5.17429e-06	0.377696	0.631	0.643	0.0759327	8
ENSBTAG00000038379	5.27616e-06	0.342046	0.129	0.088	0.0774276	8
SNX9	5.39354e-06	0.52064	0.19	0.144	0.0791502	8
CHD2.2	5.40166e-06	0.443467	0.205	0.159	0.0792694	8
PPP1R7	5.61454e-06	0.465963	0.216	0.171	0.0823934	8
AKIRIN1	5.81892e-06	0.451526	0.391	0.367	0.0853926	8
WIPF1	5.84988e-06	0.634779	0.548	0.554	0.0858469	8
DPYSL2	5.97579e-06	0.632188	0.402	0.367	0.0876947	8
NUDCD3	6.3036e-06	0.595921	0.237	0.194	0.0925053	8
PLSCR3	6.30661e-06	0.308689	0.119	0.079	0.0925495	8
SC5D	6.45992e-06	0.497603	0.3	0.258	0.0947994	8
CIAPIN1	6.47576e-06	0.458104	0.151	0.108	0.0950318	8
RNMT	6.76859e-06	0.496934	0.352	0.325	0.0993291	8
EIF4H	7.09068e-06	0.402553	0.447	0.415	0.104056	8
PJA2	7.19545e-06	0.565402	0.251	0.208	0.105593	8
FBXW11	7.31715e-06	0.548016	0.417	0.4	0.107379	8
DAZAP2	7.38456e-06	0.427354	0.512	0.504	0.108368	8
CYTH2	7.42154e-06	0.325021	0.132	0.09	0.108911	8
ZBTB4	7.53821e-06	0.309238	0.155	0.11	0.110623	8
B9D2	7.92965e-06	0.499669	0.178	0.134	0.116368	8
THUMPD2	8.01304e-06	0.403595	0.106	0.068	0.117591	8
ZRANB1	8.56049e-06	0.391957	0.207	0.162	0.125625	8
ATXN1L	8.78153e-06	0.346782	0.218	0.173	0.128869	8
TMEM184B	9.00378e-06	0.410808	0.177	0.13	0.13213	8
ZFYVE27	9.21386e-06	0.251544	0.102	0.065	0.135213	8
TRIR	9.34742e-06	0.400848	0.502	0.499	0.137173	8
SLC3A2	9.48478e-06	0.359862	0.202	0.155	0.139189	8
CNP	9.56628e-06	0.519352	0.247	0.203	0.140385	8
RAB33B	9.67183e-06	0.451852	0.183	0.139	0.141934	8
UBXN7	9.73505e-06	0.317256	0.111	0.073	0.142862	8
SPINT2	1.03493e-05	0.570981	0.379	0.352	0.151876	8
NPLOC4	1.06238e-05	0.461736	0.186	0.142	0.155904	8
PCNT	1.06711e-05	0.399709	0.152	0.11	0.156598	8
GPS2	1.08726e-05	0.404234	0.271	0.231	0.159555	8
NRDE2	1.0999e-05	0.347125	0.201	0.156	0.161411	8
MAP2K7	1.12436e-05	0.435694	0.236	0.193	0.164999	8
RAD17	1.14522e-05	0.494781	0.219	0.177	0.168062	8
TMEM35B	1.22613e-05	0.273699	0.108	0.069	0.179935	8
MAP7D3	1.25769e-05	0.472698	0.105	0.068	0.184567	8
RBM27	1.36316e-05	0.418275	0.355	0.327	0.200043	8
FKBP8	1.47666e-05	0.463095	0.269	0.233	0.216699	8
LRRC1	1.53686e-05	0.860591	0.222	0.181	0.225535	8
AFDN	1.58119e-05	0.361971	0.123	0.083	0.232039	8
PAXX	1.58589e-05	0.487544	0.344	0.321	0.23273	8
TBC1D22A	1.61594e-05	0.45618	0.198	0.156	0.237139	8
NDUFA3	1.6536e-05	0.38304	0.57	0.582	0.242667	8
KRAS	1.71131e-05	0.493523	0.405	0.392	0.251135	8
HSPB1	1.80965e-05	1.12352	0.645	0.699	0.265566	8
PXK	1.86777e-05	0.502211	0.188	0.145	0.274096	8
JARID2	1.93564e-05	0.554358	0.175	0.135	0.284055	8
BIRC5	1.95195e-05	0.272651	0.1	0.063	0.286449	8
PRPF8	2.04843e-05	0.573563	0.379	0.355	0.300606	8
SETX	2.07883e-05	0.379218	0.426	0.395	0.305068	8
GLMN	2.20735e-05	0.357132	0.113	0.076	0.323929	8
IRAK3	2.24481e-05	0.455492	0.152	0.112	0.329427	8
R3HCC1L	2.37644e-05	0.525274	0.255	0.218	0.348743	8
RSU1	2.50789e-05	0.636278	0.275	0.246	0.368033	8
CLK4	2.6075e-05	0.431571	0.256	0.214	0.382651	8
SKP1	2.63104e-05	0.645137	0.218	0.18	0.386105	8
PUM2	2.65097e-05	0.461457	0.23	0.19	0.38903	8
FUCA2	2.72725e-05	0.294962	0.12	0.082	0.400223	8
ZNF362	2.73282e-05	0.479055	0.181	0.141	0.401041	8
SREK1	2.82481e-05	0.607616	0.384	0.363	0.414542	8
EIF3L	2.84016e-05	0.54727	0.394	0.373	0.416794	8
WDR77	2.91715e-05	0.48877	0.12	0.083	0.428091	8
ZNFX1	2.97681e-05	0.414287	0.271	0.229	0.436847	8
CDC37	3.02315e-05	0.615328	0.333	0.306	0.443647	8
TMEM248	3.05241e-05	0.341389	0.172	0.129	0.44794	8
BAHD1	3.18213e-05	0.360448	0.118	0.08	0.466977	8
NDUFB8	3.38077e-05	0.369432	0.507	0.505	0.496129	8
MCU	3.66259e-05	0.304275	0.113	0.077	0.537485	8
IP6K2	3.74102e-05	0.552803	0.195	0.156	0.548995	8
MYCBP	3.86702e-05	0.64737	0.41	0.4	0.567485	8
MAP2K3	3.96991e-05	0.479524	0.19	0.152	0.582585	8
CLK1	3.98991e-05	0.318573	0.48	0.451	0.585519	8
MARCH7	4.18667e-05	0.39983	0.407	0.387	0.614394	8
DNAJA1	4.24728e-05	0.486298	0.499	0.483	0.623288	8
PLIN2	4.36814e-05	0.709756	0.453	0.452	0.641025	8
ZNF207	4.83805e-05	0.39055	0.286	0.253	0.709984	8
ENSBTAG00000016391	4.86939e-05	0.429118	0.309	0.28	0.714583	8
NFKBIZ	4.99079e-05	0.411375	0.215	0.168	0.732399	8
BCL3	5.34733e-05	0.3983	0.278	0.238	0.784721	8
NMNAT1	5.49317e-05	0.963285	0.206	0.167	0.806122	8
ABCF1	5.60794e-05	0.504191	0.344	0.317	0.822966	8
BRI3	5.70151e-05	0.350519	0.685	0.718	0.836697	8
MIA3	5.80515e-05	0.457152	0.403	0.386	0.851906	8
AP3D1	5.86916e-05	0.388742	0.378	0.351	0.861299	8
GPR108	6.13307e-05	0.358003	0.214	0.173	0.900029	8
LRCH4	6.92863e-05	0.522556	0.236	0.2	1	8
MORF4L1	7.02341e-05	0.291565	0.517	0.5	1	8
NASP	7.36102e-05	0.479895	0.273	0.234	1	8
TRA2B	7.42895e-05	0.414021	0.426	0.416	1	8
PSMD7	7.72038e-05	0.406127	0.517	0.533	1	8
OAT	7.73062e-05	0.554962	0.359	0.338	1	8
UXT	8.38998e-05	0.458452	0.483	0.493	1	8
CCNC	8.42933e-05	0.473391	0.215	0.179	1	8
CCDC186	8.65788e-05	0.491292	0.341	0.306	1	8
BIRC6	8.68368e-05	0.419224	0.375	0.352	1	8
MDM4	8.96722e-05	0.313152	0.141	0.103	1	8
CELF2	8.97546e-05	0.413665	0.157	0.12	1	8
UBXN4	9.05413e-05	0.482393	0.493	0.508	1	8
ULK1	9.1093e-05	0.250646	0.118	0.081	1	8
DYRK1A	9.43634e-05	0.426521	0.289	0.257	1	8
RAB4A	9.54834e-05	0.306029	0.129	0.093	1	8
ZC3HAV1	0.000104329	0.291205	0.114	0.079	1	8
RAB6A	0.000105093	0.433649	0.302	0.273	1	8
CUL7	0.000106665	0.265963	0.108	0.074	1	8
PI4KB	0.00010881	0.493296	0.245	0.209	1	8
HS3ST1	0.000109225	0.757961	0.239	0.198	1	8
CPLANE1	0.000114043	0.306535	0.124	0.089	1	8
ESAM	0.00011731	0.421332	0.128	0.092	1	8
CENPM	0.000118107	0.280778	0.1	0.068	1	8
RANBP2	0.00011915	0.505347	0.471	0.461	1	8
ATAD2	0.000122334	0.41202	0.202	0.166	1	8
LITAF	0.000127283	0.809905	0.36	0.355	1	8
TDRD7	0.000135205	0.359883	0.159	0.121	1	8
CDK5	0.000140309	0.340217	0.129	0.096	1	8
CNOT7	0.000142477	0.465367	0.448	0.45	1	8
TBC1D10A	0.000144923	0.324692	0.178	0.139	1	8
ENSBTAG00000038635	0.000153072	0.26853	0.101	0.069	1	8
BOD1L1	0.000153185	0.310375	0.492	0.468	1	8
CARS	0.000158065	0.335971	0.117	0.082	1	8
LLGL1	0.000159016	0.366986	0.141	0.106	1	8
GSTP1	0.000159608	0.550948	0.284	0.253	1	8
RAD52	0.00016136	0.282215	0.118	0.084	1	8
TOPORS	0.00016529	0.600146	0.401	0.401	1	8
ALDH18A1	0.000165955	0.371162	0.068	0.117	1	8
PRR14	0.000176125	0.298507	0.149	0.113	1	8
CHD8	0.000178988	0.432449	0.311	0.284	1	8
MBTPS1	0.00018101	0.374605	0.273	0.24	1	8
VIPAS39	0.000181638	0.319033	0.134	0.1	1	8
DNAJC17	0.000185593	0.255415	0.109	0.076	1	8
GGNBP2	0.000188138	0.498144	0.312	0.285	1	8
GCC2	0.000195986	0.453155	0.412	0.397	1	8
HELZ	0.000196041	0.430096	0.266	0.237	1	8
CCDC25	0.000196189	0.448665	0.284	0.257	1	8
KIF5B	0.000202492	0.451522	0.479	0.483	1	8
TMEM260	0.000205434	0.261538	0.137	0.101	1	8
XPO6	0.000207713	0.333011	0.141	0.107	1	8
PPP2R5C	0.000209449	0.436272	0.37	0.358	1	8
YWHAZ	0.000225475	0.435793	0.266	0.235	1	8
CD5	0.00023827	0.598866	0.163	0.123	1	8
HNRNPR	0.000252157	0.43651	0.465	0.461	1	8
HCLS1	0.000252515	0.808447	0.356	0.495	1	8
CASP3	0.000254463	0.418045	0.152	0.118	1	8
PSMG4	0.000256323	0.330382	0.617	0.635	1	8
CLCN7	0.000263963	0.538664	0.238	0.201	1	8
RNF114	0.000269363	0.467119	0.243	0.211	1	8
MECP2	0.00027265	0.404127	0.26	0.231	1	8
RBPJ	0.000275772	0.374703	0.338	0.312	1	8
NAXD	0.000281883	0.379857	0.174	0.14	1	8
TGS1	0.000283759	0.388818	0.25	0.217	1	8
REEP3	0.000286188	0.29764	0.157	0.121	1	8
MAPK1	0.000306482	0.367879	0.183	0.15	1	8
MCM7	0.000311843	0.281071	0.202	0.165	1	8
PHF1	0.000329273	0.340005	0.152	0.117	1	8
IWS1	0.000350801	0.419002	0.259	0.229	1	8
DDX31	0.000351511	0.483948	0.284	0.261	1	8
SLC39A13	0.000392707	0.341224	0.172	0.137	1	8
HAUS8	0.000405674	0.2872	0.137	0.104	1	8
IGHMBP2	0.000410107	0.258797	0.104	0.073	1	8
PHKG2	0.000420232	0.36486	0.157	0.125	1	8
PROSER1	0.000423764	0.404297	0.177	0.144	1	8
ITGA4	0.000442919	0.909021	0.37	0.357	1	8
MYNN	0.000455722	0.402568	0.15	0.116	1	8
VTI1B	0.000461887	0.502802	0.46	0.463	1	8
VPS25	0.000468668	0.484111	0.361	0.364	1	8
CCNT1	0.000475428	0.400548	0.175	0.143	1	8
GOLGA5	0.00048006	0.446417	0.177	0.144	1	8
SLC25A51	0.000482262	0.336831	0.128	0.096	1	8
DICER1	0.00048255	0.323897	0.187	0.153	1	8
CYP2D14	0.000486556	0.4732	0.17	0.139	1	8
CXHXorf56	0.000512815	0.378401	0.219	0.189	1	8
GPKOW	0.000522669	0.298313	0.117	0.086	1	8
ZFAND3	0.000530896	0.402214	0.288	0.263	1	8
EIF4A3	0.000534161	0.515038	0.3	0.285	1	8
DCAF5	0.000550857	0.466243	0.248	0.219	1	8
WIPI2	0.000563593	0.358891	0.241	0.213	1	8
ADAM17	0.00056361	0.266805	0.118	0.087	1	8
PRR5	0.000571335	0.461654	0.232	0.2	1	8
KPNA2	0.000578172	0.328376	0.177	0.144	1	8
RING1	0.00058368	0.40886	0.255	0.228	1	8
EXOC7	0.000587875	0.468219	0.159	0.126	1	8
GFPT1	0.000590019	0.317358	0.12	0.09	1	8
CHD4	0.000594341	0.426929	0.483	0.483	1	8
PCBP1	0.00060137	0.274599	0.101	0.072	1	8
DGCR2	0.000640856	0.384774	0.219	0.188	1	8
PRMT2	0.000641408	0.357646	0.108	0.078	1	8
SNX8	0.000654863	0.370338	0.192	0.162	1	8
PPP6R3	0.000662122	0.399661	0.282	0.257	1	8
C11H2orf68	0.00066713	0.400891	0.178	0.144	1	8
PPP2R1A	0.000668876	0.4355	0.338	0.323	1	8
BCL2L1	0.000676727	0.646039	0.115	0.085	1	8
TRAPPC2L	0.00068556	0.367463	0.335	0.327	1	8
ACBD3	0.000700555	0.472715	0.341	0.329	1	8
JADE2	0.000733594	0.307578	0.152	0.119	1	8
ENSBTAG00000052869	0.000738234	0.329902	0.14	0.107	1	8
UBN1	0.000749337	0.593408	0.287	0.272	1	8
UTP14A	0.000801105	0.512451	0.406	0.406	1	8
ALYREF	0.000819451	0.31738	0.469	0.474	1	8
KDM7A	0.000836505	0.458789	0.163	0.131	1	8
ZNF75D	0.000852086	0.486693	0.205	0.176	1	8
ST3GAL6	0.000863537	0.711737	0.232	0.207	1	8
ATG14	0.000896848	0.338206	0.105	0.076	1	8
NXF1	0.000941573	0.406027	0.155	0.125	1	8
CENPJ	0.000950725	0.289714	0.108	0.078	1	8
SELENON	0.000970818	0.360848	0.181	0.148	1	8
PET100	0.000973348	0.376833	0.384	0.386	1	8
BATF3	0.00097599	0.470869	0.494	0.479	1	8
N4BP2L2	0.000985126	0.347218	0.444	0.455	1	8
ZDHHC12	0.000985257	0.358237	0.182	0.153	1	8
ZFX	0.00103131	0.48863	0.341	0.33	1	8
ELOA	0.00103647	0.537	0.23	0.202	1	8
ACAT2	0.00108186	0.643568	0.201	0.174	1	8
PSMA1	0.0010871	0.269926	0.517	0.536	1	8
CAMTA2	0.00110742	0.43012	0.197	0.17	1	8
BCOR	0.00114405	0.362873	0.151	0.121	1	8
POLR2B	0.00114675	0.398248	0.297	0.278	1	8
TLE4	0.00117009	0.685962	0.397	0.396	1	8
R3HDM4	0.00117063	0.347487	0.211	0.183	1	8
CPSF6	0.00119538	0.348201	0.213	0.182	1	8
TOR1AIP1	0.00119669	0.54452	0.439	0.457	1	8
SGTA	0.00120225	0.336242	0.172	0.142	1	8
RIN2	0.00124937	0.36559	0.143	0.112	1	8
BRD8	0.00127212	0.31224	0.173	0.143	1	8
CXHXorf21	0.00128452	0.713093	0.301	0.29	1	8
ENSBTAG00000024657	0.0012883	0.415878	0.316	0.304	1	8
TRPM7	0.00132991	0.363933	0.266	0.243	1	8
DCAF15	0.00133637	0.256368	0.127	0.098	1	8
CHCHD5	0.00134433	0.486008	0.405	0.412	1	8
EHBP1L1	0.00136907	0.33345	0.33	0.307	1	8
ATP6V0B	0.00138218	0.301735	0.583	0.623	1	8
YTHDF2	0.00145583	0.414615	0.143	0.114	1	8
TMEM14C	0.00145661	0.354455	0.576	0.624	1	8
ARFGEF2	0.00148825	0.677385	0.297	0.286	1	8
IFIH1	0.00153166	0.503785	0.264	0.233	1	8
WDFY3	0.00157472	0.386799	0.124	0.096	1	8
TRRAP	0.00157811	0.301771	0.154	0.124	1	8
ARIH1	0.00158958	0.437512	0.256	0.236	1	8
PPP1R11	0.00170492	0.355145	0.166	0.137	1	8
FNIP1	0.00171194	0.479754	0.152	0.124	1	8
ZMAT2	0.00184985	0.44439	0.328	0.318	1	8
COPS9	0.00185645	0.306263	0.598	0.645	1	8
SPPL2A	0.0019095	0.433503	0.397	0.396	1	8
SNRK	0.00196646	0.311495	0.132	0.104	1	8
NUP210	0.00197743	0.533177	0.302	0.285	1	8
PSMD13	0.00201175	0.434993	0.306	0.295	1	8
PTPA	0.00209323	0.37362	0.175	0.149	1	8
SLC2A8	0.00211332	0.321247	0.109	0.082	1	8
ZNF277	0.00220549	0.29267	0.155	0.128	1	8
SLC35F5	0.00229737	0.259451	0.124	0.096	1	8
ZNF592	0.00229895	0.403767	0.188	0.16	1	8
MAP3K8	0.00238123	0.257834	0.186	0.155	1	8
MBP	0.00255382	0.277409	0.122	0.095	1	8
COX7B	0.0025595	0.299712	0.789	0.833	1	8
BAD	0.00261446	0.321537	0.15	0.123	1	8
STAT6	0.0026244	0.263834	0.106	0.08	1	8
AKAP9	0.00269041	0.280278	0.452	0.444	1	8
KPNB1	0.00269391	0.304741	0.277	0.254	1	8
DHRS7B	0.00276211	0.310973	0.102	0.078	1	8
KIF1BP	0.00281004	0.282685	0.159	0.132	1	8
GALNS	0.00284154	0.250098	0.108	0.081	1	8
CRIM1	0.00285562	0.585639	0.161	0.136	1	8
LARP1	0.00287405	0.594978	0.453	0.47	1	8
SHOC2	0.00313072	0.461059	0.371	0.377	1	8
UHRF2	0.00315991	0.422062	0.21	0.186	1	8
UPF1	0.00317749	0.279374	0.152	0.126	1	8
ARPC1B	0.00319692	0.441715	0.315	0.31	1	8
GTF2I	0.00326428	0.478455	0.234	0.216	1	8
NRAS	0.00327942	0.395659	0.292	0.279	1	8
GRB2	0.00331531	0.319253	0.543	0.56	1	8
UBE2I	0.0033195	0.355667	0.406	0.414	1	8
PRPF31	0.0033893	0.375404	0.163	0.137	1	8
MTF2	0.00356223	0.291445	0.213	0.186	1	8
CASC3	0.00364041	0.427354	0.268	0.249	1	8
SET	0.00367337	0.254108	0.707	0.724	1	8
PRPSAP1	0.00368891	0.488718	0.154	0.129	1	8
TMEM173	0.00374668	0.461891	0.302	0.279	1	8
SRP14	0.00376918	0.506951	0.533	0.571	1	8
ADD1	0.0038779	0.294823	0.353	0.345	1	8
KANSL1	0.00390804	0.340639	0.277	0.26	1	8
FAM76B	0.00410288	0.282474	0.2	0.176	1	8
CCNL2	0.00414879	0.397586	0.26	0.242	1	8
SRSF11	0.00415079	0.304745	0.483	0.487	1	8
CHTOP	0.0042242	0.38358	0.353	0.351	1	8
ARSA	0.00441181	0.280924	0.174	0.147	1	8
USP47	0.00443763	0.324236	0.259	0.24	1	8
PRPF4	0.00451208	0.296691	0.069	0.104	1	8
VPS28	0.0045515	0.370097	0.465	0.496	1	8
PTGES3	0.00457346	0.288465	0.598	0.632	1	8
UBE2Z	0.00463497	0.403618	0.277	0.257	1	8
CEP85L	0.0048833	0.288461	0.157	0.131	1	8
ZNF358	0.00495286	0.375292	0.149	0.125	1	8
FNBP4	0.00499761	0.36361	0.383	0.378	1	8
DNAJC7	0.00505883	0.313037	0.362	0.36	1	8
IK	0.00521813	0.343627	0.516	0.544	1	8
PEX11G	0.00529065	0.29034	0.109	0.085	1	8
PTPN11	0.00539225	0.362789	0.305	0.295	1	8
SP110	0.00539453	0.67974	0.246	0.229	1	8
MAN1A1	0.00541991	0.580283	0.558	0.597	1	8
PPP2R5D	0.00543113	0.375403	0.105	0.082	1	8
SUDS3	0.00562061	0.557844	0.316	0.311	1	8
HSPA14	0.00565785	0.423588	0.264	0.251	1	8
UBE2B	0.00597132	0.384111	0.181	0.158	1	8
ENSBTAG00000052394	0.00597678	0.349386	0.23	0.209	1	8
PSMA2	0.00600891	0.33575	0.51	0.536	1	8
PRRC2A	0.00615596	0.446026	0.346	0.347	1	8
ENSBTAG00000045504	0.00623767	0.351988	0.149	0.126	1	8
ZBTB7A	0.00643189	0.283612	0.519	0.534	1	8
PDS5A	0.00647556	0.333744	0.301	0.289	1	8
ENOPH1	0.00666423	0.509614	0.197	0.179	1	8
CD2BP2	0.00697624	0.359329	0.223	0.207	1	8
PPP2R5A	0.00706349	0.472368	0.294	0.284	1	8
DLG1	0.00718564	0.290415	0.122	0.098	1	8
ZEB2	0.00723657	0.344922	0.26	0.237	1	8
PSMD3	0.0072673	0.269691	0.23	0.211	1	8
SF3A3	0.00727588	0.351915	0.225	0.206	1	8
SCAF8	0.00737994	0.28584	0.119	0.096	1	8
MPC2	0.0074986	0.67357	0.35	0.365	1	8
NFYB	0.00753538	0.355218	0.172	0.151	1	8
HECTD1	0.00762917	0.352872	0.284	0.271	1	8
TLR6	0.00822408	0.30532	0.17	0.147	1	8
TRMT1L	0.00825573	0.450242	0.209	0.19	1	8
NUP107	0.00828734	0.267972	0.172	0.148	1	8
PLEKHA2	0.00839957	0.253285	0.141	0.117	1	8
ARRDC1	0.00845524	0.384242	0.201	0.182	1	8
ATP5F1D	0.00852681	0.386061	0.499	0.54	1	8
TM2D2	0.00878285	0.371841	0.133	0.111	1	8
GMCL1	0.0088147	0.389527	0.202	0.182	1	8
HMBOX1	0.00910047	0.328532	0.159	0.137	1	8
LRRFIP1	0.00915659	0.301779	0.484	0.49	1	8
ANKRD49	0.00925611	0.352802	0.195	0.173	1	8
KHDC4	0.00927851	0.382254	0.279	0.268	1	8
USP11	0.0093356	0.350546	0.155	0.132	1	8
HAUS6	0.00952702	0.266405	0.117	0.095	1	8
NACC1	0.00996585	0.359634	0.163	0.143	1	8

## Sheet: c9
gene	p_val	avg_log2FC	pct.1	pct.2	p_val_adj	cluster
FCER1A	0	2.65846	0.818	0.099	0	9
PPFIBP1	0	2.04045	0.587	0.073	0	9
RUNX3	0	1.98206	0.858	0.206	0	9
CD5	0	1.83509	0.664	0.098	0	9
NK2B	0	1.77648	0.737	0.086	0	9
PTPN22	0	1.56979	0.596	0.105	0	9
KCNK16	0	1.29937	0.6	0.083	0	9
FCRL3	0	1.08265	0.411	0.022	0	9
SLAMF9	0	1.0752	0.485	0.061	0	9
GNLY	0	1.04355	0.422	0.032	0	9
VSIG2	0	1.02198	0.515	0.068	0	9
ZP3	0	0.883301	0.362	0.032	0	9
FCRL4	0	0.691875	0.273	0.013	0	9
CDH1	5.61474e-294	0.571485	0.217	0.011	8.23963e-290	9
DTX1	1.68807e-292	0.587544	0.308	0.027	2.47724e-288	9
HS3ST1	9.17258e-288	1.46369	0.724	0.174	1.34608e-283	9
ENSBTAG00000051340	4.69643e-254	0.892744	0.436	0.067	6.89201e-250	9
BEND5	2.75558e-251	0.840701	0.39	0.054	4.04381e-247	9
TNNI2	2.38643e-240	0.93499	0.589	0.129	3.50208e-236	9
CDHR1	1.29352e-233	0.899785	0.368	0.05	1.89824e-229	9
BEX3	6.70219e-231	0.669547	0.387	0.058	9.83547e-227	9
CCND2	7.65367e-227	1.66178	0.721	0.212	1.12318e-222	9
CSF3R	6.66066e-224	0.739027	0.574	0.122	9.77452e-220	9
TNFRSF13C	3.30673e-223	1.24657	0.597	0.136	4.85262e-219	9
PLEKHA5	1.39206e-206	1.26798	0.616	0.165	2.04285e-202	9
ST14	1.19891e-202	0.616106	0.273	0.032	1.75939e-198	9
F2R	4.65561e-202	0.664002	0.378	0.062	6.83211e-198	9
BRI3BP	1.91936e-200	1.02284	0.606	0.162	2.81666e-196	9
SULF2	8.54063e-200	0.843155	0.397	0.069	1.25334e-195	9
INPP4B	1.35648e-196	0.540649	0.273	0.033	1.99064e-192	9
PLA2G5	4.51356e-193	0.611639	0.602	0.152	6.62365e-189	9
ID2	3.65561e-184	1.34465	0.961	0.506	5.36461e-180	9
KCNK17	1.63584e-183	0.979727	0.471	0.105	2.40059e-179	9
PIM3	3.49705e-179	2.10358	0.874	0.393	5.13191e-175	9
LCN2	7.73752e-176	0.407969	0.196	0.018	1.13548e-171	9
EIF3K	1.51885e-175	1.68477	0.975	0.746	2.22891e-171	9
CX3CR1	1.45533e-173	0.915546	0.695	0.215	2.13569e-169	9
GSTP1	1.14324e-168	0.890306	0.698	0.232	1.6777e-164	9
CD79A	3.84308e-168	0.257133	0.462	0.102	5.63973e-164	9
KLRK1	5.02228e-167	0.361165	0.189	0.018	7.3702e-163	9
PCDHAC2	4.87676e-164	1.27046	0.587	0.179	7.15664e-160	9
PDGFA	3.53967e-160	0.319957	0.154	0.012	5.19447e-156	9
CYP2S1	4.69143e-160	0.556118	0.317	0.054	6.88467e-156	9
GALM	1.92023e-154	0.628133	0.333	0.061	2.81793e-150	9
PRSS12	5.07092e-154	0.393194	0.295	0.047	7.44158e-150	9
COL27A1	3.00181e-153	0.317169	0.193	0.02	4.40516e-149	9
MS4A8	9.62635e-143	0.775691	0.637	0.218	1.41267e-138	9
RINL	7.04025e-142	0.668576	0.499	0.139	1.03316e-137	9
CADM4	2.841e-141	0.306524	0.157	0.014	4.16917e-137	9
CDH3	5.31976e-133	0.418858	0.192	0.024	7.80675e-129	9
ARHGAP18	2.35937e-129	1.16474	0.852	0.385	3.46238e-125	9
RETN	2.64454e-128	0.544816	0.722	0.284	3.88087e-124	9
TWISTNB	2.3562e-127	1.00136	0.69	0.28	3.45773e-123	9
NAV2	8.23749e-127	0.291449	0.19	0.024	1.20885e-122	9
ZC3H10	4.67459e-125	0.984526	0.969	0.763	6.85996e-121	9
PRAM1	1.57742e-123	0.642216	0.395	0.1	2.31487e-119	9
NAGA	4.69095e-121	0.762045	0.562	0.192	6.88398e-117	9
SH3D21	2.9282e-120	0.394064	0.196	0.028	4.29714e-116	9
GABARAPL2	2.25545e-119	0.656664	0.972	0.694	3.30987e-115	9
RUNX2	1.07209e-117	0.470289	0.432	0.116	1.57329e-113	9
BHLHE40	8.02197e-117	1.76595	0.719	0.322	1.17722e-112	9
ENSBTAG00000052571	2.26108e-116	0.491443	0.294	0.06	3.31813e-112	9
PAK1	1.78166e-115	1.18747	0.927	0.555	2.61458e-111	9
DENND5B	2.22451e-115	0.590552	0.39	0.101	3.26446e-111	9
TJP2	7.21521e-115	0.251579	0.137	0.014	1.05883e-110	9
SREK1IP1	8.94254e-113	1.43945	0.664	0.293	1.31232e-108	9
AK7	2.24729e-110	0.317323	0.192	0.028	3.2979e-106	9
S1PR5	4.53613e-110	0.347278	0.344	0.079	6.65678e-106	9
ENSBTAG00000000964	1.1111e-106	0.675265	0.66	0.256	1.63054e-102	9
ARHGDIB	1.13313e-102	1.06337	0.932	0.602	1.66287e-98	9
SNX20	6.9214e-102	0.577353	0.416	0.123	1.01571e-97	9
MTHFD1	1.63209e-101	0.854534	0.487	0.17	2.39509e-97	9
TBC1D15	2.27396e-100	1.06543	0.535	0.208	3.33703e-96	9
KCNK12	5.89124e-100	0.460601	0.305	0.073	8.6454e-96	9
FAU	2.05639e-99	0.879928	1	0.987	3.01776e-95	9
ENSBTAG00000051981	5.00902e-99	0.599894	0.467	0.148	7.35073e-95	9
ABRACL	7.09627e-99	0.938421	0.967	0.699	1.04138e-94	9
SH3BGRL	2.27097e-98	0.86267	0.849	0.479	3.33265e-94	9
PSPH	5.0806e-98	0.414484	0.503	0.179	7.45579e-94	9
EEF1B2	5.81875e-98	1.00502	0.978	0.763	8.53901e-94	9
RASGEF1B	8.94488e-98	0.454203	0.353	0.096	1.31266e-93	9
UXT	1.59767e-97	0.818102	0.834	0.475	2.34457e-93	9
F2RL2	4.75129e-97	0.54198	0.538	0.19	6.97252e-93	9
RAB24	5.93039e-96	0.607652	0.631	0.258	8.70285e-92	9
SUCNR1	7.79169e-95	0.829749	0.474	0.165	1.14343e-90	9
GSN	1.38992e-94	1.35739	0.86	0.505	2.03971e-90	9
SCAMP5	1.56928e-94	0.465514	0.401	0.119	2.30292e-90	9
XXYLT1	1.64605e-94	0.547963	0.362	0.104	2.41558e-90	9
EPAS1	4.36656e-93	0.555251	0.247	0.053	6.40792e-89	9
FABP3	7.21824e-92	0.342444	0.24	0.05	1.05928e-87	9
DUSP23	9.39301e-92	0.409941	0.301	0.076	1.37842e-87	9
ZNF362	2.77467e-90	0.613435	0.406	0.13	4.07183e-86	9
RPA3	3.46586e-88	0.534759	0.747	0.342	5.08615e-84	9
SAPCD1	7.46224e-88	0.315778	0.19	0.035	1.09508e-83	9
ATP1B1	1.48741e-86	0.780789	0.61	0.273	2.18278e-82	9
ASNS	8.41868e-86	0.287077	0.209	0.042	1.23544e-81	9
PSMG4	3.05752e-85	0.795407	0.923	0.619	4.48691e-81	9
EPHA2	2.79632e-84	0.430282	0.267	0.066	4.10359e-80	9
GUCY1A1	3.26849e-84	0.301298	0.203	0.04	4.7965e-80	9
CWC27	4.22745e-84	0.759607	0.506	0.202	6.20378e-80	9
RACK1	5.34647e-84	0.92377	0.994	0.925	7.84595e-80	9
DNLZ	1.02092e-83	0.855437	0.798	0.448	1.49821e-79	9
TOMM7	4.64942e-83	0.784434	0.901	0.592	6.82302e-79	9
NPAS2	5.62634e-83	0.937029	1	0.969	8.25665e-79	9
PLAGL1	1.96721e-80	0.497361	0.48	0.18	2.88688e-76	9
TVP23A	4.37148e-80	0.402364	0.193	0.038	6.41514e-76	9
FAM136A	1.07879e-79	0.513624	0.42	0.147	1.58312e-75	9
RNF157	2.47223e-78	0.430467	0.324	0.096	3.628e-74	9
ENSBTAG00000048983	2.12863e-76	0.371362	0.36	0.115	3.12377e-72	9
ECH1	1.36664e-73	0.803627	0.501	0.216	2.00555e-69	9
P2RY10	2.20591e-73	0.395433	0.688	0.326	3.23717e-69	9
UNC119	9.58397e-73	0.791281	0.759	0.434	1.40645e-68	9
RASAL3	1.90719e-72	0.291937	0.129	0.02	2.7988e-68	9
DPP4	2.62079e-72	0.378379	0.249	0.065	3.84601e-68	9
RARA	6.89844e-71	0.576326	0.481	0.197	1.01235e-66	9
MPP7	1.06909e-70	0.271581	0.211	0.05	1.56889e-66	9
TSC22D1	2.62836e-70	1.09056	0.599	0.294	3.85712e-66	9
SPINT2	4.04371e-68	0.437588	0.693	0.336	5.93414e-64	9
EEF1A1	4.1891e-68	0.765004	0.991	0.962	6.14751e-64	9
NME2	7.23679e-68	0.648184	0.916	0.611	1.062e-63	9
SSR2	9.87084e-68	0.793629	0.978	0.803	1.44855e-63	9
CFAP36	1.52118e-67	0.688475	0.516	0.232	2.23233e-63	9
INPP5B	2.16851e-67	0.510715	0.557	0.251	3.18229e-63	9
ENSBTAG00000051030	4.59322e-67	0.432591	0.312	0.1	6.74055e-63	9
PID1	4.85317e-67	0.271802	0.154	0.029	7.12203e-63	9
CDCA7L	4.83652e-66	0.260105	0.227	0.058	7.0976e-62	9
DNMBP	8.58039e-66	0.505601	0.35	0.123	1.25917e-61	9
SMAD7	9.04467e-66	0.264167	0.227	0.058	1.32731e-61	9
ENSBTAG00000049808	1.28878e-64	0.373525	0.25	0.071	1.89129e-60	9
FBXW7	9.64534e-64	0.445075	0.365	0.133	1.41545e-59	9
ENSBTAG00000027610	4.47645e-63	0.406527	0.535	0.239	6.56918e-59	9
UQCR10	5.95588e-63	0.648994	0.938	0.703	8.74025e-59	9
ENSBTAG00000004608	6.35636e-62	0.304522	0.344	0.117	9.32795e-58	9
RILPL2	1.09695e-61	0.618859	0.612	0.308	1.60978e-57	9
ATP5MC2	1.49682e-61	0.773914	0.945	0.722	2.19659e-57	9
F11R	4.27677e-60	0.444896	0.34	0.122	6.27616e-56	9
ENSBTAG00000002773	4.60939e-60	0.868356	0.584	0.297	6.76428e-56	9
ADGRG5	5.05119e-60	0.404868	0.369	0.137	7.41262e-56	9
SOD1	1.34041e-59	0.389429	0.808	0.501	1.96706e-55	9
FBXL6	1.55968e-59	0.286606	0.208	0.054	2.28883e-55	9
PPP1R14A	2.26719e-59	0.313598	0.615	0.288	3.3271e-55	9
IFI30	5.85449e-59	0.724979	0.927	0.635	8.59146e-55	9
AHI1	1.19136e-58	0.29979	0.321	0.11	1.74833e-54	9
SESN2	1.95316e-58	0.293671	0.294	0.096	2.86626e-54	9
CHRDL1	3.11269e-58	0.27045	0.164	0.037	4.56787e-54	9
COTL1	4.6998e-58	0.413518	0.942	0.715	6.89696e-54	9
MYCBP	7.41467e-58	0.482818	0.711	0.385	1.0881e-53	9
NDFIP2	8.85004e-58	0.363284	0.375	0.143	1.29874e-53	9
PEBP1	7.76424e-57	0.633629	0.869	0.563	1.1394e-52	9
FAM84B	1.16257e-56	0.311705	0.276	0.09	1.70608e-52	9
VRK1	1.77338e-56	0.389439	0.424	0.176	2.60244e-52	9
CARD9	3.03222e-56	0.335484	0.311	0.108	4.44979e-52	9
CLDND1	3.75815e-56	0.408072	0.526	0.245	5.51509e-52	9
SNX24	7.55708e-56	0.325755	0.387	0.147	1.109e-51	9
RAD18	1.76192e-55	0.258173	0.312	0.108	2.58561e-51	9
RAC2	4.16462e-55	0.57557	0.769	0.456	6.11159e-51	9
MAN1A1	4.86753e-55	0.813305	0.858	0.581	7.1431e-51	9
STK38L	1.07437e-54	0.335809	0.299	0.104	1.57663e-50	9
TP53I3	1.21714e-54	0.29543	0.218	0.063	1.78616e-50	9
CRTAM	1.44982e-54	0.310563	0.206	0.057	2.12761e-50	9
RNF44	2.04614e-54	0.444191	0.562	0.274	3.0027e-50	9
C17H12orf49	4.34457e-54	0.307366	0.369	0.143	6.37566e-50	9
CASS4	5.06837e-54	0.377709	0.283	0.097	7.43783e-50	9
DDT	9.83149e-54	0.482854	0.831	0.519	1.44277e-49	9
CDC14A	3.55094e-53	0.2561	0.172	0.042	5.211e-49	9
ENSBTAG00000050510	4.65067e-52	0.274807	0.34	0.126	6.82486e-48	9
ENSBTAG00000047029	1.3896e-51	0.664762	0.797	0.514	2.03925e-47	9
RNF144B	1.72855e-51	0.868419	0.519	0.27	2.53665e-47	9
LIMD2	9.80393e-51	0.544181	0.701	0.392	1.43873e-46	9
MIF	2.63026e-50	0.395895	0.939	0.685	3.8599e-46	9
ITGA2B	6.31637e-50	0.286243	0.172	0.044	9.26927e-46	9
LRRC1	7.07121e-50	0.337775	0.407	0.172	1.0377e-45	9
PRDX5	1.28331e-49	0.490826	0.738	0.443	1.88326e-45	9
OXCT1	4.17953e-49	0.280424	0.362	0.146	6.13346e-45	9
STOM	5.46441e-49	0.466237	0.708	0.392	8.01902e-45	9
SCAND1	7.28235e-49	0.39495	0.737	0.425	1.06868e-44	9
EEF1D	1.00081e-48	0.561472	0.943	0.72	1.46869e-44	9
CASP6	1.58391e-48	0.380426	0.577	0.294	2.32439e-44	9
KCTD11	2.0612e-48	0.329514	0.401	0.173	3.02481e-44	9
JAK2	3.52198e-48	0.92698	0.462	0.234	5.1685e-44	9
CASP9	8.62624e-48	0.314053	0.25	0.084	1.2659e-43	9
UBA52	1.97381e-47	0.426887	1	0.994	2.89657e-43	9
ITGA5	2.26783e-47	0.367432	0.273	0.098	3.32804e-43	9
LPIN2	2.94719e-47	0.47277	0.443	0.21	4.32501e-43	9
ZNRF1	3.11257e-47	0.431975	0.76	0.474	4.56769e-43	9
MED21	3.16189e-47	0.426395	0.714	0.409	4.64007e-43	9
C1H21orf91	3.44803e-47	0.325191	0.376	0.156	5.05998e-43	9
SLC20A1	3.80894e-47	0.588629	0.507	0.258	5.58962e-43	9
OAT	5.22423e-47	0.373593	0.615	0.325	7.66655e-43	9
TIFAB	5.42353e-47	0.367512	0.44	0.198	7.95902e-43	9
TSTD1	1.36061e-46	0.321949	0.525	0.254	1.9967e-42	9
METTL9	4.92125e-46	0.382646	0.398	0.179	7.22193e-42	9
PRKCB	5.37066e-46	0.798285	0.805	0.553	7.88145e-42	9
WDFY2	5.49027e-46	0.353337	0.353	0.147	8.05698e-42	9
PPA2	3.90534e-45	0.337143	0.304	0.118	5.73108e-41	9
MYO5C	6.17104e-45	0.355214	0.228	0.074	9.056e-41	9
GGCT	6.92881e-45	0.30569	0.262	0.094	1.0168e-40	9
LRBA	8.75918e-45	0.424805	0.297	0.116	1.28541e-40	9
FYN	2.27299e-44	0.40599	0.413	0.188	3.33561e-40	9
UTRN	2.56169e-44	0.515246	0.4	0.184	3.75928e-40	9
ENSBTAG00000025385	6.23357e-44	0.626832	0.746	0.472	9.14776e-40	9
IL16	1.08023e-43	0.537672	0.491	0.254	1.58523e-39	9
BIN1	3.66401e-43	0.458969	0.411	0.193	5.37694e-39	9
CYLD	4.20723e-43	0.606553	0.576	0.334	6.17412e-39	9
DFFB	6.10435e-43	0.361743	0.305	0.123	8.95813e-39	9
NT5C	9.11879e-43	0.451651	0.642	0.365	1.33818e-38	9
PLGRKT	5.47408e-42	0.351539	0.613	0.336	8.03321e-38	9
SSU72	6.53087e-42	0.440479	0.653	0.378	9.58406e-38	9
IER5L	6.82705e-42	0.752092	0.576	0.332	1.00187e-37	9
BOLA3	1.01024e-41	0.274547	0.337	0.142	1.48253e-37	9
CD101	1.36979e-41	0.268438	0.193	0.06	2.01016e-37	9
CYB561A3	1.421e-41	0.279404	0.547	0.286	2.08532e-37	9
TET1	1.74842e-41	0.294524	0.188	0.058	2.5658e-37	9
PYGB	1.8503e-41	0.309844	0.251	0.092	2.71531e-37	9
ETV2	1.98306e-41	0.279127	0.411	0.19	2.91014e-37	9
DENND1C	2.81272e-41	0.527635	0.33	0.144	4.12766e-37	9
TERF2IP	7.79707e-41	0.463428	0.483	0.249	1.14422e-36	9
GLTP	1.51247e-40	0.406956	0.51	0.271	2.21954e-36	9
SREBF2	1.0953e-39	0.372254	0.638	0.369	1.60736e-35	9
U2AF1L4	2.91029e-39	0.355342	0.497	0.255	4.27085e-35	9
CAMK2G	4.48792e-39	0.391663	0.363	0.166	6.58603e-35	9
NHP2	4.7875e-39	0.259954	0.4	0.189	7.02566e-35	9
ENSBTAG00000053829	5.19898e-39	0.263747	0.381	0.173	7.6295e-35	9
DYNLT3	1.31065e-38	0.414773	0.696	0.421	1.92338e-34	9
COX5A	1.3688e-38	0.47657	0.932	0.708	2.00871e-34	9
ENSBTAG00000009656	4.51234e-38	0.37405	0.891	0.613	6.62186e-34	9
EXOC6	6.03111e-38	0.459529	0.516	0.287	8.85066e-34	9
BLOC1S6	6.74993e-38	0.335709	0.539	0.29	9.90552e-34	9
SLC25A6	9.18162e-38	0.6395	0.99	0.905	1.3474e-33	9
IGFLR1	1.4258e-37	0.601853	0.528	0.301	2.09236e-33	9
REXO2	1.50127e-37	0.354009	0.456	0.235	2.20311e-33	9
GDI2	1.61864e-37	0.679631	0.756	0.517	2.37535e-33	9
ARPC2	3.9566e-37	0.457247	0.985	0.859	5.80631e-33	9
ENSBTAG00000046623	4.19825e-37	0.316471	0.693	0.422	6.16094e-33	9
MAP4K1	5.06945e-37	0.384843	0.395	0.193	7.43941e-33	9
TMA7	1.22417e-36	0.379507	0.951	0.709	1.79647e-32	9
TERF1	1.2547e-36	0.466793	0.438	0.229	1.84127e-32	9
EIF3F	2.49887e-36	0.312148	0.743	0.477	3.66709e-32	9
CFAP97	2.66221e-36	0.277802	0.42	0.208	3.90679e-32	9
VMP1	4.30839e-36	0.404431	0.826	0.561	6.32257e-32	9
MNF1	4.32825e-36	0.285737	0.641	0.365	6.35171e-32	9
HHEX	5.29732e-36	0.296568	0.407	0.198	7.77381e-32	9
ALDH18A1	5.86629e-36	0.262311	0.263	0.107	8.60878e-32	9
DOCK10	6.55258e-36	0.558202	0.669	0.432	9.61591e-32	9
UBE2H	1.09645e-35	0.273271	0.318	0.139	1.60904e-31	9
ATP5IF1	1.78785e-35	0.504311	0.908	0.648	2.62367e-31	9
SRP19	2.16702e-35	0.273957	0.542	0.297	3.1801e-31	9
HINT2	3.86496e-35	0.268216	0.613	0.348	5.67184e-31	9
ZNF385A	6.13739e-35	0.399803	0.571	0.333	9.00661e-31	9
SMIM20	1.07412e-34	0.262871	0.538	0.298	1.57627e-30	9
LY86	1.75862e-34	0.260392	0.869	0.565	2.58078e-30	9
N4BP2	1.85473e-34	0.501728	0.509	0.285	2.72182e-30	9
ENSBTAG00000003937	2.66864e-34	0.326256	0.558	0.321	3.91624e-30	9
ENSBTAG00000006383	2.70066e-34	0.258471	0.308	0.136	3.96322e-30	9
NAPSA	3.15726e-34	0.312807	0.381	0.181	4.63328e-30	9
ATP2A3	4.58419e-34	0.334442	0.503	0.274	6.7273e-30	9
SOX4	7.06578e-34	0.303205	0.292	0.127	1.0369e-29	9
FASN	1.85316e-33	0.393832	0.347	0.165	2.71951e-29	9
PKIB	2.91451e-33	0.284162	0.878	0.625	4.27704e-29	9
HIKESHI	4.97164e-33	0.266358	0.558	0.316	7.29588e-29	9
DTX2	1.22977e-32	0.350324	0.382	0.189	1.80468e-28	9
ENSBTAG00000045504	1.25031e-32	0.261059	0.276	0.12	1.83483e-28	9
ALDOC	1.27228e-32	0.269267	0.461	0.244	1.86707e-28	9
DDX21	2.78364e-32	0.355378	0.734	0.467	4.08499e-28	9
SLA	3.30705e-32	0.292033	0.496	0.275	4.8531e-28	9
MYCBP2	6.19207e-32	0.616402	0.663	0.445	9.08686e-28	9
NDUFB10	6.806e-32	0.361803	0.879	0.646	9.9878e-28	9
EEF1G	1.82646e-31	0.743017	0.926	0.792	2.68034e-27	9
CMTM7	1.93033e-31	0.369533	0.717	0.459	2.83276e-27	9
PWP1	2.97224e-31	0.307145	0.433	0.231	4.36177e-27	9
ESYT1	7.79993e-31	0.330227	0.469	0.258	1.14464e-26	9
UQCRH	2.59318e-30	0.50401	0.933	0.776	3.80548e-26	9
MATK	2.74007e-30	0.33724	0.407	0.212	4.02105e-26	9
UBALD2	3.0054e-30	0.52101	0.631	0.4	4.41042e-26	9
C21H15orf40	4.23038e-30	0.25184	0.43	0.227	6.20808e-26	9
PRELID3B	6.67572e-30	0.326018	0.452	0.249	9.79662e-26	9
ENSBTAG00000011704	2.0336e-29	0.375331	0.683	0.449	2.98431e-25	9
ANP32B	4.80171e-29	0.302026	0.879	0.644	7.0465e-25	9
BZW1	5.32449e-29	0.3904	0.948	0.776	7.81369e-25	9
CCND1	5.93673e-29	0.373359	0.41	0.215	8.71216e-25	9
VPS4A	1.19583e-28	0.361459	0.445	0.247	1.75488e-24	9
ZNF296	1.3714e-28	0.392743	0.211	0.085	2.01254e-24	9
MYC	3.19439e-28	0.274594	0.435	0.237	4.68777e-24	9
GATAD2A	4.63762e-28	0.363434	0.352	0.183	6.8057e-24	9
ATP5MF	5.14341e-28	0.38675	0.953	0.792	7.54795e-24	9
CCNI	6.31682e-28	0.251409	0.772	0.55	9.26993e-24	9
EID1	1.46914e-27	0.262609	0.552	0.324	2.15596e-23	9
ZFAND2A	2.02923e-27	0.542321	0.243	0.109	2.9779e-23	9
EML4	3.82003e-27	0.26812	0.503	0.292	5.60589e-23	9
ERCC1	8.53487e-27	0.288475	0.419	0.229	1.25249e-22	9
HS6ST1	1.58862e-26	0.383854	0.467	0.272	2.33129e-22	9
NDUFS8	1.74706e-26	0.261647	0.83	0.581	2.56381e-22	9
EIF4G3	2.72245e-26	0.291533	0.515	0.305	3.99519e-22	9
ZC3H18	3.99763e-26	0.258135	0.439	0.243	5.86653e-22	9
ZNHIT6	6.03056e-26	0.276211	0.419	0.229	8.84984e-22	9
TBC1D9	2.13186e-25	0.538189	0.592	0.391	3.1285e-21	9
SCAP	2.16381e-25	0.282037	0.32	0.166	3.17539e-21	9
TMEM131L	5.30684e-25	0.42614	0.456	0.278	7.78779e-21	9
ATP5MPL	5.86805e-25	0.312229	0.98	0.835	8.61136e-21	9
NDUFC2	1.19353e-24	0.267588	0.751	0.505	1.7515e-20	9
EIF3H	5.21599e-24	0.364543	0.699	0.486	7.65446e-20	9
SH3BP1	9.0379e-24	0.273798	0.549	0.337	1.32631e-19	9
C18H19orf33	9.71806e-24	0.310468	0.192	0.08	1.42612e-19	9
CBL	2.782e-23	0.2741	0.25	0.12	4.08258e-19	9
ZNF366	4.34775e-23	0.276523	0.471	0.284	6.38032e-19	9
RNF135	6.10038e-23	0.278392	0.433	0.254	8.95231e-19	9
ARPC4	6.47961e-23	0.290956	0.933	0.743	9.50882e-19	9
VAMP8	8.82713e-23	0.279728	0.898	0.681	1.29538e-18	9
ENSBTAG00000023792	3.41835e-22	0.340747	0.711	0.508	5.01643e-18	9
SEPT6	3.59892e-22	0.435524	0.64	0.447	5.28141e-18	9
CHCHD5	4.61932e-22	0.254846	0.616	0.401	6.77885e-18	9
ATP5F1E	1.69433e-20	0.310587	0.991	0.893	2.48643e-16	9
SMC5	6.68219e-20	0.346929	0.446	0.277	9.80611e-16	9
NACA	1.40351e-17	0.298961	0.965	0.817	2.05965e-13	9
HSPD1	5.08341e-17	0.280027	0.689	0.496	7.45991e-13	9
ATP5F1A	5.47699e-17	0.314057	0.766	0.576	8.03749e-13	9
EIF3E	2.90346e-16	0.302358	0.834	0.674	4.26082e-12	9
JUND	3.5091e-16	0.54949	0.731	0.554	5.1496e-12	9
EIF3G	1.63856e-14	0.267954	0.676	0.496	2.40459e-10	9
HSPH1	3.00262e-12	0.437188	0.427	0.297	4.40634e-08	9
STK17A	4.64778e-12	0.292323	0.657	0.513	6.82062e-08	9
RAP1A	7.10962e-12	0.30019	0.696	0.544	1.04334e-07	9
DNAJB1	7.2093e-12	0.933539	0.445	0.33	1.05796e-07	9
EIF4B	4.18546e-10	0.296999	0.642	0.514	6.14216e-06	9
EEF2	1.04283e-08	0.345224	0.808	0.669	0.000153035	9

[truncated: 17 more sheets: c10, c11, c12, c13, c14, c15, c16, c17, c18, c19, c20, c21, c22, c23, MLN2306, MLN3006, MLN0707]
