# Supplementary material for: Single-cell transcriptomics reveals striking heterogeneity and functional organization of dendritic and monocytic cells in the bovine mesenteric lymph node
Source: Front Immunol. 2023 Jan 6;13:1099357. doi: 10.3389/fimmu.2022.1099357 (PMC9853064; doi:10.3389/fimmu.2022.1099357)
Supplement: Supplementary file 13 [file DataSheet_13.xlsx]

## Sheet: (a) DCprog
gene_name	status	p_value	morans_test_statistic	morans_I	q_value
HMGB2	OK	1.45337e-300	37.037	0.719279	1.63519e-296
TUBA1B	OK	3.33992e-274	35.3615	0.686049	1.87887e-270
PTMA.1	OK	2.79195e-251	33.8373	0.659514	1.04707e-247
CKS2	OK	5.39708e-247	33.5446	0.645437	1.51806e-243
MKI67	OK	6.09044e-245	33.4035	0.642008	1.37047e-241
NUSAP1	OK	5.11792e-209	30.8305	0.59243	9.59695e-206
SMC4	OK	4.6552e-204	30.4583	0.588133	7.48224e-201
TOP2A	OK	2.22187e-201	30.2553	0.574484	3.12479e-198
SMC2	OK	1.55938e-183	28.8668	0.558573	1.94939e-180
BIRC5	OK	4.48837e-183	28.8302	0.553735	5.04987e-180
KNL1	OK	1.23822e-181	28.715	0.55248	1.26648e-178
TPX2	OK	4.50825e-181	28.6701	0.54753	4.22686e-178
DLGAP5	OK	2.68377e-166	27.4594	0.524149	2.15679e-163
DUT	OK	5.44548e-160	26.926	0.523328	3.40373e-157
MIS18BP1	OK	1.11598e-165	27.4075	0.522505	8.37059e-163
HMGB1	OK	1.44618e-167	27.5654	0.515319	1.25161e-164
STMN1	OK	1.67e-163	27.2244	0.511955	1.17432e-160
CENPF	OK	7.26417e-163	27.1704	0.496007	4.8076e-160
CST3	OK	5.90199e-141	25.2484	0.492911	2.8871e-138
SGO1	OK	5.13982e-144	25.5255	0.489588	2.75372e-141
ENSBTAG00000020100	OK	4.91372e-150	26.062	0.484037	2.9097e-147
HJURP	OK	1.05789e-142	25.4069	0.481625	5.41013e-140
RRM2	OK	6.47555e-139	25.0619	0.478162	3.03568e-136
BUB1	OK	1.55974e-136	24.8425	0.477358	6.74948e-134
H2AFZ	OK	6.45661e-137	24.8779	0.477322	2.90573e-134
ASF1B	OK	9.71838e-131	24.3004	0.465102	3.7704e-128
PCLAF	OK	6.78647e-149	25.9612	0.464763	3.81773e-146
CDK1	OK	8.21051e-132	24.4017	0.464506	3.29916e-129
NUCKS1	OK	6.3296e-126	23.8407	0.463549	2.29724e-123
CKAP2	OK	1.31239e-132	24.4766	0.459789	5.4688e-130
UBE2C	OK	9.15642e-128	24.0174	0.443885	3.43396e-125
TMPO	OK	7.45061e-114	22.6471	0.436991	2.46549e-111
CDC20	OK	1.08533e-117	23.0331	0.436242	3.81595e-115
AURKA	OK	2.35452e-115	22.7988	0.432354	8.02747e-113
KIFC1	OK	2.39056e-113	22.5957	0.426998	7.68462e-111
TUBB4B	OK	1.45753e-112	22.5157	0.426016	4.55517e-110
RNASEH2A	OK	1.44503e-104	21.6842	0.41948	4.16873e-102
NUF2	OK	2.1779e-105	21.7711	0.414908	6.44831e-103
EZH2	OK	8.91049e-109	22.1259	0.411295	2.70951e-106
SMC1A	OK	6.41402e-102	21.4019	0.410229	1.71819e-99
H4.2	OK	6.65716e-99	21.0756	0.405733	1.59361e-96
ENSBTAG00000054548	OK	1.71058e-101	21.3561	0.403865	4.47575e-99
UBE2S	OK	6.17648e-100	21.1879	0.400946	1.51069e-97
SPC24	OK	1.23824e-102	21.4784	0.400834	3.48285e-100
CENPE	OK	2.00606e-102	21.456	0.397653	5.50492e-100
HSP90AA1	OK	3.69181e-94	20.552	0.395875	7.69195e-92
AURKB	OK	7.70447e-101	21.2857	0.395127	1.92629e-98
NME2	OK	1.30056e-93	20.4908	0.393654	2.56713e-91
PCNA	OK	7.06618e-94	20.5205	0.393071	1.44548e-91
KIF2C	OK	6.80367e-96	20.745	0.392251	1.50094e-93
PHGDH	OK	3.65146e-101	21.3207	0.390878	9.33694e-99
TTK	OK	4.61103e-96	20.7637	0.390327	1.03757e-93
CCNB2	OK	1.70766e-93	20.4775	0.389881	3.31256e-91
HIST1H2AG	OK	2.48361e-94	20.5712	0.389099	5.27228e-92
CKAP2L	OK	1.04482e-93	20.5015	0.387818	2.09915e-91
NDC80	OK	4.93656e-95	20.6495	0.386503	1.0681e-92
SGO2	OK	2.56782e-96	20.7918	0.38365	5.89604e-94
CDCA3	OK	2.90544e-88	19.8821	0.374612	5.18875e-86
SPDL1	OK	3.03709e-86	19.6475	0.374519	5.33911e-84
RAN	OK	3.90306e-84	19.3994	0.374112	6.65353e-82
ODC1	OK	5.91547e-89	19.9618	0.372693	1.07347e-86
BOLA-DRA	OK	4.84419e-82	19.1499	0.371863	7.786e-80
MARCKSL1	OK	3.7623e-89	19.9844	0.371841	6.93929e-87
TUBB	OK	5.81272e-82	19.1405	0.371504	9.21111e-80
ENSBTAG00000050209	OK	5.41366e-86	19.6181	0.368922	9.37064e-84
CD74	OK	6.54922e-81	19.0138	0.368198	9.95747e-79
HIST1H3F	OK	2.45705e-89	20.0057	0.366591	4.60738e-87
ARHGAP31	OK	2.22742e-89	20.0106	0.366204	4.24757e-87
CBX3.1	OK	1.82856e-80	18.9599	0.365804	2.74308e-78
PRR11	OK	2.19494e-83	19.3104	0.363408	3.68587e-81
HIST1H1E.1	OK	2.97539e-80	18.9343	0.36311	4.40476e-78
KIF22	OK	3.07201e-82	19.1737	0.361859	5.00916e-80
NASP	OK	1.14074e-78	18.7413	0.361507	1.66681e-76
ENSBTAG00000013919	OK	4.80821e-77	18.5411	0.360628	6.67866e-75
ENSBTAG00000050477	OK	2.38654e-81	19.0667	0.357656	3.72929e-79
KIF15	OK	9.19538e-99	21.0603	0.355034	2.15536e-96
ENSBTAG00000040098	OK	1.15839e-77	18.6175	0.35481	1.62914e-75
H2AFV	OK	5.45802e-74	18.1589	0.349672	7.22449e-72
PLK1	OK	2.11055e-76	18.4614	0.347658	2.89583e-74
DEK	OK	3.48439e-72	17.9293	0.347287	4.45487e-70
FEN1	OK	4.80756e-76	18.4169	0.346425	6.51684e-74
PTTG1	OK	1.51654e-78	18.7261	0.343191	2.18751e-76
MS4A1	OK	2.52031e-78	18.699	0.343003	3.58937e-76
HIST1H1E	OK	5.97559e-73	18.027	0.342313	7.8176e-71
ASPM	OK	2.45615e-81	19.0652	0.340167	3.78551e-79
UHRF1	OK	7.8393e-83	19.2446	0.338434	1.29706e-80
BLA-DQB	OK	2.65445e-67	17.293	0.33608	3.21132e-65
NCAPD2	OK	2.13512e-68	17.4377	0.333287	2.6398e-66
ATAD2	OK	6.45233e-75	18.2758	0.332953	8.64229e-73
LMNB1	OK	1.26004e-72	17.9857	0.332614	1.62951e-70
CCNA2	OK	9.52015e-71	17.7444	0.331938	1.2035e-68
FANCI	OK	9.59246e-67	17.2188	0.330514	1.14814e-64
CENPM	OK	1.82517e-68	17.4466	0.330513	2.28167e-66
KIF20A	OK	9.7853e-68	17.3504	0.323659	1.19668e-65
DDX39A	OK	3.63565e-64	16.8717	0.323205	4.17395e-62
KPNA2	OK	8.07149e-64	16.8245	0.319843	9.17297e-62
TACC3	OK	4.62319e-65	16.993	0.316994	5.36243e-63
HIST1H1C	OK	2.10479e-63	16.7676	0.316585	2.34465e-61
RAD21	OK	2.65022e-61	16.4778	0.31643	2.81298e-59
NCL	OK	1.62525e-63	16.783	0.315854	1.82857e-61
MCM7	OK	6.20345e-60	16.286	0.313699	6.28784e-58
RANBP1	OK	2.29488e-60	16.3467	0.310537	2.36878e-58
PRC1	OK	4.2132e-62	16.5886	0.309906	4.55796e-60
CD79B	OK	4.7277e-66	17.1263	0.307559	5.54076e-64
B2M	OK	1.08622e-56	15.8226	0.306721	1.01e-54
KNSTRN	OK	5.3441e-59	16.1537	0.306612	5.22839e-57
DEPDC1	OK	1.67989e-60	16.3657	0.306104	1.75004e-58
H4.3	OK	9.04255e-62	16.5427	0.305679	9.6893e-60
NCAPH	OK	5.53339e-57	15.865	0.30464	5.18801e-55
SHTN1	OK	1.42119e-56	15.8057	0.304038	1.31064e-54
MCM5	OK	1.16265e-57	15.9627	0.30312	1.10855e-55
MXD3	OK	3.70148e-59	16.1764	0.302539	3.68543e-57
BOLA-DQA1	OK	5.69874e-55	15.5714	0.302328	5.04855e-53
CDC25B	OK	1.61706e-60	16.368	0.302147	1.70033e-58
DNMT1	OK	3.03687e-62	16.6083	0.301414	3.31727e-60
KIF20B	OK	4.77393e-60	16.302	0.300933	4.88286e-58
ESPL1	OK	3.34245e-58	16.0403	0.300758	3.24189e-56
ENSBTAG00000053621	OK	9.40291e-60	16.2605	0.300533	9.44572e-58
CFD	OK	2.6451e-54	15.4729	0.299628	2.28923e-52
USP1	OK	7.20301e-55	15.5564	0.298061	6.33133e-53
ENSBTAG00000048782	OK	2.1623e-54	15.4858	0.297185	1.8859e-52
GABARAPL2	OK	9.0781e-53	15.2436	0.295391	7.56575e-51
EHD3	OK	3.8076e-63	16.7324	0.295303	4.19993e-61
MYBL2	OK	4.60252e-57	15.8766	0.294519	4.35151e-55
AIF1	OK	5.74056e-52	15.1227	0.292745	4.71438e-50
CLSPN	OK	5.91245e-58	16.0048	0.290883	5.68555e-56
KIF11	OK	3.99286e-59	16.1717	0.289227	3.94068e-57
RALGPS2	OK	3.84715e-53	15.2996	0.289161	3.25446e-51
SMC3	OK	2.20167e-50	14.8806	0.288196	1.74444e-48
RRM1	OK	1.75621e-51	15.0489	0.288072	1.42152e-49
SAMHD1	OK	5.48583e-50	14.8194	0.284576	4.31616e-48
MCM3	OK	4.47631e-53	15.2897	0.284203	3.75843e-51
TCEA1	OK	3.7914e-52	15.1499	0.280942	3.13655e-50
SUZ12	OK	1.42681e-48	14.5989	0.280812	1.07739e-46
ENSBTAG00000040427	OK	9.98175e-51	14.9335	0.280267	7.96487e-49
HIST1H2AG.1	OK	2.17281e-55	15.6329	0.278092	1.9557e-53
CDCA2	OK	3.27747e-54	15.4591	0.277669	2.81487e-52
GINS1	OK	6.16921e-50	14.8115	0.275888	4.82012e-48
MCM10	OK	9.3348e-54	15.3915	0.27429	7.9565e-52
DNASE1L3	OK	6.24431e-46	14.1783	0.27414	4.50351e-44
BRCA2	OK	1.40356e-47	14.4422	0.272958	1.03212e-45
NDE1	OK	8.92228e-49	14.6309	0.27158	6.78274e-47
KIF23	OK	2.11043e-55	15.6348	0.270425	1.91487e-53
HSP90AB1	OK	1.89874e-45	14.1	0.269677	1.36068e-43
CD79A	OK	1.92418e-48	14.5785	0.269236	1.44326e-46
NEIL3	OK	2.75445e-46	14.2356	0.267632	1.99937e-44
EIF5A	OK	5.96176e-44	13.8547	0.266944	4.11508e-42
HIST1H2BN	OK	4.45479e-48	14.5211	0.266744	3.31926e-46
EXO1	OK	1.07586e-55	15.6776	0.266548	9.84103e-54
FOXM1	OK	3.601e-45	14.0548	0.265456	2.54811e-43
POU2AF1	OK	1.14957e-49	14.7696	0.264351	8.91987e-48
NCAPG	OK	1.69624e-49	14.7434	0.263296	1.30715e-47
CBX5	OK	3.50128e-45	14.0568	0.262657	2.49322e-43
TCF4	OK	2.37714e-49	14.7206	0.262339	1.8194e-47
GNG5	OK	3.86602e-42	13.5518	0.262193	2.60458e-40
PTMS	OK	1.35676e-41	13.4593	0.261259	9.03246e-40
H2B.4	OK	4.96264e-44	13.8678	0.260631	3.46799e-42
SNX10	OK	2.05619e-41	13.4286	0.259626	1.35288e-39
SAPCD2	OK	5.56457e-48	14.5058	0.257105	4.11888e-46
RAD51AP1	OK	1.27278e-42	13.6331	0.256134	8.73176e-41
TROAP	OK	1.69182e-44	13.9448	0.255561	1.18967e-42
PLEK	OK	5.91966e-41	13.35	0.255503	3.80583e-39
CMC2	OK	1.46372e-42	13.6229	0.25511	9.92069e-41
SKA3	OK	4.99534e-41	13.3627	0.254058	3.23003e-39
CCNB1	OK	9.97552e-47	14.3064	0.253179	7.28796e-45
SACS	OK	1.40618e-42	13.6258	0.252815	9.58847e-41
PKIB	OK	2.98007e-39	13.0549	0.252591	1.83218e-37
CKAP5	OK	3.65778e-40	13.2137	0.251423	2.32507e-38
CENPN	OK	1.87496e-41	13.4354	0.250681	1.24089e-39
KIF4A	OK	2.37806e-51	15.0288	0.250482	1.91111e-49
CHEK1	OK	4.78507e-41	13.3659	0.249858	3.11196e-39
PIGR	OK	1.10031e-38	12.955	0.249673	6.69168e-37
MCM2	OK	1.28965e-40	13.2919	0.248933	8.24422e-39
SRGN	OK	5.434e-40	13.1839	0.246969	3.43471e-38
RFC4	OK	3.89709e-38	12.8576	0.244503	2.33224e-36
CENPK	OK	9.98744e-38	12.7847	0.241298	5.91414e-36
SH3BGRL3	OK	7.17184e-36	12.448	0.241184	4.05479e-34
CUL1	OK	1.21646e-37	12.7693	0.239829	7.16567e-36
SPOCK2	OK	1.82719e-39	13.0921	0.237856	1.13579e-37
GPSM2	OK	4.30304e-36	12.4887	0.237331	2.45754e-34
HMMR	OK	5.36039e-37	12.6533	0.236514	3.14113e-35
BRCA1	OK	1.67138e-39	13.0989	0.236486	1.0447e-37
ACBD5	OK	2.66406e-55	15.6199	0.235459	2.37884e-53
CENPA	OK	2.32728e-38	12.8974	0.234993	1.40775e-36
CARD11	OK	2.7466e-39	13.0611	0.234855	1.69791e-37
ERCC6L	OK	4.92452e-35	12.2932	0.234731	2.73252e-33
BCAT1	OK	2.44929e-41	13.4156	0.234087	1.60215e-39
POLQ	OK	1.92643e-36	12.5525	0.233573	1.1115e-34
CTSS	OK	1.94175e-33	11.9926	0.231353	1.01612e-31
PBK	OK	5.58474e-36	12.4679	0.231244	3.17343e-34
TMSB4	OK	4.39762e-33	11.9247	0.230579	2.22872e-31
HNRNPD	OK	3.00194e-33	11.9565	0.230513	1.54223e-31
HMGN5	OK	2.41139e-34	12.1642	0.229813	1.30436e-32
CDC45	OK	5.8415e-34	12.0917	0.229489	3.08557e-32
HSPA8	OK	2.00438e-33	11.99	0.228895	1.04404e-31
SERBP1	OK	1.54015e-33	12.0118	0.228838	8.09728e-32
FCRLA	OK	3.98659e-42	13.5495	0.228664	2.66983e-40
HDAC7	OK	1.08305e-35	12.415	0.228037	6.06237e-34
HCST	OK	6.91538e-38	12.8132	0.227959	4.11666e-36
ETS1	OK	5.41928e-35	12.2855	0.226806	2.98884e-33
RCSD1	OK	1.15582e-66	17.208	0.226576	1.36885e-64
NPM3	OK	1.10965e-34	12.2274	0.226334	6.06052e-33
H4.4	OK	1.12687e-34	12.2261	0.226238	6.12483e-33
LGALS1	OK	4.89103e-32	11.7224	0.226159	2.40301e-30
CTSZ	OK	1.78858e-32	11.8073	0.225644	8.9041e-31
GTSE1	OK	1.0428e-39	13.1346	0.223363	6.55451e-38
ENSBTAG00000052744	OK	8.97389e-37	12.6128	0.222463	5.23136e-35
FABP5	OK	5.70526e-34	12.0936	0.222335	3.02782e-32
ANXA2	OK	7.26151e-31	11.4917	0.221181	3.49142e-29
TCF19	OK	7.52512e-33	11.8799	0.220889	3.79664e-31
YWHAQ	OK	1.1509e-31	11.6497	0.220693	5.60555e-30
STK17B	OK	1.98209e-36	12.5502	0.220503	1.13778e-34
SPC25	OK	5.59336e-34	12.0953	0.219361	2.98251e-32
NPAS2	OK	6.391e-30	11.3023	0.218707	2.97129e-28
SHCBP1	OK	1.00631e-31	11.6612	0.217026	4.92262e-30
KARS	OK	1.964e-31	11.6041	0.216475	9.52457e-30
DHFR	OK	5.05777e-30	11.3228	0.215101	2.37104e-28
KIF14	OK	1.21082e-30	11.4475	0.214985	5.77242e-29
FAM72A	OK	7.84877e-35	12.2555	0.2146	4.30764e-33
EAF2	OK	1.01962e-35	12.4199	0.214407	5.7359e-34
SSRP1	OK	2.00219e-29	11.2016	0.213163	9.12009e-28
ELL3	OK	4.93025e-35	12.2931	0.213018	2.73252e-33
TDP1	OK	1.40491e-30	11.4346	0.212712	6.64143e-29
KNTC1	OK	1.39218e-30	11.4353	0.212681	6.60904e-29
ACTG1	OK	2.36033e-28	10.9809	0.212454	1.04552e-26
HELLS	OK	1.39978e-29	11.2333	0.212207	6.402e-28
ACACB	OK	6.66528e-31	11.4991	0.211904	3.2185e-29
MEF2B	OK	1.52844e-36	12.5708	0.211332	8.86417e-35
ENSBTAG00000009656	OK	4.58625e-28	10.9208	0.210423	1.99227e-26
HIST1H2AC	OK	3.32861e-29	11.1565	0.210301	1.49801e-27
UBA52	OK	8.43058e-28	10.8653	0.210083	3.62032e-26
FBXO5	OK	3.4864e-39	13.0429	0.210057	2.13182e-37
BUB1B	OK	7.11065e-52	15.1086	0.208621	5.79724e-50
CKB	OK	1.65481e-27	10.8036	0.208411	7.05236e-26
MYL6	OK	2.42825e-27	10.7683	0.207867	1.03095e-25
RFC2	OK	2.51633e-28	10.9751	0.207615	1.10591e-26
CCDC88C	OK	2.73121e-34	12.154	0.206409	1.47028e-32
SMARCC1	OK	5.40744e-28	10.9058	0.205729	2.33997e-26
H2B.1	OK	2.68774e-29	11.1755	0.205618	1.21445e-27
PKMYT1	OK	6.28249e-28	10.8921	0.204697	2.70821e-26
DCK	OK	3.07075e-33	11.9546	0.203946	1.57041e-31
SKAP1	OK	8.31947e-33	11.8715	0.203866	4.17868e-31
HIST1H2BB	OK	8.21907e-27	10.6555	0.203435	3.43765e-25
ID2	OK	4.29946e-26	10.5004	0.202709	1.75265e-24
ENSBTAG00000051299	OK	2.08098e-26	10.5687	0.201868	8.57623e-25
SLBP	OK	3.92501e-27	10.724	0.199165	1.65394e-25
CTSH	OK	3.14225e-25	10.311	0.198454	1.24924e-23
REEP4	OK	1.84713e-26	10.5799	0.198274	7.64046e-25
PARP1	OK	6.96404e-30	11.2948	0.196909	3.21117e-28
NCAPG2	OK	6.69789e-30	11.2982	0.196794	3.10115e-28
TICRR	OK	4.0694e-30	11.3419	0.196326	1.91568e-28
CD52	OK	2.02632e-28	10.9947	0.195933	9.01111e-27
CIP2A	OK	2.10988e-25	10.3492	0.195648	8.44777e-24
NAPSA	OK	1.76597e-25	10.3662	0.194074	7.09604e-24
ITGB1	OK	2.82802e-24	10.0977	0.193763	1.0934e-22
HIST1H2AB	OK	6.87616e-25	10.2355	0.191643	2.70502e-23
DHX8	OK	3.96761e-28	10.9339	0.191524	1.73022e-26
CRIP1	OK	3.19179e-26	10.5285	0.191383	1.31061e-24
ARHGAP18	OK	2.20854e-23	9.89407	0.190882	8.14696e-22
RORC	OK	2.2312e-23	9.89305	0.190791	8.20368e-22
PPP4R3B	OK	4.00983e-25	10.2875	0.190551	1.58854e-23
SNRPB	OK	1.94613e-23	9.90672	0.19051	7.22637e-22
TUBA4A	OK	1.11852e-32	11.8467	0.190419	5.59312e-31
GMNN	OK	3.73557e-34	12.1284	0.190014	2.00137e-32
CDC25C	OK	6.91633e-27	10.6715	0.189993	2.90357e-25
RGS13	OK	9.46848e-28	10.8547	0.189495	4.05056e-26
INCENP	OK	4.19975e-32	11.7353	0.189494	2.07243e-30
MCM4	OK	2.44261e-28	10.9778	0.189359	1.07772e-26
SLAMF6	OK	1.64311e-25	10.3731	0.189144	6.62605e-24
SRI	OK	4.29803e-23	9.82722	0.188938	1.56496e-21
MILR1	OK	5.80193e-44	13.8566	0.188809	4.02948e-42
HIST2H2BE	OK	2.89121e-25	10.319	0.18854	1.15351e-23
TYMS	OK	2.09249e-23	9.89947	0.188265	7.74429e-22
RMI2	OK	4.43227e-24	10.0535	0.187847	1.69042e-22
GIMAP5	OK	9.90847e-27	10.6381	0.187732	4.1289e-25
FANCD2	OK	1.19852e-24	10.1816	0.187711	4.68215e-23
PXDC1	OK	1.34888e-29	11.2365	0.187659	6.19437e-28
CHD4	OK	1.74243e-23	9.91776	0.187514	6.51299e-22
C3H1orf54	OK	9.42554e-23	9.7478	0.18697	3.39893e-21
GPX1	OK	2.54437e-22	9.64645	0.186134	8.9739e-21
CDK4	OK	9.3116e-23	9.74903	0.186125	3.36864e-21
RBM38	OK	2.23549e-24	10.1207	0.185497	8.67294e-23
MOV10	OK	4.98829e-24	10.0419	0.185446	1.89605e-22
PARPBP	OK	1.04288e-23	9.96888	0.185258	3.92424e-22
RDM1	OK	1.67322e-23	9.92181	0.184616	6.27514e-22
MGME1	OK	1.42237e-22	9.70593	0.184561	5.04831e-21
ENSBTAG00000050881	OK	1.35073e-26	10.6092	0.184505	5.60778e-25
TCOF1	OK	1.0765e-24	10.192	0.184498	4.22009e-23
ZGRF1	OK	5.70548e-23	9.79864	0.184202	2.07072e-21
ANLN	OK	1.40696e-22	9.70704	0.182246	5.00941e-21
SLFN11	OK	3.49287e-24	10.077	0.182218	1.34124e-22
HNRNPM	OK	5.84747e-22	9.56071	0.181827	2.05593e-20
NOP56	OK	1.09987e-22	9.73211	0.180535	3.94098e-21
PIMREG	OK	4.61782e-25	10.2739	0.180253	1.82299e-23
ABR	OK	2.18473e-21	9.42334	0.179785	7.54001e-20
ATAD2B	OK	2.44702e-27	10.7676	0.179009	1.03502e-25
PAX5	OK	2.12912e-24	10.1255	0.178826	8.28881e-23
NEK2	OK	1.05859e-22	9.736	0.178758	3.80517e-21
PIK3C2B	OK	7.90124e-24	9.99641	0.178741	2.99316e-22
CBX1	OK	1.06443e-20	9.25567	0.177784	3.54318e-19
UBXN7	OK	1.32257e-28	11.0331	0.177464	5.90486e-27
BARD1	OK	1.47776e-22	9.70203	0.176482	5.22841e-21
HNRNPAB	OK	7.28251e-22	9.53797	0.176109	2.5367e-20
YBX1	OK	3.57754e-20	9.12528	0.175961	1.16669e-18
RHOH	OK	9.91177e-22	9.50595	0.175458	3.4313e-20
RFC3	OK	8.6103e-24	9.98789	0.175305	3.25082e-22
WARS	OK	2.23923e-20	9.17589	0.174833	7.32373e-19
LBR	OK	5.53336e-21	9.3253	0.174339	1.88084e-19
NCF4	OK	8.42658e-21	9.2806	0.174296	2.83855e-19
DNAJC9	OK	9.40989e-21	9.26883	0.173985	3.16032e-19
EIF4A1	OK	8.07001e-20	9.03675	0.173629	2.58677e-18
HMGN1	OK	1.04597e-19	9.00834	0.173342	3.31498e-18
CD63	OK	7.09692e-20	9.05079	0.173138	2.28789e-18
MATR3	OK	5.86093e-20	9.07166	0.172887	1.90582e-18
AATF	OK	8.12743e-20	9.03597	0.172776	2.59777e-18
FAM83D	OK	6.62683e-22	9.54776	0.172633	2.31548e-20
TMEM256	OK	1.50774e-19	8.96815	0.172629	4.7121e-18
SLA	OK	1.77953e-23	9.91566	0.172597	6.62962e-22
CENPU	OK	2.66722e-21	9.40238	0.172347	9.17704e-20
RBBP4	OK	1.021e-20	9.26012	0.172322	3.41883e-19
RADX	OK	3.22292e-21	9.38245	0.172049	1.10216e-19
HNRNPH1	OK	1.35884e-19	8.97959	0.172038	4.27048e-18
MYL12B	OK	1.65911e-19	8.9576	0.171618	5.17081e-18
CENPS	OK	1.69347e-19	8.95534	0.171405	5.25758e-18
XRCC1	OK	1.05842e-20	9.25628	0.170951	3.53362e-19
C8H9orf152	OK	2.15053e-29	11.1953	0.170787	9.75628e-28
CHAF1A	OK	2.89038e-24	10.0955	0.170733	1.11369e-22
DTL	OK	6.29801e-22	9.55303	0.170463	2.20744e-20
MGC148714	OK	3.29925e-19	8.88147	0.170373	1.00596e-17
CDCA7	OK	4.25994e-24	10.0574	0.169881	1.63022e-22
SYVN1	OK	1.54854e-20	9.21554	0.169224	5.09434e-19
NFATC2IP	OK	1.79409e-19	8.94897	0.16871	5.54542e-18
MIF	OK	1.05977e-18	8.75074	0.168451	3.18811e-17
ESCO2	OK	2.53546e-38	12.8908	0.168347	1.52548e-36
GYPC	OK	1.36845e-20	9.2288	0.168119	4.52836e-19
HNRNPU	OK	7.16041e-20	9.04982	0.168031	2.30176e-18
FSCN1	OK	1.02523e-19	9.01054	0.167656	3.26766e-18
NAP1L1	OK	1.45719e-19	8.9719	0.167567	4.56679e-18
HNRNPUL1	OK	2.62947e-19	8.90667	0.167529	8.08309e-18
FXYD5	OK	1.36025e-18	8.72253	0.167171	4.04873e-17
HSPD1	OK	7.00279e-19	8.79737	0.166627	2.11229e-17
TTF2	OK	3.7294e-33	11.9385	0.166483	1.89862e-31
PTPRCAP	OK	6.54596e-21	9.30747	0.166219	2.21833e-19
SFPQ	OK	1.62095e-18	8.70266	0.16619	4.79931e-17
CENPP	OK	5.1372e-19	8.83208	0.165901	1.55373e-17
TRIP13	OK	1.69629e-19	8.95515	0.16521	5.25758e-18
PRMT1	OK	3.73425e-19	8.86768	0.164966	1.13552e-17
CDCA8	OK	6.04132e-26	10.4683	0.164884	2.45382e-24
CENPW	OK	6.05421e-20	9.06812	0.164855	1.963e-18
FBL	OK	1.24647e-18	8.73241	0.164623	3.71992e-17
MND1	OK	1.08013e-18	8.7486	0.164553	3.24067e-17
SMS	OK	6.46662e-18	8.54429	0.164296	1.87033e-16
BUB3	OK	6.55576e-18	8.54271	0.163989	1.89125e-16
IQGAP1	OK	3.58725e-18	8.61208	0.163778	1.0456e-16
TNFAIP8L1	OK	6.24048e-30	11.3044	0.163678	2.91334e-28
KMO	OK	8.17602e-22	9.52596	0.163659	2.83915e-20
CENPJ	OK	1.05422e-19	9.00748	0.163647	3.33175e-18
CAP1	OK	1.15429e-17	8.47711	0.163181	3.28782e-16
POLD3	OK	6.65025e-20	9.05788	0.163118	2.15005e-18
HNRNPA2B1	OK	6.64433e-18	8.54116	0.162927	1.9119e-16
APEX1	OK	1.51472e-18	8.71035	0.162921	4.49659e-17
PTPN7	OK	1.94975e-19	8.93978	0.162663	6.01005e-18
CR2	OK	1.2106e-22	9.72235	0.162126	4.32394e-21
ENSBTAG00000046324	OK	1.03301e-17	8.49002	0.161824	2.95736e-16
SPAG5	OK	3.37883e-18	8.61894	0.161587	9.87408e-17
MUC1	OK	1.42051e-17	8.45292	0.161488	4.01561e-16
CENPT	OK	1.32067e-28	11.0333	0.161086	5.90486e-27
PSAP	OK	1.33325e-17	8.46032	0.160624	3.77844e-16
ENSBTAG00000049555	OK	1.50119e-20	9.21887	0.160488	4.95306e-19
ECT2	OK	1.22428e-19	8.99106	0.160231	3.85836e-18
SLC9A3R1	OK	5.76854e-18	8.55747	0.160222	1.67273e-16
IKZF3	OK	7.66739e-21	9.29065	0.159822	2.59056e-19
COX3	OK	4.88801e-17	8.30747	0.15972	1.33808e-15
FLNB	OK	3.11565e-17	8.36076	0.158591	8.63403e-16
MYO5C	OK	1.60483e-17	8.43867	0.158377	4.51399e-16
TOPBP1	OK	3.25373e-18	8.62326	0.158255	9.53325e-17
DNAL1	OK	1.81811e-32	11.806	0.158235	9.01125e-31
CARHSP1	OK	3.38462e-17	8.35099	0.158054	9.33342e-16
LIG1	OK	2.29738e-18	8.66301	0.157972	6.7842e-17
GMFG	OK	3.0773e-17	8.36223	0.157769	8.56997e-16
ANXA5	OK	9.24224e-17	8.23153	0.157756	2.46994e-15
CCAR1	OK	9.37816e-17	8.22978	0.157384	2.50032e-15
NFKB2	OK	6.82194e-17	8.26781	0.157312	1.84504e-15
HP1BP3	OK	5.73612e-17	8.28846	0.156908	1.55887e-15
DBF4	OK	5.5775e-17	8.2918	0.156281	1.51943e-15
ENSBTAG00000030305	OK	1.73806e-16	8.15554	0.155681	4.55825e-15
TPM4	OK	3.00036e-16	8.0893	0.154862	7.76025e-15
NAP1L4	OK	1.24724e-17	8.46809	0.154687	3.54362e-16
DKC1	OK	2.52203e-16	8.11043	0.154473	6.58361e-15
PIK3AP1	OK	2.39836e-23	9.88581	0.154166	8.78956e-22
CCT6A	OK	7.33073e-17	8.25923	0.154081	1.97316e-15
ENSBTAG00000001219	OK	1.08045e-17	8.4848	0.153736	3.08531e-16
RAD51	OK	1.56576e-16	8.16815	0.15367	4.11599e-15
FAU	OK	6.71602e-16	7.99057	0.153628	1.72123e-14
RAB31	OK	8.94437e-17	8.23545	0.153067	2.39603e-15
SMARCA5	OK	7.6488e-16	7.97452	0.153009	1.9514e-14
SERF2	OK	8.52591e-16	7.9611	0.152996	2.16047e-14
DAP3	OK	3.22905e-19	8.88386	0.152834	9.8723e-18
PPP1CC	OK	4.63507e-16	8.03616	0.152828	1.19062e-14
PAICS	OK	5.373e-17	8.29624	0.152775	1.46727e-15
CYC1	OK	4.33127e-16	8.04446	0.152658	1.11513e-14
POLA2	OK	4.55887e-18	8.58457	0.152367	1.32537e-16
ATAD5	OK	1.16059e-18	8.74048	0.152101	3.47281e-17
EEF1B2	OK	1.13123e-15	7.92604	0.152092	2.8473e-14
MOB3A	OK	1.18101e-20	9.24456	0.152077	3.91963e-19
CYFIP2	OK	1.31157e-16	8.1895	0.151985	3.48497e-15
TOP2B	OK	7.25497e-17	8.26047	0.151798	1.95745e-15
RBBP7	OK	2.80028e-16	8.09771	0.151693	7.25944e-15
MIS18A	OK	1.03501e-19	9.0095	0.151263	3.28953e-18
EEF1G	OK	1.7647e-15	7.8706	0.151263	4.42198e-14
ARPC5	OK	2.16201e-15	7.84516	0.150403	5.39352e-14
CYBA	OK	1.09104e-15	7.93053	0.150202	2.75231e-14
IMPDH2	OK	1.31333e-16	8.18934	0.150011	3.48497e-15
FABP3	OK	8.44689e-16	7.96225	0.149672	2.14528e-14
GABARAP	OK	3.5865e-15	7.78139	0.149408	8.84907e-14
CAB39L	OK	1.47302e-17	8.44868	0.148983	4.15363e-16
ENSBTAG00000016347	OK	4.16878e-15	7.76234	0.148379	1.02408e-13
SRSF2	OK	4.82979e-15	7.74366	0.148334	1.17365e-13
MUTYH	OK	3.58939e-26	10.5175	0.148285	1.46852e-24
CRCP	OK	3.57129e-21	9.37162	0.148219	1.21759e-19
GALK1	OK	4.79137e-15	7.74467	0.147932	1.16683e-13
TCERG1	OK	3.2009e-15	7.79577	0.147465	7.94997e-14
CEP55	OK	3.80912e-23	9.83938	0.146347	1.39144e-21
FCRL1	OK	6.5163e-17	8.27328	0.146277	1.76663e-15
MYH10	OK	8.57084e-17	8.24055	0.146024	2.30145e-15
MAL	OK	3.29708e-15	7.79203	0.146001	8.1708e-14
TSPAN3	OK	1.71596e-14	7.58089	0.145251	4.06448e-13
TCF3	OK	1.51745e-16	8.17193	0.145169	3.99833e-15
ZNF507	OK	3.11316e-17	8.36086	0.14489	8.63403e-16
IKZF2	OK	3.66898e-28	10.941	0.144285	1.60622e-26
ENSBTAG00000052570	OK	1.20714e-15	7.91797	0.143781	3.03158e-14
VPREB3	OK	1.907e-17	8.41848	0.143628	5.33723e-16
PTPN1	OK	1.05313e-14	7.64397	0.143196	2.5264e-13
FCMR	OK	2.35248e-18	8.66031	0.142847	6.92872e-17
POLD1	OK	1.06535e-14	7.64248	0.142444	2.55027e-13
NPM1	OK	4.33132e-14	7.45984	0.142435	1.01103e-12
SURF6	OK	9.83394e-15	7.65278	0.142287	2.36414e-13
SIT1	OK	2.68737e-17	8.37819	0.142248	7.50264e-16
NPC2	OK	1.53391e-14	7.59543	0.142065	3.64863e-13
ATF6	OK	2.99264e-19	8.89231	0.141598	9.17445e-18
LCP1	OK	9.81484e-14	7.35129	0.141156	2.23989e-12
RACGAP1	OK	4.41485e-15	7.75507	0.140596	1.07981e-13
RFC5	OK	2.20549e-14	7.54826	0.140582	5.21302e-13
RCN1	OK	8.4147e-14	7.37184	0.140492	1.93607e-12
ARID4A	OK	9.43153e-14	7.35662	0.140489	2.15679e-12
TUBB4A	OK	3.77768e-14	7.47784	0.140446	8.83631e-13
PPDPF	OK	1.1291e-13	7.33255	0.140173	2.56637e-12
HLTF	OK	1.34321e-13	7.30925	0.140161	3.04688e-12
EXOSC6	OK	2.55893e-14	7.52888	0.13987	6.03576e-13
AFF2	OK	3.25519e-17	8.3556	0.139332	8.99855e-16
TRA2B	OK	6.55169e-15	7.70481	0.139273	1.58182e-13
BOLA-DOB	OK	3.74935e-17	8.3389	0.138936	1.03139e-15
RASSF4	OK	1.5453e-13	7.29039	0.138668	3.45649e-12
PLPP1	OK	3.7462e-16	8.06222	0.138269	9.66708e-15
PLK4	OK	7.42645e-14	7.38847	0.137701	1.71219e-12
RIDA	OK	2.91108e-13	7.20458	0.137651	6.42207e-12
ZNF205	OK	7.50951e-16	7.97679	0.137451	1.92022e-14
TRIM28	OK	7.12964e-15	7.69401	0.13709	1.71768e-13
NUP37	OK	1.51296e-13	7.29324	0.136833	3.40447e-12
SFMBT1	OK	1.78113e-13	7.27123	0.136607	3.96037e-12
MFNG	OK	6.83061e-14	7.39958	0.136569	1.57805e-12
EIF4G2	OK	5.51004e-13	7.11713	0.136392	1.18989e-11
IL2RB	OK	2.00639e-16	8.13818	0.136179	5.24974e-15
VARS	OK	3.62344e-13	7.17469	0.135932	7.91598e-12
RNPS1	OK	3.21124e-13	7.1912	0.135451	7.04281e-12
CORO1A	OK	7.50336e-13	7.07443	0.135414	1.61416e-11
RAE1	OK	7.76337e-18	8.52315	0.135401	2.22821e-16
IL12RB1	OK	1.47711e-16	8.17518	0.135172	3.90117e-15
CDKN2C	OK	1.531e-13	7.29164	0.13493	3.43134e-12
CD9	OK	1.04165e-12	7.02879	0.134567	2.20293e-11
DNAJB1	OK	2.49237e-13	7.22571	0.134557	5.50916e-12
NFE2L2	OK	4.95534e-13	7.13174	0.134542	1.07423e-11
TBCA	OK	8.9554e-13	7.04985	0.134237	1.90467e-11
SET	OK	1.22478e-12	7.00616	0.134217	2.58051e-11
CELF2	OK	1.36282e-16	8.18489	0.1342	3.60778e-15
MPHOSPH9	OK	8.29764e-13	7.06046	0.134027	1.77148e-11
DTX1	OK	8.73105e-13	7.05338	0.134005	1.86047e-11
RACK1	OK	1.27024e-12	7.00105	0.133996	2.67131e-11
PSIP1	OK	7.57541e-13	7.0731	0.133788	1.62654e-11
WDR76	OK	1.75922e-13	7.2729	0.133612	3.91941e-12
CEP72	OK	1.06189e-13	7.34076	0.133529	2.4185e-12
DCTPP1	OK	4.31914e-15	7.75785	0.133454	1.05871e-13
GIMAP7.2	OK	1.74888e-17	8.42862	0.133021	4.90689e-16
ENSBTAG00000050705	OK	1.64491e-12	6.96475	0.132299	3.43356e-11
H3F3A	OK	2.64953e-12	6.89733	0.132218	5.40892e-11
CNN2	OK	2.21498e-12	6.92274	0.132198	4.58101e-11
MMD	OK	1.4893e-13	7.29536	0.132032	3.35794e-12
DAPP1	OK	1.62888e-12	6.96613	0.13186	3.40642e-11
MYBL1	OK	1.4593e-13	7.2981	0.131814	3.299e-12
CDC27	OK	6.02979e-14	7.41613	0.131708	1.39591e-12
MTPN	OK	2.65374e-12	6.8971	0.131651	5.40892e-11
SRRM2	OK	2.48479e-12	6.90644	0.131615	5.09224e-11
EHD4	OK	3.05486e-12	6.87707	0.131565	6.18169e-11
DNAJA1	OK	1.33108e-12	6.99449	0.131488	2.78883e-11
SHISA4	OK	2.95248e-13	7.20266	0.13148	6.50065e-12
ABRACL	OK	2.14417e-12	6.92734	0.131231	4.44273e-11
ACTR3	OK	3.68871e-12	6.85015	0.131171	7.42426e-11
MPND	OK	4.78868e-17	8.30991	0.131131	1.31408e-15
HADHB	OK	2.114e-12	6.92934	0.131044	4.3883e-11
HIRIP3	OK	5.20844e-13	7.12488	0.130885	1.12693e-11
PTBP1	OK	1.13925e-12	7.01628	0.130571	2.40482e-11
ASMTL	OK	2.88276e-12	6.88533	0.130538	5.8545e-11
SIVA1	OK	2.40825e-12	6.91088	0.130414	4.95343e-11
GIMAP7.3	OK	3.09266e-15	7.80011	0.130331	7.69812e-14
RHNO1	OK	7.75019e-13	7.06994	0.130289	1.6609e-11
UIMC1	OK	2.6706e-16	8.10347	0.130174	6.95531e-15
SPN	OK	3.41526e-12	6.86116	0.129941	6.88622e-11
LCK	OK	6.27258e-15	7.71037	0.129894	1.5177e-13
PML	OK	1.66129e-13	7.28063	0.129812	3.70856e-12
TMA7	OK	6.60858e-12	6.76624	0.129657	1.30673e-10
CX3CR1	OK	1.28689e-12	6.99923	0.129589	2.70127e-11
CCT4	OK	1.27398e-14	7.61943	0.129391	3.04322e-13
CDR2	OK	2.02335e-12	6.93554	0.129082	4.20789e-11
FUS	OK	6.41609e-12	6.77052	0.129079	1.27279e-10
SCAF11	OK	2.94301e-12	6.88238	0.128825	5.96609e-11
EIF3A	OK	3.77438e-12	6.84686	0.128769	7.58313e-11
PSAT1	OK	3.15397e-18	8.62682	0.128724	9.2651e-17
CENPC	OK	4.53239e-12	6.82062	0.128577	9.05753e-11
SNRPA1	OK	2.87393e-12	6.88576	0.128409	5.84713e-11
CIT	OK	1.46023e-13	7.29801	0.128394	3.299e-12
DYNLT3	OK	7.95089e-12	6.73942	0.128356	1.56665e-10
ATP5F1B	OK	1.07232e-11	6.69582	0.128306	2.0982e-10
CD200R1L	OK	2.35903e-12	6.91381	0.128162	4.86107e-11
DNAJC16	OK	9.53614e-13	7.0411	0.128055	2.02436e-11
SYNE3	OK	4.65145e-15	7.74844	0.127825	1.13522e-13
SMPD4	OK	1.43986e-14	7.60361	0.127728	3.43217e-13
PFDN4	OK	3.06679e-13	7.19748	0.127586	6.73914e-12
YEATS2	OK	9.18353e-16	7.9519	0.127565	2.32188e-14
RBM25	OK	1.03711e-12	7.0294	0.127516	2.19746e-11
CYLD	OK	7.93402e-12	6.73973	0.127479	1.56606e-10
PA2G4	OK	1.85622e-15	7.86427	0.127265	4.64096e-14
PCK2	OK	4.03875e-13	7.15983	0.126919	8.78916e-12
DDX39B	OK	1.27476e-11	6.67049	0.126846	2.48568e-10
EXOSC10	OK	1.26696e-11	6.67139	0.126649	2.47475e-10
NUB1	OK	8.16008e-12	6.73565	0.126255	1.60505e-10
CSTB.1	OK	2.15561e-11	6.59297	0.125549	4.13164e-10
EP300	OK	1.55662e-11	6.64111	0.125143	3.0092e-10
ZNF10	OK	3.46361e-15	7.7858	0.125065	8.56463e-14
RAB32	OK	3.80892e-11	6.50796	0.124507	7.11864e-10
GRAMD1B	OK	9.37009e-14	7.35749	0.124481	2.14711e-12
TIAL1	OK	1.5526e-14	7.59386	0.124285	3.68529e-13
ANP32E	OK	1.45658e-11	6.6509	0.12414	2.82551e-10
PIM3	OK	3.23607e-11	6.53241	0.124134	6.0783e-10
SPI1	OK	3.9526e-11	6.50239	0.124006	7.3749e-10
SF3A3	OK	3.96507e-11	6.50192	0.123786	7.38592e-10
LNPK	OK	1.53177e-11	6.64348	0.123662	2.96625e-10
BTG1	OK	2.58485e-11	6.56596	0.123261	4.88776e-10
LMO4	OK	6.25588e-11	6.43299	0.123116	1.14447e-09
CPNE2	OK	5.60555e-14	7.42579	0.123018	1.30037e-12
LAMTOR4	OK	5.93096e-11	6.44109	0.122851	1.09035e-09
MDM2	OK	1.43201e-11	6.6534	0.122621	2.78266e-10
HNRNPR	OK	2.26628e-11	6.58553	0.122611	4.32168e-10
ARGLU1	OK	5.47167e-11	6.45331	0.122473	1.00921e-09
ATP5MC2	OK	7.6686e-11	6.40198	0.122427	1.39385e-09
PSMC5	OK	6.36245e-13	7.09727	0.121937	1.37134e-11
GADD45A	OK	7.48731e-11	6.40563	0.121925	1.3631e-09
CCDC88A	OK	7.18421e-11	6.41193	0.121753	1.31004e-09
RELB	OK	4.11145e-11	6.49647	0.121594	7.63332e-10
CEP162	OK	2.24044e-13	7.24018	0.12143	4.96204e-12
SP110	OK	5.12659e-11	6.46317	0.121197	9.47114e-10
GOLPH3L	OK	3.09492e-21	9.38672	0.121133	1.06161e-19
WDHD1	OK	2.35872e-11	6.57959	0.121022	4.48277e-10
IPO9	OK	4.85321e-14	7.44484	0.120754	1.13051e-12
STIP1	OK	2.12215e-13	7.24753	0.120587	4.70932e-12
FERMT3	OK	1.10674e-10	6.34575	0.120526	1.9955e-09
CD164L2	OK	1.2717e-10	6.32433	0.120401	2.27832e-09
ENSBTAG00000030593	OK	1.5685e-11	6.63999	0.12008	3.02696e-10
CDK18	OK	2.46352e-11	6.57312	0.120007	4.66616e-10
CTCF	OK	2.25991e-11	6.58595	0.119487	4.31685e-10
SWAP70	OK	1.1658e-10	6.33774	0.119485	2.09863e-09
C7H19orf67	OK	4.90218e-11	6.46994	0.119324	9.07145e-10
ARPC2	OK	2.15965e-10	6.24203	0.119294	3.81447e-09
FNBP1	OK	1.99876e-10	6.25412	0.11928	3.55261e-09
CDC25A	OK	1.86604e-11	6.61434	0.118984	3.58886e-10
SNRPD1	OK	2.73693e-10	6.20488	0.118383	4.80393e-09
PHF19	OK	1.71691e-11	6.62665	0.118357	3.3077e-10
DIAPH3	OK	3.10863e-14	7.50342	0.118323	7.2865e-13
SLC25A5	OK	1.32563e-10	6.31791	0.118321	2.37117e-09
CDCA5	OK	2.0922e-20	9.18321	0.118298	6.86279e-19
ITM2B	OK	2.76797e-10	6.20311	0.118255	4.84571e-09
SON	OK	2.21712e-10	6.23792	0.118036	3.90985e-09
CEBPZ	OK	4.09948e-11	6.4969	0.11772	7.62369e-10
ANKRD49	OK	2.70849e-16	8.10176	0.117642	7.03769e-15
ARPC3	OK	3.68002e-10	6.15815	0.117562	6.37964e-09
EIF3B	OK	3.10296e-10	6.18511	0.117268	5.41262e-09
ENSBTAG00000024960	OK	3.91934e-10	6.14816	0.11726	6.77365e-09
ARL6IP1	OK	2.09998e-10	6.24641	0.117228	3.72076e-09
RPA3	OK	3.19526e-11	6.53431	0.117181	6.01169e-10
SPIB	OK	2.32148e-12	6.91608	0.117043	4.79248e-11
MORF4L1	OK	2.76935e-10	6.20303	0.117027	4.84571e-09
ANP32B	OK	3.13971e-10	6.18325	0.116748	5.46826e-09
ATP2A3	OK	2.37782e-10	6.22696	0.116711	4.18668e-09
PSMC1	OK	7.85648e-11	6.39829	0.116394	1.4257e-09
BZW1	OK	5.25255e-10	6.10154	0.116271	8.99489e-09
U2AF1	OK	4.95665e-10	6.1108	0.116174	8.51408e-09
CBX2	OK	4.54251e-13	7.1437	0.116033	9.86638e-12
SP1	OK	3.20349e-10	6.18008	0.116025	5.56211e-09
PDS5A	OK	3.97087e-10	6.14609	0.116002	6.85219e-09
TBC1D14	OK	6.02373e-11	6.43873	0.116	1.10559e-09
ENSBTAG00000038397	OK	4.31321e-11	6.48925	0.115948	7.99472e-10
CEP95	OK	3.29889e-12	6.86611	0.115828	6.66352e-11
TPM3	OK	5.95866e-10	6.08135	0.115725	1.01577e-08
TSPAN33	OK	6.14654e-10	6.07637	0.115694	1.04621e-08
UBE2I	OK	6.33962e-10	6.07141	0.1156	1.07582e-08
EIF3D	OK	7.14304e-10	6.05222	0.115552	1.2067e-08
RNF111	OK	4.85166e-12	6.81084	0.115491	9.67838e-11
ENSBTAG00000040602	OK	7.00523e-10	6.05536	0.115404	1.1852e-08
RNASEH2C	OK	1.52583e-13	7.2921	0.115382	3.42657e-12
INPP1	OK	2.98696e-14	7.50865	0.115241	7.01593e-13
CDC37	OK	7.7849e-10	6.03835	0.115047	1.30533e-08
ATOX1	OK	7.53626e-10	6.04359	0.115008	1.26742e-08
DDX5	OK	7.51144e-10	6.04412	0.114832	1.26514e-08
IARS2	OK	2.41555e-10	6.22449	0.114784	4.24646e-09
E2F8	OK	7.41456e-31	11.4899	0.114621	3.54984e-29
GOLGB1	OK	1.97546e-10	6.25595	0.114557	3.51675e-09
PRKD2	OK	4.90595e-12	6.80924	0.114491	9.76936e-11
LIMA1	OK	8.19218e-10	6.03011	0.114447	1.37158e-08
CD1D	OK	1.0239e-09	5.99397	0.114037	1.70161e-08
ATRX	OK	7.36697e-10	6.04725	0.113809	1.24267e-08
LRMP	OK	2.3031e-11	6.58314	0.113773	4.38447e-10
SMCO4	OK	1.12766e-09	5.97826	0.11375	1.87129e-08
HINT1	OK	1.31246e-09	5.95348	0.113498	2.162e-08
IGF2BP3	OK	2.52158e-12	6.90436	0.113473	5.15824e-11
BOLA	OK	1.53046e-09	5.9283	0.113299	2.48832e-08
CENPH	OK	5.95148e-10	6.08155	0.113251	1.01577e-08
LDHB	OK	1.52631e-09	5.92874	0.113177	2.48518e-08
JUNB	OK	3.19552e-10	6.18047	0.112847	5.55685e-09
SRRM1	OK	6.79085e-10	6.06036	0.112683	1.15066e-08
JAK1	OK	3.60738e-11	6.51612	0.112293	6.76443e-10
SFXN1	OK	4.46667e-10	6.12739	0.111975	7.69595e-09
NUDC	OK	1.99226e-09	5.88483	0.111763	3.20213e-08
C16H1orf115	OK	1.25117e-09	5.9613	0.111588	2.07013e-08
PUF60	OK	2.36619e-09	5.85632	0.111358	3.77617e-08
TLN1	OK	2.84718e-09	5.82549	0.111192	4.51815e-08
NFE2L3	OK	2.37392e-09	5.85578	0.111178	3.78314e-08
PRKD3	OK	1.61568e-10	6.28725	0.110917	2.88083e-09
BASP1	OK	1.44581e-09	5.93764	0.11085	2.36168e-08
FCRL3	OK	2.43318e-12	6.90942	0.110007	4.99556e-11
MPHOSPH8	OK	3.77857e-09	5.77805	0.109598	5.89635e-08
SRSF3	OK	4.59226e-09	5.74514	0.109309	7.13639e-08
TOMM40	OK	3.43936e-09	5.79386	0.10916	5.42724e-08
ID3	OK	8.19608e-13	7.06217	0.109013	1.75312e-11
SLC1A5	OK	1.19499e-10	6.33393	0.108767	2.1443e-09
H2B.5	OK	2.24188e-09	5.86528	0.108623	3.58797e-08
MAFF	OK	2.19668e-09	5.86866	0.108459	3.52063e-08
DKK1	OK	4.74948e-19	8.84085	0.108394	1.44033e-17
BRIP1	OK	2.0471e-10	6.25039	0.108245	3.63279e-09
CLEC10A	OK	4.18779e-09	5.76072	0.107868	6.52588e-08
CD83	OK	8.54478e-11	6.38545	0.107788	1.54811e-09
POLA1	OK	1.44627e-09	5.93758	0.107786	2.36168e-08
SAFB	OK	6.92621e-09	5.6752	0.107762	1.06603e-07
GINS3	OK	2.52765e-09	5.84534	0.107564	4.01676e-08
ENSBTAG00000055197	OK	8.62332e-10	6.02182	0.107266	1.44162e-08
AHI1	OK	1.56705e-10	6.292	0.10722	2.79856e-09
ERH	OK	9.13821e-09	5.62757	0.107181	1.38563e-07
HSPA1A	OK	7.63316e-09	5.65854	0.107143	1.17004e-07
CD3EAP	OK	4.21659e-09	5.75956	0.107124	6.56166e-08
ZFAND2A	OK	3.55916e-09	5.78811	0.107111	5.58495e-08
LSP1	OK	1.00903e-08	5.61045	0.107038	1.52794e-07
SLX4	OK	1.44518e-09	5.93771	0.10617	2.36168e-08
PRPF4B	OK	8.60425e-09	5.63795	0.10608	1.31174e-07
LY86	OK	3.53027e-09	5.78948	0.106	5.55512e-08
TXNIP	OK	8.17825e-09	5.64669	0.105923	1.24849e-07
TMEM14C	OK	1.13371e-08	5.59025	0.105831	1.70755e-07
FAM76B	OK	9.72473e-10	6.00234	0.105817	1.61853e-08
ZHX1	OK	2.90648e-11	6.54847	0.105673	5.48672e-10
INTS8	OK	7.85776e-09	5.65356	0.105409	1.20282e-07
HSPB1	OK	1.15136e-08	5.58757	0.105406	1.73181e-07
SYNE2	OK	1.67647e-09	5.91331	0.105297	2.70617e-08
CYBB	OK	1.32432e-09	5.95201	0.105188	2.17836e-08
NUP85	OK	1.30781e-09	5.95407	0.105158	2.1575e-08
HIVEP3	OK	1.62409e-09	5.91854	0.105056	2.62916e-08
CCL19	OK	1.41788e-09	5.94083	0.105035	2.32545e-08
TMC6	OK	1.05862e-08	5.60214	0.104532	1.59658e-07
RCC2	OK	8.68799e-09	5.63628	0.104472	1.32271e-07
ENSBTAG00000024657	OK	9.48765e-11	6.36941	0.104189	1.71617e-09
PSPH	OK	1.19518e-08	5.58107	0.104092	1.79293e-07
SUB1	OK	2.21468e-08	5.47282	0.104033	3.26999e-07
ZDHHC8	OK	1.67333e-08	5.52226	0.103844	2.49359e-07
CDKN3	OK	2.24926e-11	6.58665	0.103836	4.30382e-10
GIMAP7.1	OK	8.71731e-10	6.02007	0.103742	1.45517e-08
RASGRP3	OK	9.17575e-14	7.36029	0.103718	2.10686e-12
PCP4L1	OK	3.3244e-13	7.18647	0.10363	7.27682e-12
TONSL	OK	9.55225e-10	6.00524	0.103557	1.59218e-08
PCTP	OK	1.28325e-08	5.5687	0.103505	1.92249e-07
ENSBTAG00000047029	OK	2.71448e-08	5.43666	0.103395	3.95605e-07
DBI	OK	2.78312e-08	5.4322	0.103316	4.05083e-07
SDHA	OK	2.69876e-08	5.43769	0.1032	3.94334e-07
NREP	OK	1.27755e-09	5.95789	0.103045	2.11068e-08
ENSBTAG00000048478	OK	2.89296e-09	5.82283	0.10303	4.57787e-08
POLR2E	OK	2.71051e-08	5.43692	0.103026	3.95538e-07
ITGA6	OK	4.44392e-12	6.82345	0.102823	8.91239e-11
RASAL3	OK	2.37435e-11	6.57861	0.102806	4.50487e-10
INPP5D	OK	1.49588e-08	5.54192	0.102699	2.23211e-07
C8H9orf72	OK	3.36388e-08	5.39829	0.102608	4.84176e-07
ALDH18A1	OK	1.35357e-08	5.55939	0.102568	2.02514e-07
NFKBIB	OK	2.3277e-09	5.85904	0.102355	3.72003e-08
VPS29	OK	3.64463e-08	5.38389	0.102311	5.22365e-07
CD53	OK	3.13414e-08	5.41097	0.102259	4.53241e-07
TKT	OK	3.54165e-08	5.38905	0.102177	5.08903e-07
MBD4	OK	1.16966e-08	5.58483	0.102176	1.75699e-07
EZR	OK	3.32129e-08	5.40058	0.102142	4.79075e-07
SLC7A10	OK	1.03374e-10	6.35624	0.102024	1.86688e-09
ENO1	OK	1.72398e-08	5.51702	0.101674	2.56568e-07
SLC15A4	OK	3.81777e-10	6.15232	0.101385	6.60827e-09
AP1S3	OK	4.1833e-08	5.35904	0.101067	5.97289e-07
GLCCI1	OK	6.19674e-10	6.07507	0.101064	1.05316e-08
PHF6	OK	6.40296e-09	5.68863	0.101042	9.87839e-08
S1PR1	OK	1.04523e-11	6.69956	0.101023	2.04876e-10
RSRC1	OK	2.66899e-08	5.43967	0.100707	3.90492e-07
CREB5	OK	2.46994e-08	5.45346	0.100526	3.61839e-07
FKBP5	OK	5.18675e-08	5.32006	0.100439	7.28768e-07
POLR2L	OK	5.70055e-08	5.30285	0.100347	7.95744e-07
ENSBTAG00000012276	OK	5.49636e-08	5.3095	0.100254	7.68194e-07
TMC8	OK	3.85087e-08	5.37398	0.100224	5.51223e-07
CPSF1	OK	1.99653e-08	5.49116	0.100137	2.95565e-07
CCDC34	OK	1.57476e-09	5.92361	0.100127	2.55298e-08
GAPDH	OK	6.98411e-08	5.26567	0.100075	9.66521e-07
TBC1D10C	OK	4.52251e-12	6.82093	0.100054	9.05387e-11
CD37	OK	4.71871e-08	5.33724	0.0998794	6.70331e-07
SMARCB1	OK	2.33877e-08	5.46315	0.0998276	3.44417e-07
SUDS3	OK	1.78129e-09	5.90332	0.0998214	2.87124e-08
SF3B2	OK	8.15873e-08	5.23704	0.0994928	1.1208e-06
RUNX3	OK	8.3462e-08	5.23284	0.0994486	1.14516e-06
TK1	OK	6.38845e-12	6.77114	0.0992714	1.2699e-10
SLC29A1	OK	4.10734e-08	5.36235	0.0992657	5.87187e-07
PIK3CB	OK	8.39542e-08	5.23175	0.0986352	1.15051e-06
CCDC18	OK	4.76765e-08	5.33536	0.0985913	6.76429e-07
PRRC2C	OK	5.27959e-08	5.31683	0.0985799	7.40656e-07
PPFIBP1	OK	1.82654e-09	5.89918	0.0982966	2.93998e-08
PDIA4	OK	2.93528e-08	5.4227	0.0982126	4.26127e-07
NSD2	OK	1.73994e-08	5.5154	0.09804	2.58601e-07
LAT2	OK	7.99672e-08	5.24074	0.0978814	1.09989e-06
NCOR1	OK	1.36726e-07	5.14088	0.0977614	1.84671e-06
GNAI2	OK	1.4794e-07	5.12605	0.0975712	1.991e-06
ENSBTAG00000000964	OK	5.18837e-08	5.32	0.097549	7.28768e-07
ATP11C	OK	5.55138e-11	6.45112	0.0973984	1.02224e-09
CXCR4	OK	8.85968e-08	5.2218	0.0972925	1.21265e-06
CD27	OK	5.13427e-09	5.72623	0.0972407	7.96768e-08
INSYN1	OK	5.311e-08	5.31575	0.0971238	7.44136e-07
PTMA	OK	1.48817e-09	5.9329	0.0970073	2.42659e-08
CA2	OK	1.25383e-07	5.15713	0.0969403	1.69757e-06
MED20	OK	2.02178e-12	6.93565	0.096786	4.20789e-11
FIGNL1	OK	7.59149e-08	5.25033	0.0967607	1.04671e-06
ALDOC	OK	1.68121e-07	5.10191	0.096615	2.24115e-06
SELENOP	OK	1.04894e-07	5.19045	0.0965834	1.42704e-06
SRM	OK	5.88896e-08	5.29691	0.0965485	8.18995e-07
ND1	OK	1.87795e-07	5.08093	0.0965026	2.4916e-06
JUND	OK	1.76074e-07	5.09316	0.0963475	2.34439e-06
FAM167A	OK	1.64654e-07	5.10585	0.0961961	2.20276e-06
PMF1	OK	4.24463e-08	5.35641	0.0961729	6.05276e-07
STK4	OK	1.66902e-07	5.10329	0.0960206	2.22754e-06
VASP	OK	2.1319e-07	5.05679	0.0959294	2.80867e-06
TMBIM6	OK	1.5009e-07	5.12333	0.0959095	2.01511e-06
RNF113A	OK	3.02499e-08	5.41732	0.0958143	4.38585e-07
TAGLN2	OK	2.07295e-07	5.06213	0.095471	2.73421e-06
ATAD2.1	OK	2.91279e-08	5.42407	0.0954566	4.23408e-07
CLN3	OK	1.37253e-07	5.14016	0.0950925	1.8516e-06
CLDN1	OK	5.72925e-15	7.72193	0.0950791	1.38922e-13
NCAPH2	OK	1.53307e-07	5.11934	0.095006	2.05585e-06
PELI1	OK	2.15723e-07	5.05453	0.0947881	2.83872e-06
UBALD2	OK	2.72955e-07	5.00943	0.0947771	3.57095e-06
ENSBTAG00000055240	OK	7.51784e-26	10.4476	0.0946885	3.04256e-24
SMARCA4	OK	5.79054e-10	6.08594	0.0946146	9.90112e-09
BDH1	OK	2.12217e-10	6.24477	0.0946058	3.75417e-09
SS18	OK	8.95679e-09	5.63103	0.0943531	1.35996e-07
BRD9	OK	2.98717e-07	4.99204	0.0943313	3.88989e-06
MBD3	OK	6.88843e-08	5.2682	0.0941241	9.54455e-07
RUNX1T1	OK	3.68203e-09	5.7824	0.0940094	5.76972e-08
ATP6AP1	OK	2.78134e-07	5.00581	0.0939585	3.63026e-06
KIDINS220	OK	3.10914e-07	4.98431	0.0939115	4.03937e-06
FLNA	OK	3.64093e-07	4.95369	0.0937466	4.71394e-06
CNTLN	OK	2.70624e-07	5.01108	0.0937308	3.54458e-06
ACTA2	OK	3.31284e-08	5.40104	0.0937062	4.78469e-07
TPCN1	OK	2.34612e-08	5.4626	0.0936546	3.45048e-07
IPO7	OK	2.09145e-08	5.48295	0.0936506	3.0921e-07
ATP5MC3	OK	3.82305e-07	4.94419	0.0935856	4.93836e-06
CCT7	OK	4.07857e-07	4.93157	0.0934556	5.25034e-06
SCAMP4	OK	2.53876e-07	5.02336	0.0932086	3.32909e-06
HSPA5	OK	2.74856e-07	5.0081	0.0930734	3.59164e-06
PSMB8	OK	5.05999e-07	4.88929	0.0929608	6.44733e-06
AGPS	OK	5.01257e-08	5.32627	0.0929447	7.09388e-07
CENPO	OK	1.9633e-07	5.07248	0.0927892	2.59871e-06
BRK1	OK	4.20616e-07	4.92555	0.0927509	5.40222e-06
JRK	OK	1.18308e-09	5.97044	0.09259	1.96036e-08
SRSF9	OK	4.29788e-07	4.92133	0.0925289	5.51374e-06
COMMD3	OK	3.90062e-07	4.94028	0.0923388	5.03278e-06
CFP	OK	4.87944e-07	4.89644	0.0922744	6.2314e-06
ENSBTAG00000034220	OK	7.54403e-09	5.66056	0.0919994	1.15795e-07
CNBP	OK	6.16403e-07	4.85029	0.0919629	7.76612e-06
TBXA2R	OK	1.36697e-08	5.55767	0.0919124	2.04247e-07
F11R	OK	5.31867e-07	4.87947	0.0918003	6.76162e-06
FKBP4	OK	5.79098e-09	5.70577	0.0916892	8.94977e-08
CD40	OK	5.82361e-07	4.86155	0.0916453	7.38685e-06
METAP2	OK	1.65101e-07	5.10534	0.0914705	2.20612e-06
ENSBTAG00000020448	OK	6.42561e-12	6.7703	0.0914364	1.27279e-10
WBP1	OK	2.28233e-07	5.04376	0.0913629	2.99632e-06
TOP1	OK	6.60967e-07	4.83643	0.0913035	8.29045e-06
PLXNC1	OK	6.13298e-07	4.85129	0.0910421	7.7483e-06
DSN1	OK	1.25247e-07	5.15733	0.0910144	1.69757e-06
TUBA1A	OK	4.09851e-07	4.93062	0.0908898	5.26998e-06
HOOK3	OK	1.01891e-08	5.60876	0.0908616	1.54082e-07
NFATC3	OK	5.01897e-07	4.89089	0.0908246	6.40232e-06
HSPH1	OK	2.04681e-07	5.06455	0.0906275	2.70607e-06
HACD4	OK	1.95505e-08	5.49486	0.0905758	2.89806e-07
CDKN2D	OK	1.81302e-07	5.08761	0.0905414	2.41115e-06
IFRD2	OK	5.97291e-08	5.29432	0.0905182	8.29645e-07
CAST	OK	5.63177e-07	4.86817	0.0903881	7.15159e-06
ENSBTAG00000053627	OK	3.69838e-09	5.78166	0.0903547	5.78339e-08
SNRNP27	OK	9.12271e-07	4.77195	0.0902021	1.12791e-05
S1PR2	OK	3.62899e-08	5.38466	0.0900775	5.20788e-07
PABPN1	OK	9.1074e-07	4.77228	0.0900329	1.12725e-05
E2F7	OK	4.69472e-08	5.33816	0.0900318	6.67766e-07
BOLA-DMB	OK	9.97068e-07	4.75402	0.090008	1.22201e-05
MYH9	OK	6.14299e-07	4.85097	0.0899811	7.7483e-06
CLIC1	OK	1.10324e-06	4.73353	0.0898367	1.33756e-05
ENSBTAG00000045914	OK	9.75415e-07	4.75845	0.08973	1.19677e-05
NRDC	OK	7.59092e-10	6.04242	0.0896556	1.27471e-08
ACOT7	OK	2.81925e-07	5.0032	0.0893407	3.67548e-06
ENSBTAG00000048049	OK	7.31105e-09	5.66594	0.0891881	1.12372e-07
RTN3	OK	1.20529e-06	4.71555	0.0891436	1.45658e-05
HMCES	OK	1.04864e-08	5.60378	0.0890468	1.58366e-07
EEF2	OK	1.08912e-06	4.73614	0.0889394	1.32329e-05
PURB	OK	5.16141e-09	5.72534	0.0888026	7.99877e-08
VPS8	OK	2.45407e-08	5.45461	0.0887388	3.59984e-07
SCAI	OK	2.07078e-07	5.06233	0.088603	2.73421e-06
F2R	OK	9.16436e-08	5.21554	0.0885712	1.25131e-06
KPNB1	OK	5.04723e-08	5.32502	0.0885418	7.12502e-07
PPA1	OK	8.48494e-07	4.78652	0.0884855	1.05253e-05
E2F4	OK	1.36454e-06	4.69022	0.0883916	1.63324e-05
NAAA	OK	6.27888e-07	4.84663	0.0883836	7.89315e-06
SRSF4	OK	9.5904e-07	4.76187	0.0883656	1.18443e-05
BRD3	OK	9.70083e-07	4.75956	0.0883638	1.19216e-05
KMT2C	OK	1.42921e-06	4.68074	0.0882853	1.7052e-05
CLINT1	OK	9.68339e-07	4.75992	0.0882632	1.19216e-05
BHLHE40	OK	1.39722e-07	5.13681	0.0881629	1.88265e-06
NDUFV1	OK	7.9143e-09	5.65233	0.0881497	1.20983e-07
MVP	OK	1.5855e-06	4.65942	0.0879263	1.87971e-05
DDX1	OK	1.30753e-06	4.69895	0.0879247	1.57309e-05
CFL1	OK	1.75282e-06	4.63873	0.0879241	2.06502e-05
SYNCRIP	OK	1.32772e-06	4.69582	0.087836	1.59255e-05
PSTPIP2	OK	1.63162e-06	4.65351	0.0877628	1.9283e-05
PAFAH1B2	OK	6.75611e-07	4.83207	0.0877579	8.46469e-06
AKAP9	OK	1.23746e-06	4.71018	0.0875853	1.49385e-05
UBC	OK	1.32398e-06	4.69639	0.0873675	1.58977e-05
SCO2	OK	6.06547e-07	4.85349	0.0872393	7.67634e-06
BAIAP2	OK	1.07819e-06	4.73819	0.0871518	1.31163e-05
HK3	OK	3.68912e-15	7.77782	0.0870495	9.08234e-14
IQGAP3	OK	5.07119e-08	5.32415	0.0870475	7.14987e-07
HDAC2	OK	1.00881e-06	4.75165	0.0869649	1.23505e-05
MAD2L1	OK	4.2783e-08	5.35498	0.0869445	6.09306e-07
HIST1H2AG.2	OK	7.17716e-07	4.82002	0.0869065	8.97224e-06
WDR75	OK	1.06388e-06	4.7409	0.0868836	1.29823e-05
PIK3CA	OK	1.03844e-06	4.7458	0.0868366	1.26995e-05
UBAP2L	OK	1.05583e-06	4.74243	0.0868259	1.28981e-05
NOP9	OK	4.86462e-07	4.89704	0.0867568	6.21953e-06
TBC1D9B	OK	3.55731e-09	5.7882	0.0867443	5.58495e-08
ASGR1	OK	9.70597e-07	4.75945	0.0867292	1.19216e-05
LAP3	OK	1.51548e-06	4.66871	0.0866985	1.80239e-05
CCT8	OK	2.16054e-06	4.59531	0.0866075	2.51899e-05
CFDP2	OK	1.07836e-06	4.73816	0.0865978	1.31163e-05
ADK	OK	1.4003e-06	4.68493	0.0862994	1.67248e-05
TPRKB	OK	1.81874e-06	4.63109	0.0861728	2.13598e-05
PRDX4	OK	2.45663e-09	5.85008	0.0861534	3.90941e-08
CLPTM1	OK	1.71589e-06	4.64312	0.0861336	2.02576e-05
INPP4A	OK	8.81529e-07	4.77884	0.0859678	1.0923e-05
TNFAIP3	OK	1.52127e-06	4.66793	0.085938	1.80737e-05
OTULIN	OK	1.36373e-06	4.69034	0.0859037	1.63324e-05
COTL1	OK	2.97906e-06	4.52787	0.0858561	3.38902e-05
EPRS	OK	2.23656e-06	4.58809	0.0856663	2.60492e-05
NRM	OK	6.41282e-07	4.84244	0.0854848	8.05252e-06
ACIN1	OK	2.27297e-06	4.58472	0.0851682	2.63776e-05
JUN	OK	3.09625e-06	4.51971	0.08509	3.50815e-05
CAMLG	OK	1.26107e-06	4.70633	0.0850395	1.52071e-05
RSL24D1	OK	3.36919e-06	4.50179	0.0849001	3.8059e-05
POLD2	OK	2.24777e-06	4.58705	0.0848472	2.61257e-05
NRP1	OK	2.78264e-06	4.54227	0.0848076	3.18489e-05
NAA40	OK	1.30869e-06	4.69877	0.0848052	1.57309e-05
LTA	OK	3.01737e-10	6.18952	0.0845676	5.27149e-09
SNRNP70	OK	2.68093e-06	4.55011	0.0844922	3.07787e-05
SERTAD1	OK	8.07372e-07	4.79648	0.084426	1.00373e-05
MDN1	OK	1.90256e-06	4.62175	0.0843394	2.23209e-05
ZMIZ2	OK	3.61e-06	4.4871	0.0843321	4.0535e-05
MAP1LC3B	OK	3.63342e-06	4.48572	0.0843083	4.07573e-05
BPTF	OK	3.46194e-06	4.49602	0.0842885	3.90284e-05
SGK1	OK	7.39319e-07	4.8141	0.0842027	9.22182e-06
FARSB	OK	2.43713e-06	4.57013	0.0841451	2.81233e-05
PCDHAC2	OK	2.92359e-06	4.53184	0.0841106	3.32929e-05
MAP7D3	OK	6.25787e-07	4.84729	0.0840926	7.87554e-06
LYL1	OK	5.0847e-08	5.32367	0.0840643	7.15995e-07
BRI3BP	OK	3.8349e-06	4.4742	0.0838832	4.29745e-05
EEF1A1	OK	4.80589e-06	4.42573	0.0838087	5.31673e-05
MASTL	OK	6.13837e-07	4.85112	0.0837332	7.7483e-06
CD22	OK	2.45111e-06	4.56893	0.0837255	2.82266e-05
NOP58	OK	3.5237e-06	4.49225	0.0833951	3.96848e-05
MYL12A	OK	5.34898e-06	4.40256	0.0832711	5.86394e-05
SLC25A3	OK	3.21538e-06	4.51171	0.0832516	3.63946e-05
KIFC3	OK	1.89878e-07	5.07883	0.0830939	2.51628e-06
UBE3A	OK	3.53914e-06	4.49132	0.0830564	3.98189e-05
ATP5MPL	OK	5.24635e-06	4.40676	0.0830215	5.7587e-05
TMF1	OK	4.58176e-06	4.43603	0.0830102	5.10389e-05
NELFB	OK	4.83702e-06	4.42433	0.0829984	5.34591e-05
STOML2	OK	3.36526e-08	5.39822	0.0829541	4.84176e-07
SIGLEC10	OK	5.61594e-09	5.71099	0.0828999	8.69119e-08
CDC42SE2	OK	3.03993e-06	4.52359	0.082815	3.45129e-05
PPIH	OK	5.39512e-06	4.4007	0.0826271	5.90388e-05
TUBGCP6	OK	1.59245e-06	4.65852	0.0826016	1.88597e-05
TBC1D8	OK	1.97394e-06	4.61411	0.082574	2.31101e-05
DPYD	OK	4.75361e-06	4.42809	0.0823907	5.26406e-05
HEATR1	OK	1.45409e-06	4.6772	0.082241	1.73304e-05
YDJC	OK	3.65609e-07	4.95288	0.0822173	4.72812e-06
CCNE2	OK	2.25035e-08	5.46999	0.0821299	3.31831e-07
CETN4	OK	1.37819e-06	4.68819	0.0820008	1.64782e-05
SMC6	OK	5.53346e-06	4.3952	0.0815226	6.02681e-05
ANAPC4	OK	2.89037e-06	4.53425	0.0814725	3.29733e-05
AP3S1	OK	4.64239e-06	4.43319	0.0814197	5.14596e-05
TBC1D4	OK	5.48222e-06	4.39722	0.0814072	5.9884e-05
CPPED1	OK	5.00898e-06	4.41679	0.081224	5.53052e-05
F8	OK	5.16613e-06	4.4101	0.0810594	5.68729e-05
MKNK1	OK	5.39961e-06	4.40052	0.081058	5.90388e-05
KIF18A	OK	2.03701e-09	5.88116	0.0809657	3.26939e-08
NSUN5	OK	5.19161e-06	4.40904	0.0809398	5.70976e-05
ZNF367	OK	3.00463e-06	4.52606	0.0809386	3.41466e-05
PYROXD2	OK	8.41023e-06	4.30339	0.0808741	8.95208e-05
MGAT2	OK	6.31271e-06	4.3665	0.0808002	6.84242e-05
PRDX2	OK	9.20344e-06	4.28339	0.0807739	9.71369e-05
FAM200A	OK	7.32613e-08	5.25688	0.0807706	1.01137e-06
CAPRIN1	OK	2.8926e-06	4.53409	0.080716	3.29733e-05
AK2	OK	4.44124e-06	4.44273	0.0806089	4.95227e-05
AKAP5	OK	6.0701e-06	4.37505	0.080608	6.5858e-05
ENSBTAG00000055145	OK	5.35265e-06	4.40241	0.0805966	5.86394e-05
TRIM59	OK	2.86863e-06	4.53585	0.0805079	3.27997e-05
PRDX5	OK	9.84695e-06	4.26833	0.0804927	0.000103155
PPP1R16B	OK	5.77467e-06	4.38593	0.0804736	6.27737e-05
PPM1B	OK	8.33637e-06	4.30534	0.0804701	8.88186e-05
HAUS4	OK	2.2454e-06	4.58727	0.0804491	2.61251e-05
GPATCH11	OK	2.74199e-06	4.54537	0.0804143	3.14156e-05
F5	OK	6.40941e-09	5.68846	0.0802859	9.87839e-08
RBMX	OK	1.00292e-05	4.26424	0.0802678	0.000104966
RASGEF1B	OK	2.29855e-06	4.58238	0.0802526	2.66059e-05
SP140L	OK	6.39701e-06	4.3636	0.0802427	6.92046e-05
RBM17	OK	3.07719e-06	4.52101	0.0801594	3.49007e-05
PHIP	OK	2.245e-07	5.04692	0.0801492	2.95075e-06
MDH1	OK	1.00874e-05	4.26295	0.0801329	0.000105477
DENND4A	OK	7.89641e-06	4.31733	0.0800624	8.45226e-05
FADS3	OK	7.32438e-08	5.25692	0.080015	1.01137e-06
CTNNA1	OK	4.61125e-06	4.43464	0.0798039	5.12154e-05
ATF4	OK	1.06603e-05	4.25059	0.0797815	0.000110849
BCLAF1	OK	7.52049e-06	4.32809	0.0797004	8.07376e-05
SSR2	OK	1.22395e-05	4.21955	0.0796379	0.000125645
CWC22	OK	4.62874e-06	4.43383	0.0795806	5.13589e-05
IL4I1	OK	1.28638e-06	4.70228	0.07958	1.54958e-05
LY96	OK	1.08262e-05	4.24713	0.0795288	0.000112366
COPS6	OK	1.24807e-05	4.21515	0.0795202	0.000127706
ARAP2	OK	2.70077e-06	4.54856	0.0795117	3.09749e-05
NSL1	OK	4.06886e-06	4.46153	0.0794847	4.54605e-05
OSBPL3	OK	3.03975e-07	4.98867	0.0794493	3.95378e-06
CYP51A1	OK	1.12447e-05	4.23862	0.0794123	0.000116186
GCC2	OK	9.60388e-06	4.27391	0.0794072	0.000100702
HNRNPF	OK	1.34198e-05	4.19875	0.0793974	0.000136269
DEPDC1B	OK	8.34489e-07	4.78986	0.079344	1.0363e-05
MYEF2	OK	3.45041e-06	4.49672	0.0793267	3.89374e-05
DOCK8	OK	1.22022e-05	4.22024	0.0793027	0.000125511
SPON1	OK	2.44552e-08	5.45523	0.0792622	3.59198e-07
WASL	OK	7.06213e-06	4.34192	0.079258	7.60344e-05
PSMD2	OK	1.17981e-06	4.7199	0.0791924	1.42732e-05
DNASE1	OK	1.10249e-07	5.18117	0.079169	1.49808e-06
FNBP1L	OK	1.05028e-05	4.25392	0.0790697	0.000109414
SLF2	OK	1.11305e-05	4.24092	0.0790669	0.000115313
WNK1	OK	1.02245e-05	4.25993	0.0790667	0.000106812
ENSBTAG00000039334	OK	1.11224e-05	4.24108	0.0790656	0.000115313
MDM1	OK	3.96298e-06	4.46717	0.0790479	4.43215e-05
RINL	OK	1.24857e-05	4.21506	0.0790158	0.000127706
UBAP2	OK	1.11529e-05	4.24046	0.079008	0.000115438
SFT2D1	OK	1.37384e-05	4.19343	0.078984	0.000139253
SELPLG	OK	8.82369e-06	4.29275	0.0789426	9.35677e-05
ENSBTAG00000025385	OK	9.59748e-06	4.27405	0.0788719	0.000100702
H2AFY	OK	1.38244e-05	4.19201	0.0787674	0.000139999
BAZ1B	OK	6.34261e-06	4.36547	0.0787206	6.86821e-05
CPXM2	OK	8.91362e-09	5.63186	0.0785919	1.35523e-07
ATP5MC1	OK	1.0537e-05	4.2532	0.0785904	0.000109669
TNFSF14	OK	1.53906e-09	5.92738	0.0785788	2.4987e-08
MSH2	OK	3.8679e-06	4.47237	0.0784772	4.33012e-05
ZNF70	OK	4.59332e-06	4.43548	0.0784508	5.11171e-05
ITM2C	OK	6.65347e-06	4.355	0.0783832	7.19099e-05
ATP6V1B2	OK	1.28033e-05	4.20939	0.0783437	0.000130598
IDH1	OK	6.72546e-06	4.35264	0.07832	7.26182e-05
PCYT1B	OK	9.83929e-08	5.20235	0.0782539	1.34022e-06
PLAA	OK	8.58765e-06	4.29876	0.0782334	9.11506e-05
KIF1BP	OK	1.33665e-05	4.19965	0.0781905	0.00013585
ENSBTAG00000048980	OK	9.67777e-07	4.76004	0.0779886	1.19216e-05
PLEKHF1	OK	1.31337e-05	4.20363	0.077908	0.000133726
CSPP1	OK	1.21762e-05	4.22072	0.0778303	0.000125453
CENPL	OK	1.25488e-05	4.21392	0.0777661	0.000128234
MAP4	OK	7.23024e-06	4.33675	0.0777162	7.777e-05
ZFP36	OK	9.45018e-06	4.2775	0.0776781	9.94611e-05
SEC61G	OK	1.70282e-05	4.14449	0.0776526	0.000169368
SQLE	OK	6.73358e-06	4.35237	0.0776148	7.26361e-05
U2AF1L4	OK	1.75142e-05	4.13804	0.0775693	0.000173156
HMGCS1	OK	3.2594e-06	4.50882	0.0775133	3.68558e-05
GPATCH8	OK	1.7904e-05	4.13299	0.0774912	0.0001767
SH3BGRL	OK	1.96224e-05	4.11188	0.0774716	0.000191055
LIPE	OK	1.22959e-05	4.21851	0.0774093	0.000125993
TFCP2	OK	1.59837e-05	4.15898	0.0773907	0.000159851
UBE2K	OK	1.62893e-05	4.15465	0.0773029	0.000162762
SRRT	OK	1.32509e-05	4.20161	0.077302	0.000134797
ENSBTAG00000003937	OK	1.46336e-05	4.17909	0.0772582	0.000147529
SUCNR1	OK	8.54653e-06	4.29983	0.0772536	9.07998e-05
DAZAP1	OK	2.06371e-05	4.10023	0.0771307	0.000200163
GLS	OK	1.83589e-05	4.12722	0.0770063	0.000180714
PNN	OK	1.84466e-05	4.12612	0.0769358	0.000181418
BIRC3	OK	1.73407e-05	4.14033	0.0769257	0.000172046
RGS10	OK	1.73344e-06	4.64102	0.0769002	2.04433e-05
MCM6	OK	5.23924e-06	4.40706	0.0767947	5.75651e-05
SREK1IP1	OK	1.88512e-05	4.12113	0.0767667	0.000184913
PARM1	OK	8.3153e-06	4.3059	0.0767348	8.86781e-05
POC5	OK	9.38646e-06	4.27901	0.0767236	9.89138e-05
E2F1	OK	3.58629e-06	4.4885	0.0767115	4.03091e-05
UBD	OK	1.48102e-06	4.67343	0.0766016	1.76328e-05
MOB1A	OK	1.51354e-05	4.17142	0.0765719	0.000152043
PDSS1	OK	1.18586e-05	4.22667	0.0765279	0.000122293
AHSA1	OK	2.07214e-05	4.09929	0.0764962	0.000200806
ZFC3H1	OK	1.52235e-05	4.1701	0.0764041	0.000152792
ANKLE1	OK	1.88944e-05	4.1206	0.0763756	0.000185175
MINK1	OK	1.53932e-05	4.16757	0.0763222	0.000154357
ENSBTAG00000050102	OK	7.50763e-06	4.32846	0.0763173	8.06766e-05
TNFRSF10D	OK	1.64648e-05	4.1522	0.0763053	0.000164225
NHP2	OK	2.36163e-05	4.06892	0.0762942	0.000227683
CASP8AP2	OK	1.22794e-05	4.21882	0.0762905	0.000125939
SMIM26	OK	2.0439e-05	4.10246	0.0761737	0.000198411
PDS5B	OK	8.2689e-12	6.73372	0.0759921	1.62362e-10
PMS2	OK	1.70083e-05	4.14476	0.075763	0.000169346
DGKD	OK	1.79736e-06	4.63354	0.0756813	2.11308e-05
NUTF2	OK	1.74497e-05	4.13889	0.0756171	0.000172807
HMGB3	OK	1.81044e-05	4.13043	0.0755747	0.000178522
ITGB3	OK	1.81833e-05	4.12943	0.0755192	0.000179142
SRSF7	OK	2.96536e-05	4.01555	0.075495	0.000282023
ENSBTAG00000050732	OK	3.70104e-09	5.78154	0.0754805	5.78339e-08
ITGAL	OK	2.40066e-05	4.06509	0.0754794	0.000231248
RAB1B	OK	1.48428e-05	4.17586	0.075402	0.000149505
ASH1L	OK	1.92269e-05	4.11658	0.075378	0.000188106
FES	OK	1.96302e-05	4.11179	0.0753633	0.000191055
STXBP2	OK	2.73208e-05	4.03483	0.0752416	0.000261383
ST13	OK	2.95924e-05	4.01604	0.0752307	0.000281679
CENPQ	OK	8.02477e-06	4.31377	0.0751952	8.57423e-05
MIS12	OK	2.85083e-05	4.02483	0.0751383	0.00027159
DUSP6	OK	2.11713e-05	4.09431	0.0751271	0.000204637
HIST1H2BD	OK	1.3038e-05	4.20528	0.0751057	0.000132872
PARL	OK	3.05908e-05	4.00821	0.0750729	0.0002902
ZC3H10	OK	3.40603e-05	3.98276	0.0750607	0.00031961
MYO9B	OK	3.11115e-05	4.00422	0.0750582	0.000294395
SNRPD2	OK	3.30138e-05	3.99016	0.0750074	0.000310308
HSP90B1	OK	5.52076e-06	4.3957	0.0748511	6.01946e-05
KDM5A	OK	2.73078e-05	4.03494	0.0748097	0.000261383
CDC6	OK	2.42566e-06	4.57112	0.0747972	2.80197e-05
RANBP2	OK	1.6428e-05	4.15271	0.0745493	0.000164003
MYO1C	OK	1.03488e-05	4.25723	0.0745129	0.00010791
PAAF1	OK	1.96953e-05	4.11102	0.0744531	0.000191523
CD180	OK	5.91313e-06	4.38077	0.0744324	6.42168e-05
HECTD4	OK	1.42655e-05	4.18489	0.0743918	0.000144076
C2CD3	OK	3.16154e-05	4.00042	0.0743261	0.00029866
TRMT10B	OK	3.50388e-05	3.97602	0.0742922	0.000327971
PCNT	OK	2.46649e-05	4.05878	0.074195	0.000237184
EFTUD2	OK	1.02962e-05	4.25837	0.0741765	0.000107461
PNRC2	OK	3.74581e-05	3.96011	0.074102	0.000349165
BANK1	OK	1.22042e-05	4.2202	0.0740892	0.000125511
COX7B	OK	4.12631e-05	3.93694	0.0740334	0.0003821
CCNG2	OK	2.98289e-05	4.01416	0.0739475	0.00028345
ADA	OK	2.08879e-05	4.09743	0.0739449	0.000202188
MTSS1	OK	5.75245e-06	4.38677	0.0738174	6.25926e-05
PRKCB	OK	1.12458e-05	4.2386	0.0738072	0.000116186
CMSS1	OK	4.80451e-10	6.11577	0.07372	8.26537e-09
CHIC2	OK	3.06766e-05	4.00755	0.0736515	0.000290604
NME1	OK	4.35099e-05	3.9242	0.0735311	0.000399943
HNRNPK	OK	4.71979e-05	3.90456	0.0734236	0.000432078
NR4A3	OK	1.55381e-06	4.66358	0.0733982	1.84408e-05
EDNRB	OK	2.31702e-05	4.07336	0.073358	0.000223574
CCND3	OK	3.22489e-05	3.99572	0.0733455	0.000303626
GALNT7	OK	3.42754e-05	3.98126	0.0733338	0.000321361
ERO1B	OK	9.49833e-06	4.27637	0.073327	9.98745e-05
REL	OK	3.15924e-05	4.00059	0.0733164	0.00029866
DGCR2	OK	4.16497e-05	3.9347	0.0733148	0.000385046
IL6R	OK	4.56005e-05	3.91288	0.0732708	0.000417794
NDUFS6	OK	4.29942e-05	3.92707	0.0731109	0.000396823
RANGAP1	OK	7.14022e-07	4.82105	0.0731017	8.936e-06
RENBP	OK	2.63658e-05	4.04318	0.0730499	0.000252891
ENSBTAG00000054649	OK	1.96183e-06	4.61539	0.0729993	2.29923e-05
CLDN10	OK	3.76777e-05	3.95871	0.0729305	0.00035092
RAD50	OK	6.8178e-08	5.27009	0.072929	9.45833e-07
SLC25A6	OK	4.95636e-05	3.89272	0.0729069	0.00045153
NELFE	OK	5.01153e-05	3.89003	0.0728955	0.000455083
HDAC8	OK	2.28623e-05	4.07647	0.0728817	0.000220793
ARHGDIA	OK	4.97121e-05	3.89199	0.0728545	0.000452151
IL2RG	OK	5.19413e-05	3.88134	0.0727552	0.000469391
MCU	OK	3.50885e-05	3.97569	0.0727428	0.000328163
RIF1	OK	1.73777e-05	4.13984	0.0727244	0.000172261
PSMD3	OK	4.72858e-05	3.90411	0.0727062	0.000432268
MBOAT2	OK	1.0985e-06	4.7344	0.0726959	1.33326e-05
CCDC69	OK	3.88814e-05	3.95119	0.0726869	0.000361234
IFI30	OK	5.34523e-05	3.87436	0.072596	0.000482271
SUPT16H	OK	1.15351e-05	4.2329	0.0725028	0.000119066
SLCO3A1	OK	9.69084e-07	4.75977	0.0724628	1.19216e-05
ARRB2	OK	4.14175e-05	3.93605	0.0724545	0.000383214
ENSBTAG00000052421	OK	3.25066e-09	5.80332	0.0724225	5.13668e-08
RBSN	OK	1.65285e-05	4.15132	0.0724073	0.000164714
SLX1A	OK	4.32339e-05	3.92573	0.0723929	0.000398382
CHORDC1	OK	5.24903e-05	3.87878	0.0723086	0.000473971
RUBCNL	OK	3.20179e-05	3.99742	0.0723044	0.000301956
RASD2	OK	5.89399e-05	3.85049	0.0722444	0.000528393
CALM2	OK	5.08498e-05	3.8865	0.0720749	0.000461363
HS6ST1	OK	5.42844e-05	3.8706	0.0719375	0.000488994
HPF1	OK	4.38626e-05	3.92225	0.0719129	0.000402855
ENSBTAG00000052884	OK	8.91511e-08	5.22064	0.0716466	1.21876e-06
ALCAM	OK	4.72955e-05	3.90406	0.0716246	0.000432268
ENSBTAG00000052466	OK	4.33512e-05	3.92508	0.0715809	0.000398809
SEH1L	OK	1.59634e-05	4.15927	0.0714874	0.000159791
GNL1	OK	5.56636e-05	3.86448	0.0714744	0.000501016
HERPUD1	OK	1.26198e-05	4.21265	0.0714715	0.000128843
ENSBTAG00000039890	OK	4.79493e-08	5.33433	0.0713769	6.79443e-07
MAGOHB	OK	5.77974e-05	3.85528	0.0713175	0.000519392
QSOX2	OK	3.21745e-05	3.99627	0.0712621	0.000303179
ENSBTAG00000005448	OK	9.06842e-06	4.28667	0.0712512	9.58917e-05
AGFG2	OK	1.51201e-05	4.17165	0.0712074	0.000152026
CD82	OK	6.52217e-05	3.82562	0.0711407	0.000581927
TAOK1	OK	6.86104e-05	3.81312	0.071053	0.000608782
PSENEN	OK	7.33927e-05	3.79645	0.0710358	0.000644607
ARID5A	OK	2.99088e-05	4.01353	0.0710034	0.000283969
GRN	OK	4.21486e-05	3.93184	0.0709969	0.000389338
ENSBTAG00000047121	OK	8.86351e-06	4.29175	0.0709704	9.39015e-05
ASXL1	OK	8.4408e-06	4.30259	0.0709432	8.97613e-05
TUBGCP3	OK	6.32786e-05	3.83306	0.0708607	0.000565487
THRAP3	OK	2.0399e-05	4.10291	0.0708105	0.000198194
CDV3	OK	7.18084e-05	3.80185	0.0708021	0.000632668
NAA50	OK	1.85068e-07	5.08371	0.0708019	2.45832e-06
ABCF1	OK	1.40082e-05	4.18902	0.0707227	0.000141733
PIGY	OK	7.76001e-05	3.7826	0.0707102	0.000678383
SMCHD1	OK	3.56274e-05	3.97206	0.0707094	0.00033265
LTBR	OK	6.77515e-05	3.81624	0.0706949	0.000601635
RBL1	OK	5.40302e-05	3.87174	0.0706941	0.000487094
LY6E	OK	8.03628e-07	4.79742	0.0706886	1.00018e-05
ETV3	OK	4.11707e-05	3.93748	0.0706462	0.000381558
CCHCR1	OK	3.69227e-05	3.96354	0.0705689	0.000344459
DNM2	OK	7.20011e-05	3.80119	0.0704639	0.000633869
AKIP1	OK	7.35513e-05	3.79591	0.0704196	0.000645496
UCHL5	OK	6.91123e-05	3.81132	0.0703732	0.000612269
ARHGDIB	OK	8.88033e-05	3.74891	0.0703035	0.000767968
VRK1	OK	7.37558e-05	3.79522	0.0702876	0.000646786
PABPC1	OK	9.14655e-05	3.74149	0.0702849	0.000788566
MTA1	OK	7.14634e-05	3.80305	0.0702712	0.000630121
AHCTF1	OK	5.87036e-05	3.85148	0.070251	0.000526694
NXT1	OK	7.39367e-05	3.79461	0.0701982	0.000647868
FCER2	OK	5.52136e-06	4.39568	0.0701952	6.01946e-05
HELQ	OK	5.09478e-05	3.88603	0.0701469	0.000461525
PUSL1	OK	1.0738e-05	4.24897	0.0699227	0.000111554
MXD4	OK	8.7915e-05	3.75143	0.0697786	0.000761456
AGPAT4	OK	1.36421e-05	4.19502	0.0697354	0.000138402
CYBC1	OK	8.61777e-05	3.75643	0.0697178	0.00074756
C24H18orf54	OK	1.49215e-05	4.17466	0.0696992	0.000150163
BICDL1	OK	2.11843e-33	11.9854	0.0696692	1.09332e-31
ENSBTAG00000053508	OK	2.11843e-33	11.9854	0.0696692	1.09332e-31
ENSBTAG00000051845	OK	7.61756e-07	4.80813	0.0696274	9.49116e-06
ATP5F1E	OK	9.22367e-05	3.73938	0.0696202	0.000793998
MMP28	OK	5.07364e-06	4.41401	0.0695596	5.59094e-05
NDUFB1	OK	8.96282e-05	3.74659	0.0695467	0.000774506
ORC4	OK	7.11866e-05	3.80401	0.0695225	0.000628666
TLR3	OK	7.74765e-05	3.78299	0.0695039	0.000677829
NUP160	OK	5.07392e-07	4.88875	0.0694918	6.45777e-06
SOX5	OK	3.31192e-07	4.97208	0.0693447	4.29786e-06
KLHL21	OK	3.06851e-05	4.00748	0.0693281	0.000290604
RBM23	OK	7.14091e-05	3.80324	0.0693139	0.000630121
PLCB2	OK	7.32075e-05	3.79707	0.0693086	0.000643483
CMTM7	OK	9.88917e-05	3.72183	0.0692254	0.000847396
UBL5	OK	0.000111667	3.69104	0.0691847	0.00094892
VIM	OK	8.80795e-05	3.75096	0.0691506	0.000762295
LRSAM1	OK	2.7178e-05	4.03606	0.0691369	0.00026046
NDUFA12	OK	7.7684e-05	3.78233	0.0691331	0.000678589
CIC	OK	9.24545e-05	3.73879	0.0690923	0.000795264
BLK	OK	1.86772e-05	4.12326	0.0690389	0.000183366
JAG1	OK	2.34703e-06	4.57802	0.0690166	2.71392e-05
BANP	OK	6.75778e-05	3.81687	0.0689923	0.000600567
NDUFB4	OK	0.000107762	3.70009	0.0689464	0.000917814
LPXN	OK	0.000112887	3.68828	0.0686814	0.000958095
TRAFD1	OK	4.82853e-05	3.89905	0.0686372	0.000440598
AP1M1	OK	0.000120178	3.67232	0.0686296	0.00101511
SART3	OK	0.000108372	3.69866	0.0686147	0.000922306
RPA2	OK	8.2901e-05	3.76612	0.0685746	0.000721361
CLEC6A	OK	2.5597e-05	4.05011	0.0684216	0.000245727
TXNDC5	OK	5.02718e-08	5.32574	0.068406	7.10563e-07
TCP1	OK	2.08999e-05	4.0973	0.0683989	0.000202188
TTI1	OK	8.19188e-05	3.7691	0.0683407	0.000713918
GDI2	OK	0.000136482	3.63969	0.0682107	0.00113829
GUCY1A1	OK	0.000114315	3.68508	0.06816	0.000968494
LMNB2	OK	7.97874e-16	7.9693	0.0681119	2.03097e-14
KLRK1	OK	1.54105e-07	5.11836	0.0680113	2.06409e-06
PRELID1	OK	0.000107762	3.70009	0.0679782	0.000917814
POU2F1	OK	1.70407e-05	4.14433	0.0679707	0.000169368
EPHX4	OK	1.57578e-05	4.16223	0.0679226	0.000157872
HIST2H2AB	OK	3.2867e-05	3.99122	0.0678751	0.000309186
NLRP3	OK	9.57146e-06	4.27466	0.0678699	0.000100549
CACYBP	OK	4.76511e-05	3.90225	0.0678627	0.000435165
OOEP	OK	6.91979e-05	3.81102	0.0678521	0.000612546
CCNT2	OK	0.000130934	3.65037	0.0678216	0.00109772
EDC3	OK	8.5162e-05	3.7594	0.0677809	0.00073989
SRSF6	OK	0.00013577	3.64104	0.0677505	0.00113319
MOCS2	OK	0.000140093	3.63296	0.0676793	0.00116324
ARRDC2	OK	6.34547e-05	3.83238	0.0676681	0.00056661
ODR4	OK	5.84673e-05	3.85247	0.0676559	0.000524993
CEP170	OK	0.000148773	3.61743	0.067644	0.00122896
CENPX	OK	6.92948e-05	3.81067	0.0676435	0.000612921
DENND5B	OK	2.02721e-11	6.60208	0.067626	3.89217e-10
LSM7	OK	0.000137244	3.63826	0.0675887	0.00114296
UBR7	OK	0.00010541	3.70569	0.0675299	0.000900505
MGA	OK	0.000153529	3.60927	0.0674221	0.00126453
LBH	OK	0.000142703	3.6282	0.0673958	0.00118403
FAM168B	OK	9.38938e-06	4.27894	0.0672666	9.89138e-05
NOTCH2	OK	0.000118435	3.67605	0.0672542	0.00100114
PLCG2	OK	9.03627e-05	3.74454	0.0672229	0.000779655
HIST3H2A	OK	0.000126148	3.65992	0.067209	0.00105917
CDIP1	OK	3.4709e-05	3.97827	0.0671981	0.000325154
GAS2L3	OK	0.000114586	3.68448	0.0670953	0.000970054
DHX9	OK	6.88076e-05	3.81242	0.0670758	0.000610051
TNIP2	OK	0.000101117	3.71621	0.067063	0.000864489
ZPBP2	OK	1.83098e-08	5.50642	0.067019	2.71773e-07
HMGA1	OK	0.000138197	3.63647	0.067	0.00114834
MBNL1	OK	0.000171106	3.58105	0.0669907	0.00139704
INTS13	OK	8.28223e-05	3.76636	0.0669224	0.000721234
ARF3	OK	0.000164203	3.5918	0.0669071	0.00134555
ZNF438	OK	2.8362e-05	4.02604	0.0669048	0.000270654
IFT27	OK	0.000171908	3.57983	0.066903	0.00140256
TIMELESS	OK	0.000165416	3.58988	0.0668203	0.00135451
NDUFAF5	OK	9.49745e-05	3.73202	0.0666755	0.000815071
CCDC14	OK	4.06757e-05	3.94038	0.0666486	0.000377282
CCND1	OK	0.000157466	3.6027	0.0666089	0.00129412
FGL2	OK	5.8988e-05	3.85029	0.0665797	0.000528403
STRBP	OK	2.43131e-05	4.06213	0.066569	0.000234
TMEM245	OK	3.9508e-07	4.93778	0.0665662	5.09168e-06
CHST12	OK	5.93719e-05	3.84871	0.0664218	0.000531418
VPS50	OK	8.31893e-05	3.76526	0.0664029	0.00072331
GIMAP4	OK	3.97964e-05	3.94562	0.0663144	0.00036943
MBD2	OK	0.000134565	3.64333	0.0663043	0.00112397
PGAM1	OK	0.000185709	3.5596	0.0662911	0.00150751
FBXL20	OK	0.000153665	3.60904	0.0662612	0.00126473
ATXN2L	OK	0.000187734	3.55675	0.0662456	0.00152176
ENSBTAG00000051457	OK	4.31995e-05	3.92592	0.066227	0.000398382
NIP7	OK	8.63615e-05	3.7559	0.0661846	0.000748578
TUBG1	OK	7.31082e-07	4.81634	0.0661676	9.12919e-06
ADGRG5	OK	0.000159072	3.60006	0.0661475	0.00130541
ENSBTAG00000027213	OK	0.00018436	3.56152	0.0660778	0.00149764
ARFGEF1	OK	0.000207814	3.52996	0.0660442	0.00166651
TXNL1	OK	0.000198861	3.54159	0.0660278	0.00160271
DPF2	OK	0.000192718	3.54986	0.0660245	0.00155939
GLIPR1	OK	0.000192793	3.54976	0.0660233	0.00155939
IQCC	OK	0.00017479	3.57548	0.0659464	0.00142402
HSPE1	OK	0.000206581	3.53153	0.0659133	0.00166017
ITPR2	OK	0.000176411	3.57307	0.0658531	0.00143618
SLC25A27	OK	1.49351e-07	5.12426	0.0657512	2.00759e-06
ITGA4	OK	0.000196083	3.5453	0.0656291	0.00158259
DZIP1	OK	0.000152279	3.61139	0.0656085	0.00125516
PCOLCE	OK	0.000213194	3.52319	0.0655287	0.00170358
PMEPA1	OK	1.77198e-06	4.63648	0.0655126	2.08541e-05
MOSPD1	OK	0.000170281	3.58232	0.0654861	0.0013913
SSR4	OK	0.000235051	3.49724	0.0654636	0.00185975
FAM98A	OK	0.000193645	3.5486	0.0654044	0.00156516
MAN2B1	OK	0.000199725	3.54045	0.0654011	0.00160852
LSM4	OK	0.000239734	3.49197	0.0653436	0.00189547
ABCF2	OK	0.000151857	3.61211	0.0653048	0.0012526
CLEC12A	OK	0.000206992	3.53101	0.0653033	0.00166229
ENSBTAG00000006815	OK	3.83789e-05	3.9543	0.0653008	0.00035686
CISH	OK	1.9544e-05	4.11281	0.0652834	0.000190711
PRKCSH	OK	0.000221711	3.51279	0.0652765	0.00176662
FURIN	OK	0.000183687	3.56248	0.065276	0.00149325
SPTAN1	OK	0.000122343	3.66776	0.0652458	0.00103059
CLCN4	OK	3.67505e-11	6.51333	0.0651968	6.87987e-10
AUNIP	OK	2.85032e-05	4.02487	0.0651767	0.00027159
ZNF263	OK	0.000143759	3.62629	0.0650514	0.00119104
ZNF592	OK	0.000125981	3.66026	0.065039	0.00105856
DENND3	OK	9.21902e-05	3.73951	0.0650009	0.000793998
ODF2	OK	0.000144255	3.6254	0.0649364	0.00119427
LARS	OK	3.18517e-05	3.99866	0.0649293	0.00030064
DGCR8	OK	1.18293e-10	6.33549	0.0648879	2.12606e-09
SBNO1	OK	0.000179691	3.56824	0.0648582	0.00146182
ENSBTAG00000050080	OK	1.90547e-05	4.11865	0.0647489	0.000186583
KAT5	OK	0.000225203	3.50864	0.0647064	0.00179064
MPP5	OK	0.000252669	3.47791	0.0646136	0.00199074
ADD3	OK	0.000223557	3.51059	0.0645888	0.00177881
ZNF706	OK	0.000209674	3.5276	0.0645656	0.00168023
ENSBTAG00000050239	OK	0.000255473	3.47495	0.0645201	0.00201002
LAMTOR2	OK	0.000262886	3.46727	0.0645152	0.00206114
ZBTB32	OK	4.54787e-07	4.91026	0.0644012	5.82117e-06
USF1	OK	0.000147716	3.61927	0.0643962	0.00122113
UPF1	OK	0.000205412	3.53303	0.0643517	0.00165196
LZTS1	OK	2.53646e-05	4.05224	0.0643093	0.000243704
GRAMD2A	OK	2.87581e-06	4.53532	0.0643019	3.28484e-05
FBRSL1	OK	0.000200669	3.5392	0.0642869	0.00161497
PIAS4	OK	0.000271394	3.4587	0.0642675	0.00211752
GOLGA4	OK	9.8288e-05	3.72338	0.0642524	0.000842864
ENSBTAG00000051558	OK	2.09853e-06	4.60138	0.0642444	2.45122e-05
ZCCHC2	OK	0.000264626	3.4655	0.0642241	0.00207189
NAA38	OK	0.000287573	3.44307	0.0642185	0.00222523
OMA1	OK	0.000113847	3.68612	0.0642134	0.000965257
DDX27	OK	0.000267789	3.4623	0.0642037	0.00209275
MEX3C	OK	0.000156114	3.60494	0.0641754	0.00128395
NAA15	OK	0.000280361	3.44993	0.0640395	0.00217841
FBXO6	OK	1.60931e-06	4.65635	0.0639579	1.90393e-05
CCNB3	OK	4.3303e-05	3.92534	0.063947	0.000398692
SAFB2	OK	0.000254582	3.47589	0.0638829	0.00200441
MED21	OK	0.000304114	3.42792	0.0638808	0.00233875
NUP205	OK	0.000212094	3.52456	0.0638624	0.00169721
RNF44	OK	0.000276184	3.45398	0.0638098	0.00214893
DEUP1	OK	0.000280022	3.45026	0.0637956	0.00217728
CTSC	OK	0.000286801	3.4438	0.0637927	0.00222078
ENSBTAG00000006878	OK	0.000245852	3.48524	0.063777	0.00194111
ETV6	OK	0.000316818	3.41679	0.0637556	0.00242815
FDFT1	OK	0.00030088	3.43082	0.0637523	0.00231854
PPP4R2	OK	0.000285977	3.44458	0.0637444	0.00221746
GMDS	OK	0.000303829	3.42817	0.0637313	0.00233816
BTG2	OK	0.000213746	3.5225	0.0636254	0.00170678
ENSBTAG00000039555	OK	0.000342236	3.39572	0.0635112	0.00260344
APAF1	OK	0.00019419	3.54786	0.0635076	0.00156844
SEMA4A	OK	0.000281837	3.44852	0.0635002	0.00218837
CSK	OK	0.000313992	3.41923	0.0634431	0.00241142
EFCAB14	OK	5.1023e-05	3.88568	0.0634382	0.000461834
ATP10D	OK	0.000310841	3.42197	0.0634041	0.00238885
HIGD2A	OK	0.000340195	3.39736	0.063387	0.00258967
WDR34	OK	0.000229951	3.50309	0.0633825	0.00182324
EIF5	OK	0.000323026	3.41151	0.063357	0.00247236
MAST3	OK	0.000121522	3.66948	0.0633422	0.00102492
HIF1A	OK	0.000338332	3.39886	0.0632698	0.00257724
PDGFB	OK	0.000296157	3.43511	0.0632228	0.00228693
ZW10	OK	0.000228156	3.50517	0.0631434	0.00181156
POLE	OK	8.59031e-05	3.75723	0.0631111	0.000745753
LRRCC1	OK	0.00033178	3.40421	0.063093	0.00253247
DNAH7	OK	4.96252e-05	3.89242	0.0630674	0.000451725
FXR1	OK	0.00036093	3.38114	0.0630283	0.00273456
POLB	OK	0.000122927	3.66654	0.0629867	0.00103444
CCDC125	OK	0.000137406	3.63795	0.0628706	0.00114346
UQCRH	OK	0.000383694	3.3643	0.0628558	0.00289339
DERL1	OK	1.7281e-05	4.14112	0.0628311	0.000171605
C14H8orf33	OK	0.000269078	3.46101	0.0628158	0.0021009
ZNF644	OK	0.000273267	3.45685	0.0628119	0.00212917
SMARCE1	OK	0.0003671	3.37648	0.0628097	0.00277757
EPHA2	OK	0.000354866	3.38579	0.0624973	0.00269406
CXXC5	OK	0.000226542	3.50706	0.0624372	0.00180001
PALM	OK	5.66898e-05	3.86002	0.0624008	0.000509846
ARFRP1	OK	0.000300387	3.43126	0.0623943	0.00231642
GSPT2	OK	0.000209971	3.52722	0.0623537	0.00168141
TMTC1	OK	1.4139e-09	5.94129	0.0623322	2.32231e-08
ZNF318	OK	0.000150302	3.61478	0.0623035	0.00124068
ATP5PO	OK	0.000435805	3.32899	0.0622883	0.00325149
PRPF38B	OK	0.000385148	3.36325	0.0622751	0.00290241
EML4	OK	0.000212579	3.52395	0.0621715	0.00169987
DBN1	OK	5.7563e-08	5.30107	0.062094	8.01536e-07
EIF5B	OK	0.000411814	3.34473	0.0620931	0.003093
SEPT10	OK	4.98128e-05	3.8915	0.0620318	0.000452701
RBBP6	OK	0.000318017	3.41576	0.0619804	0.00243568
ENSBTAG00000047432	OK	0.000406857	3.34809	0.0619597	0.00305926
IKZF1	OK	0.000100689	3.71728	0.0619059	0.000862139
DDX50	OK	0.00040705	3.34796	0.061887	0.00305926
RAD54B	OK	0.000249208	3.48161	0.0618129	0.00196623
BOLA-DMA	OK	0.000432681	3.33099	0.0617349	0.00323677
ASF1A	OK	0.000355141	3.38558	0.0617273	0.00269433
CCR9	OK	5.48965e-08	5.30972	0.0616723	7.68194e-07
SNX1	OK	0.000257123	3.47322	0.0616268	0.00201877
SEPHS1	OK	0.000301074	3.43064	0.0615924	0.00231854
GIMAP7	OK	2.27413e-06	4.58461	0.061566	2.63776e-05
CANX	OK	0.000453507	3.31789	0.0615181	0.00336348
ALDH16A1	OK	0.000380965	3.36627	0.06147	0.00287474
BAZ2B	OK	0.000361812	3.38047	0.0614385	0.0027394
HSPA6	OK	0.000297706	3.4337	0.0614275	0.00229732
EEA1	OK	0.000475935	3.30438	0.061405	0.00349755
C23H6orf62	OK	0.000510229	3.28482	0.0613645	0.0037325
RUFY1	OK	0.000265409	3.4647	0.0613291	0.00207658
SIPA1L3	OK	0.000160057	3.59845	0.0612125	0.00131254
SETX	OK	0.000466709	3.30986	0.061128	0.00344324
PPM1G	OK	9.35927e-05	3.73571	0.0610052	0.000803825
PYCARD	OK	0.000516138	3.28158	0.0609621	0.00376593
PES1	OK	0.000458181	3.31502	0.0609442	0.00339145
TFEB	OK	0.000438989	3.32696	0.0609353	0.00326749
TRAPPC9	OK	3.08051e-08	5.41406	0.0608267	4.4606e-07
MDH2	OK	0.000459857	3.314	0.0607816	0.00339938
KCNK6	OK	0.000450394	3.31981	0.0607073	0.0033426
MED12L	OK	6.77836e-06	4.35092	0.0606636	7.30492e-05
CTDNEP1	OK	0.000539181	3.26924	0.06065	0.00390056
FAM122B	OK	0.00032528	3.40961	0.0606485	0.00248622
CYTH4	OK	0.000491338	3.29544	0.0606445	0.00360368
FBLIM1	OK	0.00026329	3.46686	0.060513	0.00206287
MRFAP1L1	OK	0.000535604	3.27112	0.0604049	0.00388538
CCSAP	OK	0.0005148	3.28231	0.0604045	0.00376105
ENSBTAG00000051697	OK	0.000454849	3.31706	0.0603946	0.00337122
SS18L2	OK	0.000502125	3.28933	0.0603896	0.00367561
SF3B1	OK	0.00056581	3.25558	0.0603683	0.00407289
PRKCD	OK	0.000544724	3.26635	0.0603646	0.00393622
ACP1	OK	8.97439e-05	3.74626	0.060364	0.000774911
EIF2B5	OK	0.000535962	3.27094	0.0603609	0.00388538
ARHGAP15	OK	0.00043955	3.32661	0.0603045	0.00326859
TMOD3	OK	0.000564184	3.25639	0.060293	0.00406379
USP10	OK	0.000473632	3.30574	0.0602904	0.00348518
SMG1	OK	0.000369266	3.37486	0.0602736	0.00279128
EVI2B	OK	0.00043615	3.32877	0.0601888	0.0032519
ENSBTAG00000049814	OK	0.000329984	3.40569	0.060104	0.00252047
LRRK1	OK	0.000282825	3.44757	0.0600069	0.00219453
ZNF770	OK	0.000229166	3.504	0.0598779	0.0018183
STX5	OK	0.000539443	3.2691	0.0598618	0.00390056
MIIP	OK	0.000558728	3.25915	0.059722	0.00402706
VPS45	OK	0.000516004	3.28165	0.0597018	0.00376593
PON2	OK	0.000255978	3.47442	0.0596962	0.00201258
BAG3	OK	7.9031e-06	4.31714	0.0596698	8.45226e-05
IGSF3	OK	9.27289e-05	3.73804	0.0596568	0.000797015
OARD1	OK	0.000646465	3.21754	0.0596334	0.00459178
LYPD1	OK	0.000122378	3.66769	0.0595758	0.00103059
TMEM259	OK	0.000493015	3.29448	0.0595717	0.00361362
ERG28	OK	0.000498838	3.29118	0.0595174	0.00365393
PPM1F	OK	0.000413945	3.3433	0.0594615	0.00310487
BATF	OK	4.41689e-05	3.92058	0.0594604	0.000405338
ITPRIP	OK	0.000582503	3.24731	0.0594388	0.00417968
RBBP8	OK	0.000659913	3.21163	0.0593772	0.00467844
ZCCHC3	OK	0.000447494	3.32161	0.0593726	0.00332327
LY75	OK	0.000221388	3.51318	0.0593403	0.0017653
LSM3	OK	0.000684398	3.20115	0.0593371	0.00482751
GMPPB	OK	0.000522778	3.27797	0.0593189	0.00380944
COX7A2	OK	0.000708868	3.19102	0.0592544	0.00498156
RRAGA	OK	0.000473017	3.3061	0.0592419	0.00348292
LIMD2	OK	0.000743827	3.17708	0.0592122	0.00519156
THOC1	OK	0.000626747	3.22642	0.0590877	0.00446017
FCGRT	OK	0.000738121	3.17931	0.0590587	0.00516134
AAAS	OK	0.00015858	3.60087	0.0590435	0.00130232
ATXN1	OK	4.19952e-06	4.45475	0.0590376	4.68738e-05
TMEM156	OK	0.000612278	3.2331	0.0590365	0.00437103
FKBP2	OK	0.000653561	3.21441	0.0590063	0.00463925
RAD18	OK	0.000531344	3.27338	0.0589049	0.00386185
USP7	OK	0.000267849	3.46224	0.0588814	0.00209275
CDT1	OK	3.52941e-07	4.95974	0.0588205	4.57481e-06
SNX3	OK	0.000801048	3.15552	0.058818	0.0055428
GFM1	OK	0.000333366	3.40291	0.0588113	0.00254285
FAM210B	OK	0.000345506	3.39312	0.0587792	0.00262477
PLAC8B	OK	0.000523366	3.27766	0.0587462	0.00381125
MAZ	OK	0.000133852	3.6447	0.0587418	0.00111885
TRIP11	OK	0.000676657	3.20443	0.0586317	0.00478508
AMD1	OK	0.000601672	3.23809	0.058627	0.0043035
GNLY	OK	1.41834e-05	4.1862	0.0585617	0.000143376
KLHL6	OK	0.000455243	3.31682	0.0585447	0.00337191
CEP78	OK	6.18329e-05	3.83874	0.0585421	0.000553006
SH3GL1	OK	0.000587693	3.24479	0.058454	0.00421155
ATP1B3	OK	0.000798885	3.15631	0.0584167	0.00553124
MARCKS	OK	0.000787714	3.16042	0.0582881	0.00546735
EXOSC8	OK	0.000748558	3.17524	0.0582736	0.00521811
LAMP3	OK	0.000840394	3.14151	0.0582659	0.00577597
MACF1	OK	0.000614603	3.23202	0.058235	0.00438206
SKA1	OK	5.72857e-08	5.30195	0.0582226	7.98663e-07
RGS1	OK	0.000483072	3.3002	0.0582199	0.00354768
GFI1	OK	0.000261753	3.46843	0.0582152	0.00205368
PFDN5	OK	0.000863503	3.13356	0.0582142	0.00589877
CALR	OK	0.000826875	3.14626	0.0581919	0.00570047
FGD6	OK	0.000231739	3.50102	0.0581624	0.00183612
ENSBTAG00000027204	OK	4.93162e-05	3.89393	0.0581594	0.00044964
VAV1	OK	0.000850764	3.13792	0.0581567	0.005833
RPP30	OK	0.000716627	3.18787	0.0581556	0.00502666
MAP2K1	OK	0.000888048	3.12532	0.0581535	0.00602619
MYO6	OK	0.000124029	3.66426	0.0581347	0.00104294
CSNK1A1	OK	0.000837479	3.14253	0.0581154	0.00576651
SYNE1	OK	0.000369409	3.37475	0.0580987	0.00279128
RAP1GAP2	OK	2.74364e-05	4.03384	0.0580815	0.000262266
SAT1	OK	0.000517712	3.28072	0.0580265	0.00377497
TMEM35B	OK	0.000592144	3.24264	0.0580157	0.00424075
ENSBTAG00000045937	OK	0.000882562	3.12715	0.0579643	0.00600345
RPP14	OK	0.000859961	3.13476	0.0579447	0.00587814
TOMM6	OK	0.00078488	3.16147	0.0579291	0.00545104
B4GALT6	OK	7.72822e-05	3.78362	0.0578943	0.000676655
UQCRQ	OK	0.000864513	3.13322	0.0578787	0.00590208
ZNF287	OK	0.000286423	3.44416	0.0578308	0.00221938
ZFAND2B	OK	0.000550859	3.26317	0.0577654	0.00397544
RPN1	OK	0.000735751	3.18025	0.0577498	0.00515117
DCPS	OK	0.000323574	3.41104	0.0576691	0.00247487
NEDD1	OK	0.0008426	3.14074	0.0576636	0.00578407
SMIM18	OK	0.000138064	3.63672	0.0576211	0.00114808
TXNDC9	OK	0.000599999	3.23888	0.0575691	0.00429426
NUAK2	OK	3.77509e-05	3.95825	0.0575688	0.000351311
ZMYND19	OK	0.000678387	3.20369	0.0575664	0.00479129
N4BP1	OK	0.000603736	3.23711	0.0575355	0.00431552
CHCHD1	OK	0.000938194	3.10913	0.0574027	0.00632073
CHSY1	OK	0.000813339	3.15108	0.0573784	0.00561059
SPTBN1	OK	0.00087966	3.12811	0.0573521	0.00599095
SEMA3F	OK	1.10993e-07	5.17992	0.0573279	1.50637e-06
UBE4A	OK	0.000897019	3.12237	0.0572877	0.00607973
ABRAXAS1	OK	0.000442327	3.32485	0.0572382	0.00328707
RAB27A	OK	0.000885115	3.1263	0.057176	0.00601718
FYB1	OK	0.00103496	3.08001	0.0571582	0.00690648
CD81	OK	0.000887292	3.12557	0.0571551	0.0060247
CEP350	OK	0.000693805	3.19722	0.0571455	0.00488791
GSAP	OK	0.000551605	3.26279	0.057133	0.00397827
FMNL3	OK	1.79005e-05	4.13303	0.0570575	0.0001767
MTIF3	OK	0.000741427	3.17802	0.0570427	0.00518124
ENSBTAG00000054938	OK	0.000469981	3.30791	0.0570233	0.00346511
FTH1	OK	0.000245653	3.48545	0.0570154	0.0019409
PRDM1	OK	0.000529415	3.27441	0.0569998	0.00385282
OTUD4	OK	0.00102211	3.08373	0.0569955	0.00682887
HNRNPA3	OK	0.00021881	3.51629	0.0569411	0.00174598
NENF	OK	0.00111086	3.05887	0.0569401	0.00734802
BRAT1	OK	0.00066665	3.20871	0.0569292	0.00472322
THEG	OK	0.000357782	3.38355	0.0569263	0.00271254
ZFHX3	OK	0.00095881	3.1027	0.0569228	0.00644969
TBL2	OK	0.000577985	3.24953	0.0568288	0.00414991
ARHGEF10L	OK	0.000612991	3.23277	0.0568253	0.00437334
BIN1	OK	0.000971008	3.09896	0.0566843	0.00651839
CCT3	OK	0.00105572	3.07409	0.0566531	0.00702832
JPT1	OK	0.00106499	3.07148	0.0566268	0.00707332
JSP.1	OK	0.00116042	3.04577	0.0566089	0.00764842
KIAA0100	OK	0.000746479	3.17605	0.0565888	0.00520684
ENSBTAG00000000715	OK	0.000112917	3.68821	0.0565744	0.000958095
MEF2C	OK	0.000957412	3.10313	0.0565588	0.00644634
EIPR1	OK	0.000870042	3.13134	0.0565383	0.00593263
MPHOSPH6	OK	0.00100948	3.08743	0.0565311	0.00676049
APTX	OK	0.000784656	3.16155	0.0564492	0.00545104
BTLA	OK	3.51274e-05	3.97542	0.0564268	0.000328254
CCDC103	OK	2.44026e-06	4.56986	0.0563885	2.81305e-05
TNNI2	OK	0.000763713	3.16942	0.0563451	0.00531716
SORL1	OK	0.000804396	3.15431	0.0562605	0.00555913
ARHGAP30	OK	0.00114789	3.04903	0.0562553	0.00757474
MTFR2	OK	5.03736e-10	6.10822	0.0562511	8.63953e-09
JDP2	OK	6.64945e-05	3.82086	0.0562444	0.000592343
FAM241A	OK	0.000937294	3.10941	0.0562084	0.00631845
SERPINB1	OK	0.000316678	3.41691	0.0561587	0.00242815
SC5D	OK	0.000853197	3.13708	0.0561193	0.00584255
MED13	OK	0.000439112	3.32689	0.0561063	0.00326749
MED24	OK	0.000343113	3.39502	0.0560886	0.00260836
KIAA1217	OK	0.000429882	3.3328	0.0560564	0.00321797
PSMD11	OK	0.000371164	3.37345	0.0560213	0.00280267
UFC1	OK	0.00079513	3.15769	0.0559817	0.00551202
KATNA1	OK	0.00120702	3.03391	0.0559443	0.0079277
TERF2	OK	0.00115338	3.0476	0.0559374	0.0076065
RAB3IP	OK	4.37746e-07	4.91774	0.0559141	5.60943e-06
BMS1	OK	0.00122612	3.02917	0.0558697	0.00804845
CARS2	OK	0.00101536	3.0857	0.0558657	0.00678778
DENND1C	OK	0.00105787	3.07349	0.0558653	0.00703432
PVR	OK	0.000537765	3.26999	0.0558136	0.00389594
BTF3	OK	0.00135853	2.99806	0.0557956	0.00885048
CLTC	OK	0.00123004	3.02821	0.0557737	0.00806952
AOAH	OK	0.000127876	3.65643	0.0557546	0.00107288
LRRFIP1	OK	0.00136164	2.99736	0.0557543	0.00886564
BORCS6	OK	0.00107612	3.06838	0.0557525	0.00713881
CCDC150	OK	0.000616418	3.23117	0.0556797	0.00438998
ENSBTAG00000048353	OK	0.000935693	3.10992	0.0556606	0.00631144
BoLA	OK	0.00111092	3.05886	0.0555368	0.00734802
TPI1	OK	0.00138318	2.99257	0.0555054	0.00898027
LPAR6	OK	0.000742866	3.17746	0.0554751	0.00518807
CST7	OK	0.000566354	3.2553	0.0554538	0.0040742
MOB1B	OK	0.000920294	3.11482	0.0554486	0.00622249
SAT2	OK	0.00130311	3.01073	0.0553769	0.00851409
TSNARE1	OK	0.000842068	3.14093	0.0553762	0.00578395
EIF3I	OK	0.000437572	3.32786	0.0553541	0.00326035
SF3B5	OK	0.00142489	2.98349	0.0552713	0.00920287
UQCRB	OK	0.000838869	3.14204	0.0552535	0.00576902
C13H20orf27	OK	0.00140903	2.98692	0.0551365	0.00911619
FUBP1	OK	0.000737776	3.17945	0.0550449	0.00516134
DNM1L	OK	7.7867e-06	4.32042	0.0549917	8.35159e-05
SSB	OK	0.000928845	3.11209	0.0549602	0.00627277
HSD17B4	OK	0.0011738	3.04232	0.0549446	0.00772757
ATP2A2	OK	0.000767095	3.16814	0.0549312	0.0053374
TBL1X	OK	0.00144144	2.97996	0.0549272	0.00928847
LRP8	OK	0.000460486	3.31362	0.0548814	0.00340179
ATP5ME	OK	0.00144592	2.97901	0.0548705	0.00930666
CLK1	OK	0.000935047	3.11012	0.0548192	0.00631087
FAM107B	OK	0.00150073	2.96759	0.0548112	0.00960995
KDM6B	OK	0.000907956	3.1188	0.054775	0.00615016
CCNL2	OK	0.000792754	3.15856	0.0547743	0.00549894
LEPROTL1	OK	0.00136561	2.99647	0.0547709	0.00888634
SKA2	OK	0.00117765	3.04134	0.0546428	0.00774388
ENSBTAG00000017670	OK	1.74635e-05	4.13871	0.0546207	0.000172807
LAS1L	OK	0.000735644	3.18029	0.0546121	0.00515117
DERL3	OK	0.00110934	3.05928	0.0545453	0.00734618
UBA1	OK	0.000529881	3.27416	0.0545177	0.00385371
ITGA9	OK	0.00137116	2.99524	0.054504	0.00891215
PACS1	OK	0.000925549	3.11314	0.0544876	0.00625426
CEP57	OK	0.00155304	2.95704	0.0543543	0.00989267
THEM6	OK	0.000413667	3.34348	0.0543481	0.00310485
U2AF2	OK	0.00112417	3.0553	0.0543068	0.00743127
ATP1A1	OK	0.00151357	2.96497	0.054289	0.00968527
ARF2	OK	0.00130799	3.00959	0.0542732	0.00854104
KCTD20	OK	0.00143103	2.98218	0.0542457	0.00923518
DDIAS	OK	0.000513007	3.28329	0.0542254	0.00375039
PAK2	OK	0.00170733	2.92771	0.0542015	0.0107373
TUBB3	OK	0.000110251	3.69429	0.0541702	0.000937591
ATP5MF	OK	0.00163106	2.94189	0.0541544	0.0103386
DAAM1	OK	0.00175278	2.91953	0.0541451	0.0109742
RCN3	OK	0.000973891	3.09808	0.0541163	0.00653384
RNF149	OK	0.000636255	3.22211	0.0541091	0.00452497
FNIP1	OK	0.00139772	2.98938	0.0540949	0.00905183
HAT1	OK	0.00166176	2.93611	0.0540752	0.0104978
PNP	OK	0.000838412	3.1422	0.0540578	0.00576902
EPN1	OK	0.00151711	2.96425	0.0540443	0.00968964
CCDC28A	OK	0.000107606	3.70046	0.0540384	0.000917814
ENSBTAG00000022275	OK	0.00163321	2.94149	0.0539943	0.0103464
DNMBP	OK	0.0010571	3.0737	0.053978	0.00703337
CCDC63	OK	1.95438e-05	4.11281	0.0539654	0.000190711
ENSBTAG00000007105	OK	0.00106771	3.07072	0.0539612	0.00708719
VSIG10L	OK	0.00175145	2.91977	0.0539569	0.0109729
PSMG3	OK	0.00165882	2.93666	0.0539031	0.010485
OIP5	OK	0.00104718	3.07652	0.053855	0.0069756
HUWE1	OK	0.00175763	2.91867	0.053854	0.0109923
KCMF1	OK	0.00134151	3.0019	0.0538452	0.00875483
DNAJA2	OK	0.00172101	2.92523	0.0538419	0.0108113
NNT	OK	0.00154671	2.9583	0.053792	0.00985953
ANP32A	OK	0.00170992	2.92724	0.053756	0.0107477
FGF13.1	OK	0.000605184	3.23643	0.0537461	0.00432313
IFNAR2	OK	0.000967511	3.10003	0.0537398	0.00649879
TFDP1	OK	0.000433839	3.33025	0.0536997	0.00323897
PLBD1	OK	0.00188008	2.89761	0.0536847	0.0116473
HMGCR	OK	0.0016426	2.93971	0.0536336	0.0103963
SLC39A14	OK	0.000132373	3.64756	0.0536266	0.00110813
ADCY6	OK	0.00125628	3.02183	0.0536037	0.00823202
SRSF10	OK	0.00190609	2.8933	0.0535879	0.0117638
NSUN3	OK	0.00101182	3.08674	0.0535862	0.00677215
EEFSEC	OK	0.000849799	3.13825	0.0535757	0.00582994
CNRIP1	OK	0.00147608	2.97268	0.0535589	0.00947368
BLM	OK	0.000539385	3.26913	0.0535365	0.00390056
NDUFAB1	OK	0.00190751	2.89307	0.0535032	0.0117661
ENSBTAG00000048620	OK	0.00160437	2.947	0.0534769	0.0101867
ATP23	OK	0.0017516	2.91974	0.0534321	0.0109729
NDUFA1	OK	0.00196421	2.88385	0.053415	0.0120695
WWC2	OK	0.00175676	2.91883	0.0534002	0.0109923
ORC5	OK	0.000400679	3.35233	0.0533937	0.00301541
FAM228B	OK	0.000116435	3.6804	0.0533843	0.000984971
PPP1R37	OK	0.00184993	2.90268	0.0533359	0.0114802
GADD45B	OK	0.00138603	2.99194	0.0533253	0.00899322
FAM111B	OK	0.00127491	3.01736	0.0533029	0.00834443
PDHB	OK	0.00181195	2.90917	0.0532639	0.0112881
LAMP1	OK	0.00145017	2.97811	0.0532557	0.00932397
TUBGCP2	OK	0.00184384	2.90371	0.053192	0.0114487
CYCS	OK	0.000584795	3.24619	0.0531831	0.00419346
RBM33	OK	0.00173833	2.92211	0.0531615	0.010914
GAS2L1	OK	0.000979687	3.09632	0.0531596	0.00656881
AES	OK	0.00182394	2.90711	0.0530414	0.0113314
SMG9	OK	0.00145027	2.97809	0.0530236	0.00932397
DCP2	OK	0.00198102	2.88117	0.0528992	0.0121397
ENSBTAG00000033642	OK	0.000769828	3.1671	0.0528886	0.00535311
EEF2K	OK	0.00190302	2.8938	0.0528774	0.0117513
CUTC	OK	0.00169581	2.92982	0.0528645	0.0106828
PIP5K1C	OK	0.00155367	2.95691	0.0528422	0.00989267
SIPA1	OK	0.0015781	2.9521	0.052839	0.0100286
WDR5	OK	0.00203196	2.87316	0.0528255	0.012418
ARPIN	OK	0.00197549	2.88205	0.0527595	0.0121124
KCTD12	OK	0.000187147	3.55758	0.0527494	0.00151809
CEP250	OK	0.00151529	2.96462	0.0527425	0.00968666
SSNA1	OK	0.00157858	2.95201	0.0527344	0.0100286
EIF4E2	OK	0.00138324	2.99256	0.052685	0.00898027
RMI1	OK	0.000852666	3.13726	0.0526668	0.00584248
PDGFRL	OK	5.87324e-07	4.85987	0.0526485	7.44142e-06
FLI1	OK	0.00199726	2.87859	0.0526284	0.0122259
FBF1	OK	0.00146746	2.97447	0.0526182	0.00942911
ENSBTAG00000030608	OK	0.00117922	3.04094	0.0526004	0.00774963
ACOT8	OK	0.00196393	2.8839	0.0525668	0.0120695
GAK	OK	0.00196533	2.88367	0.0525655	0.0120698
PCNX3	OK	0.00195775	2.88489	0.052499	0.0120496
EIF3J	OK	0.00185775	2.90136	0.0524953	0.0115224
ENSBTAG00000034366	OK	0.00162863	2.94236	0.052469	0.010329
ALDH2	OK	0.00179033	2.91292	0.0524462	0.0111649
TMUB2	OK	0.00134663	3.00074	0.0524036	0.00877803
MNF1	OK	0.00189013	2.89594	0.05239	0.0116974
TLE4	OK	0.000886973	3.12568	0.0523612	0.0060247
HOXA9	OK	0.000708515	3.19116	0.0523564	0.00498156
CD19	OK	0.000959056	3.10263	0.0522848	0.00644969
PPFIA1	OK	0.000803432	3.15466	0.0522492	0.00555588
CHTF18	OK	2.00902e-06	4.61045	0.0522005	2.34963e-05
KLHL8	OK	0.00205089	2.87023	0.0521488	0.0125269
RRP12	OK	0.00226154	2.83917	0.0521307	0.0136799
CEP44	OK	0.00167659	2.93336	0.0521167	0.0105795
MCUB	OK	0.00114762	3.04911	0.0520189	0.00757474
ELOVL6	OK	0.00212379	2.85916	0.0519601	0.0129301
PSMC3	OK	0.00234873	2.82708	0.0519534	0.0141692
TSC22D1.1	OK	0.00105953	3.07302	0.0519428	0.00704119
DCTN4	OK	0.000465784	3.31042	0.0518407	0.00343867
POT1	OK	0.000992626	3.09243	0.0517769	0.0066516
SNX2	OK	0.00255791	2.79965	0.0517478	0.0152755
NEIL1	OK	2.83025e-05	4.02653	0.0517294	0.000270316
KCNC3	OK	0.000616493	3.23114	0.0517202	0.00438998
HDGF	OK	0.00253833	2.80213	0.0516288	0.0151827
TAPBP	OK	0.00264212	2.78918	0.051598	0.0157366
PDXK	OK	0.000880745	3.12775	0.0515891	0.00599471
ARHGEF25	OK	7.03788e-05	3.80683	0.0515509	0.00062202
RASAL2	OK	0.00217067	2.85223	0.0515425	0.0131869
SCARB1	OK	0.000535958	3.27094	0.0515377	0.00388538
EHMT2	OK	0.00193514	2.88855	0.0515112	0.0119235
LARP4B	OK	0.00169493	2.92998	0.0514892	0.0106828
KCTD3	OK	0.0024897	2.80836	0.0514723	0.0149475
MTREX	OK	0.000919711	3.115	0.0514243	0.00622229
UHRF1BP1L	OK	0.00196099	2.88437	0.0514232	0.0120629
PRRC2A	OK	0.000868697	3.1318	0.0513821	0.00592705
HNRNPDL	OK	0.00206068	2.86872	0.0513712	0.0125799
NSRP1	OK	0.00264686	2.7886	0.0513625	0.0157565
ENSBTAG00000048743	OK	0.00149697	2.96836	0.051318	0.00959134
CAPNS1	OK	0.00279341	2.7711	0.0512997	0.0164634
GRPEL1	OK	0.00260777	2.79341	0.0512481	0.0155567
TGS1	OK	0.00249689	2.80743	0.0512477	0.0149827
H3F3B	OK	0.00279913	2.77043	0.0512231	0.0164885
ST3GAL2	OK	0.00143235	2.98189	0.0511418	0.00923518
MARF1	OK	0.00070032	3.19452	0.0511137	0.00492764
PKM	OK	0.00141808	2.98496	0.0511092	0.00916418
ELAVL1	OK	0.00136816	2.9959	0.0510486	0.00889779
TRABD	OK	0.00275587	2.7755	0.05103	0.0162934
DOK3	OK	0.00161421	2.94511	0.0509807	0.0102434
ZC3H14	OK	0.00186924	2.89942	0.0509324	0.0115872
KCNK17	OK	0.00220581	2.84712	0.0509299	0.0133788
GLS2	OK	1.11902e-06	4.73065	0.0509205	1.35523e-05
DNAJB6	OK	0.00178607	2.91366	0.0509148	0.0111454
ENSBTAG00000049233	OK	0.00254913	2.80076	0.0509092	0.0152312
PSMD8	OK	0.00290341	2.7585	0.050855	0.0170137
ZFP36L2	OK	0.00117717	3.04146	0.0508508	0.00774388
EEF1D	OK	0.00298972	2.74891	0.0508314	0.0174106
TMEM87B	OK	0.00250057	2.80696	0.0507313	0.0149967
SETD2	OK	0.000566851	3.25506	0.0507206	0.00407517
HNRNPA1	OK	0.00305361	2.74197	0.050703	0.0177093
CSNK1G3	OK	0.00292385	2.7562	0.0506792	0.0171067
DPH7	OK	0.00181589	2.90849	0.0506667	0.0113001
PAK1	OK	0.00287091	2.76217	0.0506381	0.016832
PTDSS2	OK	0.000913913	3.11687	0.0506301	0.00618678
CLPP	OK	0.00207228	2.86694	0.0506148	0.0126438
PCM1	OK	0.00228693	2.83561	0.0506057	0.013826
DTYMK	OK	0.0025187	2.80463	0.0505103	0.0150814
HIPK2	OK	0.00188101	2.89746	0.050501	0.0116473
CCP110	OK	0.00274725	2.77652	0.0504989	0.0162595
PDCD11	OK	0.00266389	2.78652	0.0504984	0.0158328
MLEC	OK	0.000642846	3.21915	0.0504745	0.00456896
IL16	OK	0.00199488	2.87897	0.0504687	0.0122179
ENSBTAG00000004714	OK	0.00286564	2.76277	0.0504491	0.0168186
ELMO1	OK	0.000854562	3.13661	0.0504079	0.00584479
ZDHHC9	OK	0.00154472	2.9587	0.0504019	0.0098524
BOLA-DOA	OK	0.00295278	2.75298	0.0503742	0.0172312
CCT5	OK	0.00291348	2.75736	0.0503662	0.0170549
USP32	OK	0.00301645	2.74599	0.0503484	0.0175572
CORO1C	OK	0.00307024	2.74018	0.0503459	0.0177895
AGGF1	OK	0.00232731	2.83001	0.0503343	0.014055
UBTF	OK	0.00278696	2.77185	0.0503137	0.016434
HAUS7	OK	0.00308657	2.73844	0.050293	0.0178637
RBM8A	OK	0.00290887	2.75788	0.0502772	0.0170368
C7H5orf30	OK	0.00275494	2.77561	0.0502767	0.0162934
SLAMF7	OK	0.00155657	2.95634	0.050242	0.00990554
PEX11B	OK	0.00218061	2.85078	0.0502113	0.0132402
URB2	OK	0.0026492	2.78831	0.0501966	0.0157621
HINT2	OK	0.00278371	2.77223	0.050179	0.0164234
RPRD1A	OK	0.00307059	2.74015	0.0501745	0.0177895
BCL7A	OK	0.000806845	3.15342	0.050155	0.00557263
HLX	OK	0.00220429	2.84734	0.0501482	0.0133768
PYCR3	OK	0.00304003	2.74343	0.050145	0.0176671
ZNHIT6	OK	0.00297933	2.75005	0.0501272	0.0173591
IRF2BPL	OK	0.000700067	3.19462	0.0501117	0.00492764
IRF4	OK	0.000188386	3.55584	0.0500317	0.00152594
CDC23	OK	0.002469	2.81105	0.0500151	0.0148391
SIK2	OK	0.00270053	2.78209	0.0499842	0.0160251
PGM5	OK	0.000272427	3.45768	0.049982	0.0021241
RBM45	OK	0.0024786	2.8098	0.049978	0.0148888
CD99	OK	0.000798371	3.1565	0.0499484	0.00553108
PLEC	OK	0.00253375	2.80271	0.0499287	0.0151634
YWHAE	OK	0.00348747	2.69804	0.0498969	0.0197471
ARHGAP4	OK	0.00278108	2.77253	0.0498879	0.0164165
IFT80	OK	0.00164293	2.93965	0.0498858	0.0103963
CD47	OK	0.00316748	2.72992	0.0498589	0.0182755
ARL8B	OK	0.00176631	2.91714	0.0498432	0.0110404
ATP5F1A	OK	0.00220807	2.8468	0.0498378	0.0133852
SNX18	OK	0.00317244	2.7294	0.0498303	0.0182948
BCL11A	OK	0.00189183	2.89566	0.0498246	0.0117015
UQCRC2	OK	0.00339504	2.70697	0.0498244	0.0193504
RICTOR	OK	0.00314273	2.73251	0.0498095	0.0181607
APOL3.1	OK	6.69664e-05	3.81911	0.0497312	0.000595604
TAF8	OK	0.00213397	2.85765	0.0497251	0.012985
GMPS	OK	0.00125298	3.02262	0.0497235	0.00821518
LGALS9	OK	0.000808661	3.15276	0.0497149	0.00558175
FYB2	OK	0.00325578	2.72084	0.0496839	0.0186987
EML6	OK	0.0010142	3.08604	0.0496398	0.00678404
HSPA14	OK	0.00334133	2.71226	0.0496107	0.0190926
ATP6V1F	OK	0.00326683	2.71972	0.0496105	0.0187431
RPIA	OK	0.00326278	2.72013	0.0496028	0.0187293
SASH3	OK	0.0033449	2.7119	0.0495947	0.0191033
GNB2	OK	0.00365343	2.68253	0.0495733	0.0205524
HDHD3	OK	0.00194437	2.88705	0.0495727	0.0119738
CMTM6	OK	0.00335179	2.71122	0.0495569	0.0191329
CLIP1	OK	0.00353339	2.69368	0.0495539	0.019987
KNOP1	OK	0.00315601	2.73112	0.049544	0.0182187
NDUFAF3	OK	0.00258875	2.79578	0.0495287	0.0154515
DPP4	OK	9.09407e-06	4.28605	0.0495116	9.60727e-05
DERL2	OK	0.00239395	2.82097	0.0494947	0.0144111
ITGA1	OK	0.000143429	3.62689	0.0494477	0.00118918
NEMF	OK	0.00286714	2.7626	0.0494116	0.0168187
DNAJC8	OK	0.00347055	2.69966	0.0494035	0.019681
PAFAH1B3	OK	0.00370647	2.6777	0.0493935	0.0207988
PLD4	OK	0.00375298	2.67352	0.0493789	0.0210074
H2AFY2	OK	0.00251581	2.805	0.0493651	0.0150764
ELF2	OK	0.00320647	2.72589	0.0493589	0.0184437
PSMG4	OK	0.00374135	2.67456	0.0493516	0.0209631
TNRC18	OK	0.00318018	2.7286	0.0493502	0.0183206
PRRC2B	OK	0.00359791	2.68764	0.049342	0.0202908
FBXW9	OK	0.00102552	3.08274	0.0492993	0.00684758
ATP6V0B	OK	0.00382832	2.66685	0.0491842	0.0213653
TRIB2	OK	3.30454e-05	3.98994	0.0491756	0.000310345
PCYOX1	OK	0.00367765	2.68031	0.0491624	0.0206473
SMG7	OK	0.00367158	2.68087	0.0491612	0.0206236
GTDC1	OK	0.00254479	2.80131	0.0491567	0.0152133
EIF3CL	OK	0.00192124	2.89081	0.0491467	0.0118443
LPCAT4	OK	0.00340635	2.70586	0.0490854	0.0193854
RABGGTA	OK	0.00304473	2.74292	0.049081	0.0176832
PPP1R7	OK	0.00372136	2.67636	0.0490322	0.0208719
TRAP1	OK	0.00346087	2.70059	0.0490227	0.0196459
LUC7L	OK	0.00304596	2.74279	0.0490205	0.0176832
DIS3L	OK	0.00330936	2.71544	0.0490034	0.0189303
GCN1	OK	0.00261466	2.79256	0.0490023	0.0155896
TAF10	OK	0.00366521	2.68145	0.0489817	0.0205981
CCDC82	OK	0.00303878	2.74357	0.0489661	0.0176671
GLIPR2	OK	0.00293249	2.75524	0.0489642	0.0171306
CEP68	OK	8.05177e-05	3.7734	0.0489384	0.000702797
CTBP1	OK	0.00237183	2.82394	0.0489376	0.0142856
TUT4	OK	0.0036338	2.68433	0.0489348	0.0204522
B9D2	OK	0.00262371	2.79144	0.0489321	0.0156353
ADPRHL2	OK	0.0035869	2.68867	0.0488161	0.0202388
C7H1orf35	OK	0.00387354	2.6629	0.0487637	0.0216058
BBS2	OK	0.00179119	2.91277	0.0487276	0.0111649
POLE3	OK	0.00376986	2.67202	0.0487093	0.0210914
COPS9	OK	0.00363248	2.68445	0.0486674	0.0204522
ENSBTAG00000052532	OK	0.0029256	2.75601	0.0486585	0.0171081
WDR1	OK	0.00426404	2.63041	0.0486009	0.0235285
RUVBL1	OK	0.000170173	3.58248	0.0485489	0.0013913
EMID1	OK	0.00324245	2.7222	0.048461	0.0186412
DYNC1I2	OK	0.00389563	2.66098	0.0484329	0.0216657
ACSL5	OK	0.00157001	2.95369	0.0484201	0.00998544
CSE1L	OK	0.00346387	2.7003	0.0484092	0.0196531
STAT3	OK	0.0040226	2.65017	0.0484051	0.0222728
TPK1	OK	0.00311642	2.73527	0.0483673	0.0180272
PRAM1	OK	0.00354121	2.69294	0.0483507	0.0200212
DNAH11	OK	0.00379287	2.66997	0.0483485	0.0212095
SUPT6H	OK	0.00347303	2.69942	0.048332	0.0196851
CD86	OK	0.00302169	2.74542	0.0483236	0.0175786
CHD8	OK	0.00389075	2.66141	0.0483165	0.0216493
EIF4B	OK	0.00429054	2.62831	0.048279	0.0236053
STAP1	OK	0.000870947	3.13104	0.0482772	0.00593521
ZNF329	OK	0.00277215	2.77358	0.0482144	0.0163724
AGTPBP1	OK	0.00170672	2.92782	0.0481728	0.0107373
GRAP	OK	0.00340442	2.70605	0.0481718	0.0193842
APPL1	OK	0.00339859	2.70662	0.0481318	0.0193608
MORF4L2	OK	0.00129172	3.01339	0.0481309	0.00844952
SLC12A6	OK	0.00297453	2.75058	0.0481184	0.0173401
ADRB2	OK	0.00232884	2.8298	0.0481089	0.0140567
ZEB1	OK	0.00427893	2.62923	0.0480906	0.023576
RHOC	OK	0.00168194	2.93237	0.048087	0.0106074
ATRIP	OK	0.00395541	2.65585	0.048076	0.0219548
IFT88	OK	0.00344539	2.70208	0.048072	0.0195751
MICOS10	OK	0.00429497	2.62796	0.0480559	0.0236181
ZNF786	OK	0.00151748	2.96417	0.0480525	0.00968964
TMEM50A	OK	0.00388847	2.6616	0.0480169	0.0216473
ATG4B	OK	0.00400872	2.65133	0.0479981	0.0222069
PRDM2	OK	0.00427877	2.62924	0.0479475	0.023576
ABT1	OK	0.00379791	2.66953	0.0479365	0.0212097
LY9	OK	0.00416061	2.63875	0.0479296	0.0230143
ABTB2	OK	0.00235507	2.82622	0.0479167	0.0141999
DNAJB11	OK	0.0042705	2.6299	0.0479023	0.0235527
TMEM131	OK	0.00311827	2.73508	0.0478339	0.0180286
BCL2A1	OK	0.00366336	2.68162	0.0478211	0.020598
ALDH9A1	OK	0.00429036	2.62832	0.0478206	0.0236053
IVNS1ABP	OK	0.0020167	2.87554	0.0478136	0.0123314
STIL	OK	0.00210409	2.86212	0.0478065	0.012831
PEX19	OK	0.00379698	2.66961	0.0477868	0.0212097
SEPT6	OK	0.00444017	2.61663	0.0477816	0.024286
CWC15	OK	0.00423987	2.63235	0.0477791	0.0234182
TTC5	OK	0.00317727	2.7289	0.0477435	0.0183132
POLK	OK	0.00462283	2.60283	0.0477187	0.0251142
ECE2.1	OK	0.000107301	3.70118	0.0477122	0.000915968
CASP2	OK	0.00274049	2.77732	0.0476991	0.0162366
TGFBR2	OK	0.00251652	2.80491	0.0476915	0.0150764
ZNF75A	OK	0.00274274	2.77705	0.0476442	0.0162414
JAK3	OK	5.18488e-05	3.88177	0.0476019	0.000468931
NEK6	OK	0.00164423	2.9394	0.0475542	0.0103987
GPR65	OK	0.00216732	2.85272	0.0475413	0.0131737
SFI1	OK	0.00265812	2.78722	0.04754	0.0158068
ENSBTAG00000023792	OK	0.00486853	2.58503	0.047522	0.026284
RAB11B	OK	0.00480143	2.58981	0.0475089	0.0259591
SSR1	OK	0.00428446	2.62879	0.0474854	0.0235949
TP53	OK	0.00114307	3.0503	0.0474815	0.00755181
TRAF3IP3	OK	0.00456294	2.6073	0.0474696	0.0248729
RETREG1	OK	0.00197391	2.8823	0.0474681	0.0121093
ARHGEF1	OK	0.00441916	2.61825	0.0474557	0.0242064
PXK	OK	0.00459448	2.60494	0.0474114	0.0249964
SLC52A2	OK	0.00468886	2.59797	0.0473154	0.0254238
PEBP1	OK	0.00513082	2.56689	0.047307	0.0274759
IDO1	OK	0.00196762	2.88331	0.0472782	0.0120773
RBM14	OK	0.00491338	2.58187	0.0472569	0.026488
PIK3C3	OK	0.00460294	2.60431	0.0471843	0.0250303
MTMR3	OK	0.00109955	3.06194	0.0471837	0.00728993
H2B.3	OK	0.000198504	3.54207	0.047161	0.00160098
DHX57	OK	0.00449834	2.61218	0.0471541	0.0245564
SEPT7	OK	0.00499255	2.57635	0.0471209	0.0268633
NOP53	OK	0.00479781	2.59007	0.0471127	0.025952
SMG8	OK	0.00344445	2.70217	0.0471096	0.0195751
ANAPC11	OK	0.00391959	2.65892	0.0470634	0.0217774
DCP1A	OK	0.00464864	2.60093	0.0470575	0.0252422
PARP4	OK	0.00442948	2.61745	0.0470506	0.0242511
LMNA	OK	0.000207343	3.53056	0.0470045	0.00166392
SLC35F5	OK	0.00296353	2.75179	0.0469984	0.017285
E2F2	OK	0.00149116	2.96955	0.0469814	0.00955956
NSA2	OK	0.00537189	2.55092	0.0469655	0.028509
ANKRD12	OK	0.00518886	2.56298	0.046963	0.0277076
CEP152	OK	0.000433615	3.33039	0.0469299	0.00323897
FEM1A	OK	0.00495344	2.57906	0.0469237	0.0266784
RALBP1	OK	0.00458341	2.60577	0.0469118	0.0249482
PPP1R35	OK	0.00437466	2.6217	0.0469051	0.0240094
ERCC5	OK	0.00457993	2.60603	0.0468937	0.0249482
NACA	OK	0.00526925	2.55764	0.0468904	0.0280512
FRMD4B	OK	0.00444774	2.61604	0.046874	0.0243156
NUDT2	OK	0.00280865	2.76932	0.0468655	0.0165273
CCNL1	OK	0.00486384	2.58536	0.0468263	0.0262713
IDH2	OK	0.00411178	2.64275	0.0468236	0.0227553
ZC3H13	OK	0.00347921	2.69883	0.0467474	0.0197103
EIF4EBP3	OK	0.00399378	2.6526	0.046742	0.0221459
R3HDM1	OK	0.00533819	2.55312	0.0467041	0.0283435
USF3	OK	0.00461317	2.60355	0.0466816	0.0250738
ENSBTAG00000046076	OK	6.59934e-05	3.82272	0.0466578	0.000588345
PPP1R14B	OK	0.00551972	2.54145	0.0466387	0.0291972
ENSBTAG00000052895	OK	1.45121e-05	4.18099	0.0466302	0.000146435
PTPN11	OK	0.00530918	2.55501	0.0466213	0.0282162
BRMS1	OK	0.00499726	2.57602	0.0465923	0.0268758
P4HB	OK	0.00356068	2.69112	0.0465766	0.0201211
MTPAP	OK	0.00337617	2.70882	0.0465313	0.0192525
DDX46	OK	0.00569293	2.53063	0.0465243	0.0299444
MALT1	OK	0.00507896	2.57041	0.046499	0.0272891
ZBTB11	OK	0.00527032	2.55757	0.0464768	0.0280512
PPIP5K1	OK	0.00231773	2.83133	0.0464135	0.0140047
RDX	OK	0.00439581	2.62005	0.0464113	0.024102
SLC25A11	OK	0.003415	2.70502	0.0464044	0.0194247
ENSBTAG00000005239	OK	0.000459747	3.31407	0.0463939	0.00339938
ETAA1	OK	0.00547778	2.54411	0.0463012	0.0290026
ENSBTAG00000052397	OK	0.000854483	3.13664	0.0462772	0.00584479
CLYBL	OK	0.00333946	2.71244	0.0462769	0.0190916
CHST1	OK	0.00152948	2.96175	0.0462683	0.00976072
COX1	OK	0.00587898	2.51933	0.0462626	0.0306935
SLC41A1	OK	0.00169678	2.92964	0.046238	0.0106829
LIN54	OK	0.00328378	2.71801	0.0462286	0.0188211
PRPSAP1	OK	0.00387865	2.66245	0.0461982	0.0216116
SLK	OK	0.00529418	2.556	0.0461877	0.0281497
HASPIN	OK	0.00144434	2.97934	0.0461789	0.00930182
AASDHPPT	OK	0.00591199	2.51735	0.0461552	0.0308515
SERP1	OK	0.00578923	2.52474	0.0461458	0.0304045
FCER1G	OK	0.00344665	2.70196	0.0461029	0.0195751
SPATS2	OK	0.00492434	2.5811	0.0460693	0.0265343
PYY2	OK	0.000166002	3.58896	0.0460207	0.00135832
METTL1	OK	0.005108	2.56843	0.0459943	0.0274136
DOCK9	OK	0.000146938	3.62064	0.045967	0.00121558
LSM14A	OK	0.00487281	2.58473	0.0459625	0.0262945
ENSBTAG00000045588	OK	0.00175033	2.91997	0.0459524	0.0109729
LYST	OK	0.00580136	2.524	0.0459513	0.0304294
CSTF3	OK	0.00510944	2.56833	0.0459278	0.0274136
SATB1	OK	0.00477847	2.59146	0.0459206	0.0258722
PHC2	OK	0.00514214	2.56612	0.0459163	0.0275103
SEPT2	OK	0.00622373	2.4992	0.0459002	0.0322458
SELENOS	OK	0.00585183	2.52096	0.0458936	0.0305963
FLT3	OK	0.00610611	2.50595	0.045888	0.0317467
CDYL	OK	0.00528558	2.55656	0.045882	0.0281173
ENSBTAG00000040331	OK	0.00451159	2.61117	0.0458687	0.0246168
CHKA	OK	0.00598439	2.51306	0.0458514	0.0312004
DNAJC15	OK	0.00511772	2.56777	0.0458472	0.0274378
TENT5A	OK	0.00585554	2.52073	0.0458291	0.0305995
MT2A	OK	0.00559507	2.5367	0.0458213	0.0295263
TSPAN17	OK	0.00574082	2.52769	0.0458001	0.0301682
TOX	OK	0.00531259	2.55479	0.0457588	0.0282209
RAB7A	OK	0.00620114	2.50049	0.0457247	0.0321665
PSMD4	OK	0.00543093	2.54711	0.0457216	0.0287681
GFPT2	OK	0.00190191	2.89399	0.0457081	0.0117509
PCYT2	OK	0.00496914	2.57797	0.0456855	0.0267502
PCMT1	OK	0.00520552	2.56187	0.0456657	0.027767
ANXA6	OK	0.00629781	2.495	0.045648	0.0325498
HPS1	OK	0.00612902	2.50463	0.0456298	0.0318511
CYP2U1	OK	0.00390274	2.66037	0.0456097	0.0216945
LYZ	OK	0.00335522	2.71088	0.0455464	0.0191428
CYB561A3	OK	0.00222279	2.84468	0.0455206	0.01346
ATP6V1E1	OK	0.00652516	2.48239	0.0455017	0.0335073
SP4	OK	0.00560884	2.53584	0.045488	0.0295851
EVI2A	OK	0.00447257	2.61414	0.0454434	0.0244395
DNASE2	OK	0.00660799	2.4779	0.0454061	0.03384
MFSD5	OK	0.00603298	2.51021	0.0453786	0.03141
RSF1	OK	0.00328069	2.71832	0.0453772	0.018813
SPAG9	OK	0.00658857	2.47895	0.0453443	0.0337867
ARPC5L	OK	0.00644028	2.48705	0.0453144	0.0331017
PYGB	OK	0.00582675	2.52247	0.0453039	0.0305199
DOCK2	OK	0.00617516	2.50197	0.0452998	0.0320628
ZNF24	OK	0.00307618	2.73955	0.0452905	0.0178127
MPP6	OK	0.000173921	3.57679	0.0452592	0.00141796
CUTA	OK	0.0066531	2.47547	0.0452057	0.0339936
PEX12	OK	0.00294328	2.75403	0.0451848	0.0171847
CALM3	OK	0.00674956	2.47032	0.0451753	0.0343692
SRP14	OK	0.00642387	2.48796	0.0451626	0.0330899
PREX1	OK	0.00640205	2.48917	0.0450835	0.0330108
GMEB2	OK	0.00584962	2.52109	0.0450534	0.0305963
PCBD2	OK	0.00655799	2.4806	0.0450418	0.0336452
CD300LB	OK	0.00177041	2.91641	0.0450302	0.0110599
NOP2	OK	0.00622503	2.49912	0.0449857	0.0322458
SLC25A25	OK	0.00551945	2.54146	0.0449655	0.0291972
UBQLN4	OK	0.00269972	2.78218	0.0449438	0.0160251
ERCC6	OK	0.00439953	2.61976	0.0449209	0.0241106
TPD52	OK	0.00147418	2.97307	0.044861	0.00946687
OS9	OK	0.00564329	2.5337	0.0448575	0.029725
CETN2	OK	0.00637484	2.49069	0.0448343	0.0329006
RNF144B	OK	0.00649987	2.48378	0.0448245	0.0333927
TAOK2	OK	0.00643654	2.48726	0.0448204	0.0331017
CYB5R4	OK	0.00698137	2.45822	0.0448065	0.0353817
[truncated: 371 more rows]

## Sheet: (b) cDC1prog
gene_name	status	p_value	morans_test_statistic	morans_I	q_value
PCNA	OK	1.71449e-111	22.4061	0.473778	1.84942e-107
SMC2	OK	2.16908e-80	18.9509	0.402685	1.16989e-76
ENSBTAG00000013919	OK	5.03834e-76	18.4144	0.391946	1.81162e-72
STMN1	OK	7.9181e-75	18.2646	0.379358	2.13531e-71
RRM2	OK	1.93963e-68	17.4432	0.36567	4.18456e-65
BOLA-DRA	OK	6.53567e-61	16.4231	0.348741	1.175e-57
CST3	OK	9.97903e-60	16.2569	0.344599	1.53777e-56
SOD1	OK	9.11138e-52	15.0922	0.314663	1.22856e-48
PTMA.1	OK	1.54729e-50	14.9042	0.314465	1.85451e-47
BLA-DQB	OK	2.98495e-49	14.7052	0.311886	3.21987e-46
DEK	OK	1.16164e-47	14.4552	0.305409	1.13915e-44
TUBA1B	OK	4.96963e-46	14.1943	0.298933	4.46729e-43
CDCA7	OK	8.81568e-44	13.8265	0.292143	7.31498e-41
NASP	OK	2.07132e-43	13.7649	0.291658	1.59595e-40
DUT	OK	2.58688e-41	13.4116	0.280561	1.86031e-38
FABP5	OK	9.54138e-41	13.3144	0.270238	6.43268e-38
HSP90AA1	OK	8.07059e-39	12.9788	0.267881	5.12103e-36
MCM3	OK	2.10328e-35	12.3618	0.259342	1.03128e-32
H2AFZ	OK	6.71338e-36	12.4532	0.258875	3.62086e-33
PCLAF	OK	1.11069e-36	12.596	0.25766	6.30581e-34
GMNN	OK	8.87018e-38	12.7939	0.255146	5.3157e-35
ATAD2	OK	3.54304e-35	12.3198	0.253255	1.66169e-32
CRIP1	OK	1.71051e-35	12.3784	0.249704	8.78632e-33
BOLA-DQA1	OK	8.68212e-32	11.6737	0.247173	3.60208e-29
ACACB	OK	1.19328e-29	11.2473	0.236913	4.43857e-27
MCM4	OK	2.15604e-29	11.195	0.235743	7.75242e-27
LGALS1	OK	2.41619e-28	10.9788	0.231591	8.14481e-26
HMGB2	OK	1.19176e-32	11.8414	0.229878	5.14223e-30
CLSPN	OK	7.64602e-31	11.4872	0.229098	3.05473e-28
FEN1	OK	2.72351e-27	10.7578	0.223997	8.39386e-25
GINS2	OK	2.24309e-26	10.5617	0.220835	6.72117e-24
CD74	OK	1.3252e-25	10.3936	0.219472	3.57372e-23
RANBP1	OK	4.01771e-26	10.5068	0.219306	1.1405e-23
BOLA-DMA	OK	4.56222e-25	10.2751	0.21687	1.17173e-22
DTYMK	OK	1.72162e-25	10.3687	0.213583	4.52955e-23
CIP2A	OK	7.93429e-29	11.079	0.212819	2.76088e-26
SMC3	OK	2.8809e-26	10.5382	0.212679	8.39898e-24
DNMT1	OK	7.23538e-26	10.4512	0.212613	2.00123e-23
MIF	OK	1.37975e-24	10.1678	0.212595	3.46125e-22
PA2G4	OK	1.78244e-24	10.1429	0.211834	4.36982e-22
UHRF1	OK	1.85094e-27	10.7933	0.210152	6.05033e-25
DNASE1L3	OK	1.59447e-23	9.92662	0.209162	3.73903e-21
MCM5	OK	1.86092e-23	9.91119	0.208328	4.27101e-21
MCM7	OK	2.45315e-27	10.7674	0.202639	7.78299e-25
MCM2	OK	4.15835e-22	9.59593	0.199592	9.34504e-20
RAN	OK	9.38136e-22	9.51167	0.199244	2.06524e-19
ENSBTAG00000048782	OK	2.03472e-21	9.43081	0.198767	4.30363e-19
RFC2	OK	3.15161e-21	9.38481	0.197421	6.41441e-19
NCL	OK	5.53572e-21	9.32526	0.19572	1.06632e-18
B2M	OK	1.23643e-20	9.23966	0.194881	2.33989e-18
VRK1	OK	2.40305e-24	10.1136	0.184941	5.76037e-22
BOLA-DMB	OK	3.72264e-18	8.60784	0.181017	6.58297e-16
RPA3	OK	2.42212e-20	9.16743	0.180203	4.50472e-18
RRM1	OK	8.71062e-18	8.50981	0.178371	1.46815e-15
CDC6	OK	3.96328e-18	8.60065	0.176619	6.89548e-16
MYB	OK	9.91401e-18	8.4948	0.17492	1.64527e-15
HMGB3	OK	3.52048e-18	8.61424	0.173521	6.32924e-16
NCAPG	OK	8.0085e-18	8.51955	0.173423	1.37123e-15
LMNB1	OK	1.59953e-16	8.16558	0.170453	2.5006e-14
HAT1	OK	1.43024e-16	8.17907	0.170404	2.26882e-14
HELLS	OK	2.06329e-16	8.13479	0.170058	3.17953e-14
SMC1A	OK	9.83232e-16	7.94344	0.166342	1.39141e-13
RFC3	OK	6.73036e-16	7.9903	0.166182	9.94526e-14
GINS1	OK	2.54788e-15	7.82453	0.163361	3.39308e-13
POLQ	OK	5.13845e-16	8.02351	0.16263	7.69839e-14
RBBP7	OK	3.96892e-15	7.76857	0.162212	5.15816e-13
BRCA1	OK	2.43955e-15	7.82999	0.161974	3.28943e-13
ENSBTAG00000055197	OK	5.30502e-17	8.29775	0.155286	8.54108e-15
HMGB1	OK	2.10704e-14	7.55421	0.154482	2.64286e-12
ZNF367	OK	2.64075e-14	7.52477	0.153834	3.27423e-12
CENPK	OK	4.43803e-15	7.7544	0.153524	5.69917e-13
DCK	OK	2.76064e-14	7.51896	0.15335	3.38398e-12
CLEC9A	OK	1.32615e-13	7.31097	0.152868	1.45971e-11
CENPW	OK	1.90745e-15	7.86086	0.152077	2.60452e-13
BRCA2	OK	4.11772e-17	8.32781	0.151617	6.72997e-15
MCM10	OK	1.46524e-13	7.29755	0.150717	1.59652e-11
SRGN	OK	1.11624e-13	7.33408	0.149992	1.25425e-11
DTL	OK	3.70868e-14	7.48026	0.149921	4.495e-12
HPF1	OK	3.79226e-13	7.16846	0.14961	4.05021e-11
CCL19	OK	3.03249e-18	8.63132	0.149322	5.54432e-16
NPAS2	OK	5.39741e-13	7.11997	0.148736	5.65261e-11
SIVA1	OK	4.82756e-14	7.44554	0.148595	5.72252e-12
CCNB2	OK	4.52573e-14	7.45405	0.14857	5.42434e-12
TMSB4	OK	6.12783e-13	7.10246	0.148048	6.29533e-11
E2F1	OK	1.1292e-13	7.33253	0.147157	1.25574e-11
RNASEH2C	OK	4.11515e-13	7.15726	0.146549	4.35197e-11
FAM111B	OK	6.5954e-13	7.09229	0.146448	6.64902e-11
SERPINB1	OK	9.68761e-13	7.03891	0.146354	9.50002e-11
RMI2	OK	9.83981e-13	7.03674	0.146095	9.56234e-11
MIS18A	OK	9.68154e-14	7.35312	0.145462	1.09931e-11
ASF1B	OK	6.20583e-13	7.10071	0.145423	6.31531e-11
CCNE2	OK	1.70951e-13	7.27677	0.145008	1.84404e-11
WDHD1	OK	6.89184e-13	7.08621	0.144512	6.88354e-11
PTTG1	OK	5.64757e-15	7.72376	0.141804	7.1671e-13
TYMS	OK	3.48254e-12	6.85837	0.141713	3.26662e-10
FCER1A	OK	4.42126e-30	11.3346	0.141314	1.70329e-27
KNL1	OK	3.46594e-12	6.85905	0.141176	3.26662e-10
HDAC2	OK	7.17461e-12	6.75433	0.140803	6.55869e-10
BCKDHA	OK	1.41469e-12	6.98595	0.140568	1.36253e-10
KIF15	OK	5.64551e-13	7.11378	0.140073	5.85559e-11
NME2	OK	4.24126e-12	6.83015	0.14	3.9103e-10
RNASEH2A	OK	7.97669e-12	6.73895	0.139245	7.23063e-10
ENSBTAG00000050598	OK	3.61546e-21	9.37033	0.138842	7.22222e-19
ADAMTS2	OK	3.80603e-21	9.3649	0.138537	7.46466e-19
C3H1orf54	OK	1.81324e-11	6.61859	0.138298	1.62995e-09
SYNGR1	OK	3.32705e-15	7.79089	0.138038	4.3767e-13
H2AFV	OK	3.19307e-11	6.53441	0.136131	2.77772e-09
MAGOHB	OK	1.92163e-11	6.61	0.133873	1.69907e-09
RAD50	OK	4.06288e-11	6.49825	0.133635	3.5061e-09
SLBP	OK	7.40695e-11	6.40728	0.133279	6.24209e-09
USP1	OK	3.41677e-12	6.86109	0.132362	3.26165e-10
IVNS1ABP	OK	9.49428e-11	6.36931	0.130751	7.93914e-09
RFC4	OK	7.40059e-11	6.40741	0.130255	6.24209e-09
DHFR	OK	8.77581e-14	7.36623	0.129842	1.00707e-11
NPM1	OK	2.16805e-10	6.24142	0.129109	1.79898e-08
UBN1	OK	2.58202e-10	6.21404	0.129072	2.11002e-08
EZH2	OK	3.04621e-10	6.18802	0.128302	2.47064e-08
ARPC5	OK	3.81153e-10	6.15258	0.12812	3.02316e-08
HSPD1	OK	4.7238e-10	6.11847	0.127152	3.71939e-08
CENPS	OK	3.54366e-10	6.16413	0.127111	2.83152e-08
SERBP1	OK	1.87571e-11	6.61358	0.126852	1.67217e-09
GPR171	OK	4.78891e-10	6.11629	0.125798	3.74333e-08
DCTPP1	OK	3.44023e-10	6.16881	0.124777	2.76939e-08
HECTD4	OK	7.86893e-10	6.03662	0.124424	5.97762e-08
PTMS	OK	1.41362e-09	5.94133	0.123686	1.03733e-07
YBX3	OK	8.47274e-10	6.02467	0.123101	6.39129e-08
TAX1BP3	OK	1.67887e-09	5.91308	0.12303	1.22365e-07
SSR2	OK	1.75187e-09	5.90607	0.122971	1.26828e-07
CENPM	OK	5.76324e-10	6.0867	0.122628	4.44058e-08
CHEK1	OK	8.74635e-10	6.01953	0.121645	6.55186e-08
SKA3	OK	6.72791e-10	6.06186	0.121624	5.14709e-08
EIF5A	OK	3.0968e-09	5.81144	0.121039	2.19771e-07
PKM	OK	4.74047e-09	5.73976	0.119452	3.19596e-07
CCT6A	OK	5.20505e-10	6.10299	0.118946	4.03935e-08
FHL1	OK	2.58937e-21	9.40549	0.118208	5.37145e-19
FIGNL1	OK	9.84856e-10	6.00029	0.118012	7.32665e-08
LSM3	OK	5.76405e-09	5.70656	0.117841	3.86192e-07
CDC25A	OK	3.20072e-09	5.80592	0.1177	2.25661e-07
LIN54	OK	4.1415e-09	5.7626	0.117404	2.8455e-07
TDP1	OK	4.40956e-09	5.752	0.117	3.0105e-07
CXCL16	OK	1.05726e-08	5.60236	0.116275	6.9119e-07
ID2	OK	9.98423e-09	5.61227	0.116133	6.56707e-07
WDR76	OK	1.13545e-08	5.58999	0.115626	7.37834e-07
TUBB	OK	1.34278e-08	5.56079	0.115401	8.62176e-07
ENSBTAG00000003408	OK	2.98738e-09	5.81746	0.115246	2.1341e-07
TRIM47	OK	1.00612e-15	7.94059	0.115133	1.39141e-13
GPR146	OK	1.00611e-15	7.94059	0.115133	1.39141e-13
TCOF1	OK	1.65997e-08	5.52367	0.113725	1.0533e-06
MELK	OK	1.28203e-08	5.56886	0.113223	8.28101e-07
SUB1	OK	2.55666e-08	5.44732	0.112597	1.56697e-06
SSR4	OK	3.13355e-08	5.41101	0.11231	1.89896e-06
PEX11A	OK	3.9271e-09	5.77156	0.111988	2.71549e-07
KIF20B	OK	3.69533e-09	5.7818	0.111955	2.57171e-07
HAUS4	OK	3.07998e-08	5.41409	0.11147	1.87705e-06
TOP2A	OK	7.67611e-14	7.38407	0.11143	8.90346e-12
MX2	OK	7.23835e-14	7.39188	0.111131	8.48697e-12
LY96	OK	3.54431e-08	5.38891	0.111003	2.13589e-06
HSP90AB1	OK	5.63599e-08	5.30492	0.110007	3.26857e-06
KMT2D	OK	1.53264e-08	5.53767	0.109732	9.78261e-07
MEF2C	OK	5.26187e-08	5.31744	0.109057	3.08781e-06
ENSBTAG00000016347	OK	6.47529e-08	5.27954	0.10898	3.71537e-06
NUCKS1	OK	6.87611e-08	5.26853	0.108658	3.92448e-06
CENPU	OK	2.41991e-08	5.4571	0.108196	1.49163e-06
ATP6V0A4	OK	1.10215e-09	5.98199	0.108195	8.14305e-08
PKMYT1	OK	5.28929e-08	5.31649	0.108061	3.08781e-06
GABARAPL2	OK	1.22354e-07	5.16171	0.106798	6.73383e-06
TICRR	OK	3.6738e-09	5.78278	0.106778	2.57171e-07
CTSS	OK	1.34514e-07	5.14395	0.106405	7.32297e-06
GPX1	OK	8.87467e-08	5.22149	0.106304	4.98599e-06
EXO1	OK	2.0778e-08	5.48411	0.10626	1.30309e-06
KIF9	OK	6.79103e-11	6.42051	0.106259	5.81388e-09
KNTC1	OK	7.2998e-08	5.25754	0.106227	4.14437e-06
PGLYRP1	OK	2.70624e-09	5.83397	0.106222	1.94615e-07
PLAC8	OK	5.29568e-08	5.31627	0.106058	3.08781e-06
TMEM40	OK	2.13273e-08	5.47949	0.105821	1.32981e-06
NXT1	OK	1.43052e-07	5.13238	0.105676	7.6414e-06
CD1B	OK	4.11544e-08	5.36199	0.105224	2.46629e-06
ORC1	OK	1.2033e-07	5.16483	0.10511	6.6564e-06
ATAD5	OK	1.3374e-07	5.14503	0.105003	7.32297e-06
PARM1	OK	2.26974e-07	5.04482	0.104294	1.17147e-05
SLC1A5	OK	1.5698e-07	5.11487	0.103862	8.34157e-06
POLD3	OK	1.91519e-07	5.0772	0.10354	9.98025e-06
C10H15orf41	OK	1.17456e-07	5.16935	0.103249	6.5309e-06
ENSBTAG00000051299	OK	9.01856e-13	7.04887	0.103215	8.92506e-11
EIF2S3	OK	2.81178e-07	5.00372	0.103143	1.41073e-05
HNRNPD	OK	2.60824e-07	5.01817	0.103131	1.33977e-05
GINS4	OK	8.50778e-08	5.2293	0.103041	4.80489e-06
TUBB4A	OK	3.08332e-07	4.98592	0.10301	1.53271e-05
APEX1	OK	3.33323e-07	4.97084	0.102828	1.64181e-05
S100A4	OK	9.07761e-09	5.62872	0.102585	6.00737e-07
ALDOC	OK	3.15358e-07	4.98157	0.102546	1.56045e-05
PCDH17	OK	2.52136e-10	6.21777	0.102388	2.07617e-08
SHMT2	OK	3.61867e-07	4.95488	0.102356	1.7743e-05
SPC24	OK	2.68604e-07	5.01252	0.101964	1.37319e-05
SPC25	OK	1.43095e-07	5.13232	0.101903	7.6414e-06
HSPE1	OK	4.16525e-07	4.92746	0.100186	1.99691e-05
CAP1	OK	6.85249e-07	4.82925	0.0995136	3.25629e-05
CD1D	OK	7.17471e-07	4.82009	0.099398	3.37963e-05
SUZ12	OK	5.73622e-07	4.86454	0.0989147	2.7379e-05
AUNIP	OK	2.70222e-07	5.01137	0.0984622	1.37495e-05
DKC1	OK	2.85429e-07	5.00082	0.0982339	1.42543e-05
PAFAH1B1	OK	9.92529e-07	4.75494	0.0978999	4.53662e-05
ANP32E	OK	9.05723e-08	5.21771	0.0974718	5.0622e-06
CENPH	OK	3.88189e-07	4.94121	0.0973505	1.86937e-05
ANAPC7	OK	1.63198e-07	5.10753	0.0971892	8.59712e-06
SMCR8	OK	1.63383e-07	5.10732	0.0970721	8.59712e-06
PAICS	OK	2.76658e-07	5.00684	0.0970159	1.39454e-05
SLC27A5	OK	4.68196e-09	5.74187	0.0969048	3.17637e-07
DSN1	OK	1.30579e-06	4.69922	0.0959525	5.82048e-05
HNRNPAB	OK	9.529e-07	4.76316	0.0958875	4.3927e-05
FANCD2	OK	2.15641e-08	5.47754	0.0956922	1.33685e-06
POLR2L	OK	1.60557e-06	4.65683	0.0955671	6.95554e-05
FAM171A2	OK	3.6075e-12	6.85333	0.0954403	3.35467e-10
RPA2	OK	7.07191e-07	4.82297	0.0949151	3.34582e-05
ACCS	OK	8.18435e-07	4.79376	0.0947842	3.78904e-05
FANCI	OK	3.7711e-07	4.94686	0.0945855	1.84067e-05
TCP1	OK	2.22895e-06	4.58881	0.0944901	9.35553e-05
CYBA	OK	2.38996e-06	4.57422	0.0943326	9.91559e-05
SPTY2D1	OK	9.85961e-07	4.75628	0.093898	4.52577e-05
PSAP	OK	1.37416e-06	4.68879	0.093769	6.05022e-05
JPT1	OK	2.12937e-06	4.59834	0.0936205	8.97247e-05
TENT4B	OK	1.32268e-06	4.69659	0.0933383	5.84744e-05
MTHFD1	OK	2.42501e-06	4.57117	0.093226	0.000100225
ATP5MC3	OK	3.50407e-06	4.49344	0.0925159	0.000141567
LARS2	OK	4.27791e-08	5.355	0.0924429	2.54949e-06
NIPAL3	OK	1.08187e-06	4.7375	0.0922954	4.88289e-05
SCARF1	OK	2.00743e-08	5.4902	0.092053	1.26632e-06
TOX4	OK	3.76569e-06	4.47809	0.091642	0.000151005
MND1	OK	2.04143e-06	4.60712	0.0916351	8.63566e-05
HAUS8	OK	4.00355e-06	4.46499	0.0915619	0.000159949
RAB30	OK	4.35335e-06	4.44703	0.0914401	0.000171915
ABHD14B	OK	4.0303e-06	4.46357	0.0914035	0.000160424
POLR3H	OK	1.53364e-06	4.66626	0.0911486	6.67072e-05
SUPT4H1	OK	3.13613e-06	4.517	0.091053	0.000128142
YWHAE	OK	4.47676e-06	4.44102	0.0910386	0.000175603
CDCA8	OK	1.3155e-06	4.69771	0.0908684	5.83965e-05
PGA5	OK	1.38172e-21	9.47131	0.0908604	2.98092e-19
HPRT1	OK	5.19268e-06	4.40899	0.0905153	0.000200048
CD86	OK	6.33273e-06	4.36581	0.0898977	0.000240532
TFDP1	OK	5.36598e-06	4.40187	0.0898007	0.000205258
SH3BGRL3	OK	6.67201e-06	4.35439	0.089565	0.000251344
CHAF1A	OK	1.4564e-06	4.67688	0.0895601	6.36713e-05
CHRAC1	OK	5.02783e-06	4.41597	0.0894393	0.000194392
GSTP1.1	OK	7.32956e-06	4.33375	0.0893378	0.000272634
CEP55	OK	2.01143e-06	4.6102	0.0889853	8.54225e-05
ENSBTAG00000009656	OK	7.80053e-06	4.32003	0.0887688	0.000287182
TAF13	OK	4.77064e-06	4.42732	0.0884175	0.000185111
ENSBTAG00000020100	OK	2.36947e-06	4.57603	0.0883266	9.8685e-05
UTP14A	OK	8.67455e-06	4.29653	0.0882819	0.000315121
APRT	OK	8.79464e-06	4.29348	0.0881502	0.000318348
LYZ2	OK	1.45794e-06	4.67666	0.0880655	6.36713e-05
SPOCK2	OK	8.41233e-06	4.30333	0.0880019	0.000308652
RAB24	OK	6.59889e-06	4.3568	0.0876341	0.000249762
NCAPH	OK	1.7901e-07	5.09002	0.0876335	9.37367e-06
ACP1	OK	9.62605e-06	4.27339	0.0874939	0.000344971
SMIM13	OK	3.2719e-06	4.50801	0.0874845	0.000133185
SIRPA	OK	7.43408e-16	7.97803	0.0874156	1.08212e-13
SNRPD1	OK	7.66303e-06	4.32395	0.0871879	0.000283086
MIS18BP1	OK	2.71949e-07	5.01014	0.0868938	1.37724e-05
GINS3	OK	8.6437e-06	4.29732	0.0868723	0.000315121
LGALSL	OK	6.68727e-06	4.35389	0.0867875	0.000251344
TMEM50A	OK	1.02459e-05	4.25946	0.086745	0.000365967
CDC45	OK	7.36545e-06	4.33267	0.0865184	0.000273028
LRSAM1	OK	3.78919e-07	4.94592	0.0864303	1.84117e-05
BUB1	OK	3.36299e-06	4.50218	0.0862392	0.000136378
SFMBT2	OK	3.07666e-06	4.52105	0.0853799	0.00012619
OXR1	OK	1.41295e-05	4.18706	0.0851934	0.00049809
POLE3	OK	1.7509e-05	4.13811	0.084944	0.000597689
ENSBTAG00000030305	OK	1.49386e-05	4.1744	0.084869	0.000524893
RAD21	OK	1.83598e-05	4.12721	0.0848673	0.000616969
NPM3	OK	1.69881e-05	4.14503	0.0847495	0.00058175
TRIR	OK	1.77987e-05	4.13434	0.0846444	0.000603758
ZNF7	OK	1.35556e-07	5.1425	0.0844971	7.32297e-06
CSTB.1	OK	1.86854e-05	4.12316	0.0844489	0.000625961
CDK2	OK	1.91394e-05	4.11763	0.0838115	0.000636036
ESCO2	OK	1.35774e-07	5.14219	0.0837335	7.32297e-06
CBX3.1	OK	2.23079e-05	4.08218	0.0835827	0.000720465
PCNX1	OK	4.3668e-06	4.44636	0.0835673	0.000171915
IMPDH2	OK	2.07172e-05	4.09933	0.083483	0.000675154
STX5	OK	1.79925e-05	4.13185	0.0834321	0.000606517
FGD2	OK	2.36552e-05	4.06853	0.0833611	0.000752709
CACYBP	OK	1.56934e-05	4.16316	0.0830449	0.000546081
ENSBTAG00000053806	OK	2.31599e-05	4.07346	0.0830166	0.000741322
KIF22	OK	8.67626e-06	4.29649	0.0829394	0.000315121
MRM2	OK	1.7929e-05	4.13267	0.0829028	0.00060627
ERH	OK	1.58736e-05	4.16056	0.0825907	0.000550573
HNRNPA1	OK	2.83343e-05	4.02627	0.0825451	0.000883358
RIF1	OK	2.5728e-05	4.04891	0.0823262	0.000813864
LYAR	OK	1.06981e-06	4.73977	0.0822375	4.84875e-05
TREM2	OK	9.02031e-09	5.62981	0.0822334	6.0063e-07
ST14	OK	2.21041e-07	5.04988	0.0821653	1.14633e-05
WDR97	OK	7.29761e-07	4.8167	0.0819687	3.42258e-05
PLPP1	OK	3.31177e-05	3.98942	0.081741	0.00100348
CNBP	OK	2.30444e-05	4.07462	0.0817326	0.000739823
ARPC2	OK	3.27879e-05	3.99179	0.0817286	0.00099629
COX7A2	OK	3.05029e-05	4.00889	0.0816155	0.000942794
HSPB1	OK	3.52168e-05	3.97482	0.0815371	0.00105231
ETF1	OK	3.24518e-05	3.99423	0.0814887	0.000988862
RAD18	OK	1.62939e-05	4.15459	0.081438	0.00056154
AMDHD2	OK	3.35292e-05	3.98649	0.0814116	0.00101311
CCDC167	OK	2.6439e-05	4.04253	0.081327	0.000829061
EVI2B	OK	3.55901e-05	3.97231	0.0813029	0.00106053
AKAP7	OK	3.18728e-05	3.9985	0.0812532	0.000976738
RAB20	OK	7.52376e-16	7.97655	0.0809791	1.08212e-13
CD48	OK	2.63833e-05	4.04302	0.0807695	0.000829061
CLECL1	OK	5.26796e-06	4.40587	0.0804541	0.000202226
BASP1	OK	4.49355e-05	3.91643	0.0802862	0.00132437
CLIC2	OK	1.99241e-05	4.10836	0.0802854	0.000655247
PHGDH	OK	2.03072e-05	4.10396	0.0801964	0.000665816
MSH6	OK	4.48759e-05	3.91675	0.0800847	0.00132437
VWA8	OK	1.61991e-05	4.15592	0.0799937	0.000560063
DNAAF2	OK	4.21904e-05	3.9316	0.0799022	0.0012503
CENPP	OK	9.3217e-06	4.28055	0.0798553	0.000335177
ABHD17A	OK	4.56654e-05	3.91254	0.0797634	0.00133857
TTC38	OK	1.55638e-05	4.16506	0.0796149	0.000543323
YPEL5	OK	4.52948e-05	3.91451	0.0795796	0.00133132
SELL	OK	4.71711e-06	4.42975	0.0793996	0.000183695
TMA7	OK	5.41531e-05	3.87119	0.0792712	0.0015619
IFI6	OK	2.3478e-06	4.57795	0.0791022	9.81616e-05
STRADA	OK	4.64725e-05	3.90831	0.0789526	0.00135853
C1QBP	OK	5.05277e-05	3.88804	0.0787647	0.00146517
ARMC2	OK	1.31264e-05	4.20375	0.0786163	0.000464246
TCF19	OK	2.71649e-05	4.03617	0.0782264	0.000849357
PWWP3A	OK	4.69178e-05	3.906	0.0781736	0.00136784
HNRNPA2B1	OK	3.17814e-05	3.99918	0.077774	0.000976713
LARS	OK	6.81354e-05	3.81484	0.0777566	0.00190903
BLM	OK	6.01257e-05	3.84561	0.0776835	0.00170609
GSTP1	OK	6.78457e-05	3.81589	0.0776755	0.00190586
ARHGAP12	OK	6.29961e-05	3.83416	0.0774401	0.0017789
C7H19orf67	OK	7.26621e-05	3.79893	0.0773368	0.00201493
SKA1	OK	5.07069e-05	3.88718	0.0772033	0.00146642
HNRNPDL	OK	5.93992e-05	3.84859	0.0771708	0.00169957
STK19	OK	7.32398e-05	3.79696	0.0771315	0.00201935
ACTG1	OK	7.69888e-05	3.78457	0.0771314	0.00210781
ENSBTAG00000006819	OK	2.3266e-05	4.0724	0.077038	0.000742515
FXYD5	OK	7.32084e-05	3.79707	0.0769805	0.00201935
GTPBP3	OK	2.86717e-05	4.02348	0.0767601	0.000888739
RBL1	OK	8.12634e-05	3.7711	0.0766269	0.00220803
H2AFY	OK	8.63516e-05	3.75592	0.0765993	0.00232869
POLD1	OK	7.60691e-05	3.78755	0.0763683	0.00208793
KCTD21	OK	3.41126e-05	3.98239	0.0762911	0.00102639
DGAT1	OK	6.87097e-05	3.81277	0.0762782	0.00192013
CYCT	OK	6.17423e-08	5.28826	0.076253	3.56157e-06
NUDT1	OK	8.0213e-05	3.77435	0.0759104	0.00219052
NACA	OK	9.08741e-05	3.74312	0.0758968	0.0024324
PTPN18	OK	7.33833e-05	3.79648	0.0758792	0.00201935
NUF2	OK	2.59533e-06	4.55693	0.0757873	0.000106854
RSL1D1	OK	0.000106309	3.70353	0.0756435	0.00279697
MEPCE	OK	9.27391e-05	3.73802	0.0756176	0.00247007
S1PR5	OK	6.96562e-06	4.34494	0.0755719	0.000260896
JAML	OK	0.000101001	3.7165	0.0754703	0.0026638
HIP1R	OK	1.21786e-06	4.71344	0.0754485	5.47376e-05
CEP78	OK	0.00010036	3.71811	0.0752741	0.0026534
CSNK2B	OK	0.00011121	3.69209	0.0751394	0.00291171
ENSBTAG00000023823	OK	1.24484e-06	4.70897	0.0751048	5.57181e-05
ROGDI	OK	8.99575e-05	3.74567	0.0750025	0.00241386
PDGFA	OK	1.65459e-06	4.65063	0.0745691	7.11078e-05
ABL1	OK	9.25498e-05	3.73853	0.0745457	0.00247007
UQCRQ	OK	0.000127094	3.658	0.074371	0.00328769
HMGN1	OK	0.000130555	3.65111	0.0743647	0.00336913
SYNGR2	OK	0.000137261	3.63823	0.0743462	0.00350861
ACAD10	OK	2.6273e-05	4.044	0.0738391	0.000828674
BUB1B	OK	8.30635e-05	3.76563	0.0737025	0.00224563
SERPINC1	OK	1.01287e-06	4.75084	0.0735845	4.61003e-05
ENSBTAG00000037539	OK	0.000149658	3.61589	0.0732737	0.00378959
TCHP	OK	0.000132871	3.64659	0.0732674	0.00341257
ARAF	OK	0.00016024	3.59816	0.0729512	0.00401045
MED30	OK	0.000142808	3.62801	0.0729489	0.00363317
DNA2	OK	7.2666e-06	4.33565	0.0729478	0.000271228
FIP1L1	OK	0.000159703	3.59903	0.0728729	0.00400633
CDK1	OK	8.24874e-05	3.76737	0.0727268	0.00223566
PDXK	OK	0.00016553	3.5897	0.0726936	0.00412373
TNRC6B	OK	0.000163297	3.59324	0.0725303	0.00407751
SHPK	OK	3.20771e-05	3.99699	0.0725255	0.000980213
MCM6	OK	6.3245e-06	4.36609	0.0725013	0.000240532
FAM136A	OK	0.000172297	3.57924	0.0723385	0.00426278
MTSS1	OK	0.000159039	3.60011	0.0723017	0.00399895
SRSF7	OK	8.7071e-05	3.75385	0.0722869	0.00234223
STAP2	OK	3.69695e-06	4.48202	0.0719071	0.000148802
ARHGAP35	OK	0.000139975	3.63318	0.0718803	0.00356953
DPF2	OK	0.000198005	3.54273	0.071817	0.00478896
HSPA8	OK	0.000217624	3.51773	0.071566	0.00519065
CSTF2T	OK	4.79004e-05	3.90099	0.0714408	0.00139273
ATP6V1F	OK	0.000209304	3.52807	0.0714393	0.00501726
IMPDH1	OK	0.000207563	3.53028	0.0713296	0.0049866
SRSF1	OK	0.000224982	3.5089	0.0713073	0.00527584
CARHSP1	OK	0.000135893	3.64081	0.0712918	0.00348189
PROM1	OK	3.82394e-07	4.94415	0.0712701	1.84972e-05
NEIL3	OK	6.95019e-05	3.80993	0.0709997	0.00193725
BOLA-DOA	OK	0.000245628	3.48548	0.0709958	0.0056768
GADD45A	OK	0.000176599	3.57279	0.0708212	0.00433901
ATAD2.1	OK	0.000223646	3.51048	0.0707473	0.00526741
VPS26A	OK	0.000255655	3.47476	0.0707292	0.00589264
F13A1	OK	0.000227918	3.50545	0.0705658	0.00532563
LSM4	OK	0.000264034	3.4661	0.0702479	0.00607279
COPE	OK	0.000293527	3.43753	0.0700288	0.00672244
PKIA	OK	0.000175514	3.5744	0.070027	0.00432253
MXD4	OK	0.000204493	3.53422	0.0699161	0.00492381
ENSBTAG00000031913	OK	7.62674e-07	4.80789	0.0697205	3.56146e-05
NUP155	OK	0.000123361	3.66564	0.0697164	0.00319879
CNRIP1	OK	0.000310582	3.4222	0.0696445	0.00705315
SNRPC	OK	5.87635e-05	3.85123	0.0695316	0.00168586
GNA11	OK	0.000221835	3.51264	0.0693238	0.00524767
LPAR6	OK	0.000324479	3.41028	0.0692612	0.00726173
GFOD2	OK	0.00011002	3.69482	0.068944	0.00288755
TMEM86B	OK	0.000119074	3.67468	0.068881	0.00309507
TRA2B	OK	0.00031773	3.41601	0.0688734	0.00715317
ATP5MPL	OK	0.000321937	3.41243	0.0688138	0.00721981
TRUB1	OK	2.04874e-05	4.10191	0.068808	0.000669689
CASP2	OK	0.000167159	3.58715	0.0686038	0.00415471
CENPQ	OK	0.000148984	3.61706	0.0685979	0.0037814
CLIC1	OK	0.000237183	3.49483	0.0685559	0.00550213
NOSIP	OK	0.00036191	3.38039	0.0684884	0.00801628
MYL6	OK	0.0003733	3.37187	0.0682555	0.00813492
CACNA1H	OK	7.95511e-07	4.79945	0.0682319	3.69878e-05
SHTN1	OK	0.000368151	3.37569	0.0681586	0.00808808
NCAPH2	OK	0.000318302	3.41552	0.0679957	0.00715317
ATAD1	OK	0.000409281	3.34644	0.0679638	0.00879466
SDHD	OK	0.000317584	3.41613	0.0679493	0.00715317
H2AFY2	OK	0.000114768	3.68407	0.0678518	0.00299758
DSCC1	OK	0.000195086	3.54664	0.0678133	0.00472897
CHCHD2	OK	0.000378331	3.36818	0.0677619	0.00821031
PTMA	OK	0.000370491	3.37395	0.0676501	0.00810826
BOLA	OK	0.000443372	3.32419	0.0676313	0.00937774
UNC119	OK	0.000392836	3.35779	0.0675792	0.00849203
HCST	OK	3.42301e-05	3.98157	0.06754	0.00102639
FAM174A	OK	0.000406394	3.3484	0.067473	0.00875004
BAZ1B	OK	0.000427105	3.3346	0.067448	0.00912314
MYBL2	OK	0.000367408	3.37625	0.0673689	0.00808808
ENSBTAG00000047700	OK	1.62874e-06	4.65388	0.0673216	7.0277e-05
HMGN5	OK	0.000296329	3.43495	0.0673087	0.00675793
MESD	OK	0.000422175	3.33783	0.0672163	0.00903572
TIMELESS	OK	0.000354572	3.38602	0.0672074	0.00788611
DONSON	OK	0.000430968	3.3321	0.0670965	0.00915129
PSMD1	OK	0.000309498	3.42315	0.0670033	0.00704336
S100A11	OK	0.000446353	3.32232	0.0669165	0.00940393
GRPEL1	OK	0.000456264	3.31619	0.0669103	0.00957532
HIST1H2BD	OK	0.000372154	3.37272	0.0669079	0.00812636
FN3KRP	OK	0.000399689	3.35301	0.0668109	0.00862288
TBC1D23	OK	0.000444552	3.32345	0.0667973	0.00938432
SLC25A5	OK	0.000510182	3.28485	0.0665951	0.0105857
RASL10B	OK	1.52972e-05	4.169	0.0665365	0.000535749
MAPRE2	OK	0.000484304	3.29949	0.0664498	0.0101048
KBTBD3	OK	0.000228093	3.50525	0.0663812	0.00532563
SPECC1L	OK	0.000367057	3.37651	0.0663719	0.00808808
SMAD9	OK	1.72914e-06	4.64154	0.0660971	7.40168e-05
AIFM3	OK	2.28833e-05	4.07626	0.0660513	0.000736842
TIPARP	OK	0.000180921	3.56646	0.065781	0.00441538
CSNK1A1	OK	0.000588698	3.2443	0.0654725	0.0120958
NUP43	OK	0.000217981	3.5173	0.0654427	0.00519065
RAD54L	OK	0.000379043	3.36766	0.0653511	0.00821031
RECQL	OK	0.000430149	3.33263	0.0653437	0.00915129
RDH10	OK	0.000194055	3.54804	0.0650922	0.00471457
KATNA1	OK	0.000562413	3.25729	0.0650891	0.0115778
RAD51AP1	OK	0.000339624	3.39782	0.0650688	0.00756927
IGSF6	OK	0.000470275	3.30773	0.0650655	0.0098502
HIST1H3F	OK	0.000267321	3.46277	0.0650119	0.0061353
CHTF18	OK	0.00035586	3.38502	0.0650058	0.00789849
TPM4	OK	0.000695722	3.19642	0.0649001	0.0139753
RNF181	OK	0.000648064	3.21684	0.0647997	0.0131404
CNPPD1	OK	9.55937e-05	3.73039	0.0646529	0.00253688
SUV39H1	OK	0.000524859	3.27685	0.0646434	0.0108461
CDC23	OK	0.000510298	3.28479	0.0645669	0.0105857
CKB	OK	0.000704274	3.19289	0.0644869	0.0141208
CKAP2L	OK	0.000328197	3.40717	0.0644213	0.00732973
FCN1	OK	2.28979e-11	6.584	0.0642613	2.00813e-09
SURF1	OK	0.000711409	3.18998	0.0642102	0.0142374
PPA2	OK	8.08622e-05	3.77234	0.064034	0.00220268
MPST	OK	0.000758032	3.17159	0.0640114	0.0148941
ATP5PB	OK	0.000695259	3.19661	0.0639301	0.0139753
EXOSC6	OK	0.000747562	3.17563	0.0638293	0.0147691
CASP8AP2	OK	0.000741561	3.17797	0.0638106	0.0146775
CNPY3	OK	0.000810623	3.15206	0.063748	0.0157837
MOB2	OK	0.00062915	3.22532	0.0636768	0.0128292
COX5B	OK	0.000847482	3.13905	0.0631884	0.0164125
PYCR2	OK	0.000851448	3.13768	0.0631769	0.0164598
SLC35E3	OK	0.000759412	3.17106	0.0631541	0.0148941
TRDMT1	OK	0.000670317	3.20714	0.0631061	0.0135407
RASGRP2	OK	0.000370573	3.37389	0.0630859	0.00810826
TSHZ1	OK	0.000641794	3.21962	0.0630007	0.0130377
ATOX1	OK	0.000912654	3.11728	0.0629943	0.0174863
PSTPIP1	OK	0.000872573	3.13049	0.0629516	0.016838
PILRA	OK	6.46056e-05	3.82796	0.0629416	0.00181958
EEF1A1	OK	0.000932601	3.1109	0.0629327	0.0177112
PGAM1	OK	0.000781694	3.16265	0.0628848	0.0153033
COPG1	OK	0.000921209	3.11452	0.0628614	0.0175649
GNB5	OK	0.000724557	3.18469	0.0628253	0.0144532
TRA2A	OK	0.000891434	3.1242	0.0626905	0.0171101
VBP1	OK	0.000921673	3.11438	0.0626452	0.0175649
CCR7	OK	0.000430343	3.3325	0.0625293	0.00915129
ANPEP	OK	0.000993747	3.09209	0.0625071	0.0185781
CHST11	OK	0.000543831	3.26681	0.0624811	0.0112167
GLRX	OK	0.00100484	3.0888	0.0624085	0.0187206
KIF2C	OK	0.000294532	3.4366	0.0623777	0.00673118
PRDX2	OK	0.000753607	3.17329	0.0623733	0.0148613
SNRPB	OK	0.000877335	3.12889	0.0623699	0.0168997
C6orf52	OK	0.000453456	3.31792	0.0623265	0.00953495
ACTL6A	OK	0.000841881	3.14099	0.062309	0.0163334
RWDD4	OK	0.00092327	3.11387	0.062268	0.0175649
KARS	OK	0.00106235	3.07223	0.0620707	0.0195222
SNCA	OK	0.00107768	3.06795	0.061983	0.0197367
COX17	OK	0.00099314	3.09228	0.0619487	0.0185781
MTG2	OK	0.000245765	3.48533	0.061945	0.0056768
SPN	OK	0.00102259	3.08359	0.061896	0.0188881
KLF11	OK	0.000675573	3.20489	0.0618293	0.0136213
DEAF1	OK	0.00098585	3.09446	0.0616442	0.0185591
TMPO	OK	0.00109	3.06455	0.061608	0.0199285
PSIP1	OK	0.00114568	3.04961	0.0615924	0.0208055
CTNNBL1	OK	0.00099021	3.09315	0.0615464	0.0185763
RNF168	OK	0.00101104	3.08697	0.0614985	0.0187434
CXCL9	OK	0.000878935	3.12836	0.0614762	0.0169003
NDUFA12	OK	0.000918182	3.1155	0.0613616	0.017561
EIF4H	OK	0.000364839	3.37818	0.0613531	0.00806459
MGME1	OK	0.000979879	3.09626	0.0613325	0.0185113
FXR1	OK	0.0011865	3.03908	0.0612767	0.0213669
ARL6IP1	OK	0.00119008	3.03817	0.0612686	0.0213957
CIAO3	OK	0.00116345	3.04499	0.061172	0.021028
EEF1G	OK	0.00122091	3.03046	0.0611311	0.0218408
SIAE	OK	0.000421928	3.33799	0.0610123	0.00903572
BARD1	OK	1.76077e-05	4.13682	0.0605639	0.000599161
SERGEF	OK	0.00125164	3.02295	0.0605341	0.0222796
MAPRE1	OK	0.00132168	3.00643	0.0604814	0.0232957
EBPL	OK	0.000976659	3.09724	0.0603947	0.0184926
RAD51	OK	0.00075775	3.1717	0.0603618	0.0148941
CALM2	OK	0.00136974	2.99555	0.0603118	0.0240642
SGCA	OK	0.000169393	3.58368	0.0603014	0.00420055
EIF1B	OK	0.000523414	3.27763	0.060134	0.010837
SLC26A6	OK	0.000224187	3.50984	0.0600814	0.00526863
LMO2	OK	0.00145322	2.97746	0.0600513	0.025243
MICAL2	OK	0.000232855	3.49974	0.060035	0.00542506
RGS10	OK	0.00140195	2.98846	0.0600055	0.0243916
CHMP6	OK	0.00138193	2.99285	0.0600051	0.024188
PBX2	OK	0.00138248	2.99273	0.0597421	0.024188
TCAF1	OK	0.000615353	3.23167	0.059343	0.0125716
UBR7	OK	0.0015873	2.95031	0.0592654	0.0273082
AMIGO3	OK	9.57179e-05	3.73006	0.0592588	0.00253688
DHX37	OK	0.00107588	3.06845	0.0591808	0.0197367
FBXO4	OK	0.000659463	3.21183	0.0589858	0.0133464
PLAC8B	OK	0.00160603	2.94668	0.058897	0.0275426
GNPTAB	OK	0.00176924	2.91662	0.0588778	0.029727
EEF1E1	OK	0.00162173	2.94367	0.0588535	0.0277236
PXMP2	OK	0.00166299	2.93588	0.0587579	0.0282945
FAM185A	OK	1.10618e-05	4.2423	0.0586681	0.000393809
DAGLB	OK	0.00131585	3.00777	0.0585732	0.0232957
ENSBTAG00000048364	OK	0.000498698	3.29126	0.0583155	0.010385
ENSBTAG00000051697	OK	0.00124913	3.02355	0.0583126	0.0222796
SKP2	OK	0.0010371	3.0794	0.0582535	0.0190909
COX7A1	OK	0.00145729	2.97661	0.0582056	0.025273
CCT4	OK	0.00194511	2.88693	0.0581684	0.0320825
NOP56	OK	0.00173987	2.92184	0.0580813	0.0292792
SLC16A1	OK	0.00184191	2.90404	0.0579978	0.0307089
ERI1	OK	0.00172323	2.92483	0.0579495	0.029199
P2RY2	OK	4.12745e-06	4.45846	0.0578336	0.000163687
HMMR	OK	0.00147389	2.97313	0.0578204	0.0255198
ENSBTAG00000038770	OK	0.000132211	3.64787	0.0577551	0.00340372
CPEB2	OK	0.000738332	3.17923	0.0577476	0.0146404
NAP1L1	OK	0.00205704	2.86928	0.0577259	0.0337736
TOMM6	OK	0.000977174	3.09708	0.0576952	0.0184926
MKNK2	OK	0.00190791	2.893	0.0576556	0.031517
ENSBTAG00000054797	OK	0.00138352	2.9925	0.0575915	0.024188
MAGT1	OK	0.00210449	2.86206	0.0575498	0.0344479
CCNA2	OK	0.000735504	3.18034	0.0574513	0.0146112
FBL	OK	0.00217007	2.85232	0.0574054	0.0350953
FLNA	OK	0.00179956	2.91131	0.057395	0.0300958
ENSBTAG00000051318	OK	0.00213993	2.85676	0.0573191	0.0348166
ZBTB45	OK	3.12988e-05	4.0028	0.0572826	0.000964627
XPA	OK	0.00211022	2.8612	0.0572315	0.0344893
ATP5PF	OK	0.00170497	2.92814	0.0571957	0.0289631
BRD7	OK	0.00219143	2.84921	0.0571407	0.0353876
TBC1D14	OK	0.00221942	2.84517	0.0571243	0.0356262
ATP1B3	OK	0.000724869	3.18456	0.0571104	0.0144532
ENSBTAG00000040602	OK	0.00224193	2.84195	0.0570966	0.0359342
LASP1	OK	0.00221761	2.84542	0.0570547	0.0356262
ACBD6	OK	0.00195211	2.8858	0.0570505	0.0320998
TGFBI	OK	0.00225417	2.84021	0.0570273	0.0360767
CBX5	OK	0.00226827	2.83822	0.056993	0.0362486
LARP4B	OK	0.00220078	2.84785	0.0568236	0.0354855
CCDC28B	OK	0.00215389	2.8547	0.0568084	0.0349384
ENSBTAG00000052394	OK	0.00216106	2.85364	0.0567415	0.035002
ALDH9A1	OK	0.00231412	2.83183	0.0567219	0.0368178
BRI3	OK	0.00213011	2.85822	0.0566686	0.0347093
ASIP	OK	0.000377751	3.3686	0.0566218	0.00821031
MATK	OK	0.00237239	2.82387	0.0565908	0.0375234
EIF3H	OK	0.00250609	2.80625	0.0565001	0.0391785
U2AF1	OK	0.00247214	2.81064	0.056439	0.0387039
WDR44	OK	0.00173384	2.92292	0.0563834	0.0292233
XRCC1	OK	0.00128024	3.0161	0.0562916	0.0227136
ZFYVE27	OK	0.00111564	3.05759	0.0562366	0.0203283
MPC1	OK	5.9576e-05	3.84786	0.0561845	0.00170012
HSD17B11	OK	0.002283	2.83616	0.0561566	0.0363762
CD300A	OK	0.00172969	2.92366	0.0560939	0.029199
NFE2L3	OK	0.00268507	2.78395	0.0558707	0.041413
CCT2	OK	0.00262352	2.79146	0.0557964	0.0406609
PWWP2A	OK	0.00234283	2.82788	0.0557655	0.0371649
PTGES3	OK	0.00272786	2.77882	0.0557568	0.0419764
SH2B3	OK	0.00159757	2.94831	0.0557075	0.027441
TRAK2	OK	0.00110522	3.0604	0.0556879	0.0201727
ZNF330	OK	0.000985158	3.09467	0.0556514	0.0185591
PRC1	OK	0.00185205	2.90232	0.0556481	0.0307829
NT5DC1	OK	0.000637379	3.2216	0.0556392	0.0129725
OCIAD1	OK	0.00268741	2.78367	0.0555819	0.041413
SRSF10	OK	0.0028312	2.76672	0.0555784	0.043381
SNRPD3	OK	0.00259831	2.79459	0.0555637	0.0404924
CENPI	OK	0.00235172	2.82667	0.0553717	0.0372512
AP3M1	OK	0.00267276	2.78544	0.0553676	0.0413052
CNKSR1	OK	2.45225e-05	4.06013	0.0553609	0.000778014
ZC3H4	OK	0.00182704	2.90658	0.0552488	0.0305083
MSH2	OK	1.29841e-05	4.20622	0.0550245	0.000460721
H3F3B	OK	0.00305024	2.74233	0.0549687	0.0459539
GLE1	OK	0.00241643	2.81797	0.0549501	0.0380526
TNFAIP8L2	OK	0.00299343	2.7485	0.0549359	0.0453513
RACK1	OK	0.00307649	2.73952	0.0549164	0.0462846
PPIA	OK	0.00310849	2.73611	0.0548788	0.0466359
ACOT2	OK	0.00214875	2.85546	0.0548499	0.0349075
ENSBTAG00000049906	OK	6.02596e-05	3.84507	0.0547992	0.00170609
FTL	OK	0.00282918	2.76695	0.0547352	0.043381
CD99	OK	0.00195062	2.88604	0.0547124	0.0320998
RBBP4	OK	0.00317999	2.72862	0.0546805	0.0475104
CALU	OK	0.00317404	2.72924	0.0546795	0.0474873
HADH	OK	0.00260172	2.79416	0.0546165	0.0404924
ACAD9	OK	0.00300614	2.74711	0.0545474	0.0453528
TP53	OK	0.00325647	2.72077	0.0544883	0.0483851
STX7	OK	0.00311603	2.73532	0.0544425	0.0466842
NT5C	OK	0.00337793	2.70865	0.0544148	0.0496167
SMARCC1	OK	0.00319852	2.7267	0.0542922	0.0477212
TROAP	OK	0.00245415	2.81299	0.0542891	0.0384781
PTGER4	OK	0.00274777	2.77645	0.0542561	0.0422226
ASRGL1	OK	0.00221801	2.84537	0.0542101	0.0356262
CD44	OK	0.00339067	2.7074	0.0540709	0.0496271
CHAF1B	OK	0.00288763	2.76028	0.0540679	0.0441201
ENSBTAG00000031548	OK	0.00243007	2.81616	0.053977	0.0382116
SRSF6	OK	0.00327534	2.71886	0.0539761	0.0485985
PNP	OK	0.00177279	2.91599	0.0539369	0.0297405
SSH3	OK	0.00300032	2.74775	0.0538513	0.0453528
FKBPL	OK	0.00239266	2.82114	0.0538273	0.0377886
AARS2	OK	0.00227952	2.83664	0.0538139	0.0363746
RASGRP3	OK	0.00150513	2.96669	0.0537214	0.0260189
BCL7A	OK	1.9222e-05	4.11664	0.0536765	0.000636036
ENSBTAG00000046753	OK	1.9222e-05	4.11664	0.0536765	0.000636036
RANGAP1	OK	0.00331853	2.71453	0.0535187	0.0491043
DIS3L	OK	0.00294426	2.75393	0.053346	0.0448584
FXN	OK	0.00336131	2.71028	0.0532746	0.0494658
WNK3	OK	0.00103181	3.08092	0.0531971	0.0190258
ISOC1	OK	0.00287179	2.76207	0.0531421	0.0439404
ENSBTAG00000054008	OK	1.64126e-05	4.15293	0.0531366	0.00056383
BRMS1L	OK	0.00332682	2.7137	0.0529612	0.0491595
C23H6orf106	OK	0.00334626	2.71177	0.0527906	0.0493116
SFXN1	OK	0.00324161	2.72228	0.0524187	0.0482414
GCC2	OK	0.00328138	2.71825	0.0523022	0.0486212
MOGAT1	OK	0.00187579	2.89833	0.0517316	0.0310816
CYBB	OK	0.00165053	2.93822	0.0515058	0.0281714
EPHX1	OK	0.000995588	3.09155	0.0514617	0.0185803
CXXC5	OK	0.000154961	3.60686	0.0513914	0.00391466
FUS	OK	0.00260515	2.79374	0.0512992	0.0404924
SIN3A	OK	0.00296923	2.75116	0.0512619	0.0451114
KLF4	OK	0.000786766	3.16077	0.0509814	0.0153747
CD5	OK	0.00338467	2.70798	0.0509474	0.0496167
AK7	OK	1.74302e-06	4.63989	0.0504783	7.43158e-05
CREBZF	OK	0.00059653	3.24053	0.0504128	0.0122334
ENSBTAG00000044065	OK	2.85736e-05	4.02429	0.050343	0.000888252
CALHM2	OK	0.000480319	3.30181	0.0502807	0.0100411
SEC22C	OK	0.00165814	2.93679	0.0498647	0.0282565
EIF1AD	OK	0.00243927	2.81495	0.0494549	0.0383004
ULBP13	OK	0.000236354	3.49576	0.0493102	0.00549472
HLX	OK	1.97124e-05	4.11082	0.0491203	0.000650268
PAX8	OK	4.89477e-08	5.33059	0.0489731	2.90109e-06
ECE2	OK	0.00021998	3.51488	0.0488689	0.00521522
ENSBTAG00000054999	OK	0.00021998	3.51488	0.0488689	0.00521522
ENSBTAG00000017660	OK	0.000222799	3.51149	0.0487247	0.00525894
ENSBTAG00000039886	OK	0.00338536	2.70792	0.0478198	0.0496167
DDX27	OK	0.00178999	2.91298	0.0472774	0.0299824
PPIG	OK	0.000611977	3.23324	0.0472746	0.0125264
PLAU	OK	0.000157175	3.60318	0.0471178	0.00396132
NEK2	OK	9.03002e-06	4.28762	0.0469595	0.000325775
ENSBTAG00000052532	OK	0.00152973	2.9617	0.0468484	0.0264018
NKIRAS1	OK	0.00115342	3.04759	0.0461284	0.0209108
PRELID3A	OK	0.000318017	3.41576	0.0458718	0.00715317
FPGS	OK	0.00210074	2.86262	0.0453605	0.0344387
C1D	OK	0.00116378	3.0449	0.0446495	0.021028
MTFR2	OK	0.00295304	2.75295	0.0440739	0.0449286
PFKFB4	OK	0.000839235	3.14191	0.0438529	0.0163114
IFI30	OK	0.000115363	3.68276	0.0432093	0.00300586
E2F2	OK	0.000730528	3.18231	0.0430797	0.0145391
RGN	OK	0.00324233	2.72221	0.0430785	0.0482414
SCAMP5	OK	7.08037e-05	3.80534	0.042975	0.00196845
SMC4	OK	2.11518e-05	4.09452	0.042563	0.000687242
DDX39A	OK	0.000216496	3.51911	0.0425185	0.00517815
ENSBTAG00000049011	OK	0.00117853	3.04111	0.0424874	0.0212588
CATSPER2	OK	0.00122015	3.03065	0.0424867	0.0218408
ZGRF1	OK	0.00334609	2.71179	0.042113	0.0493116
ENSBTAG00000051842	OK	0.0030037	2.74738	0.0418117	0.0453528
AADACL3	OK	0.00101348	3.08625	0.0413694	0.0187519
ENSBTAG00000001143	OK	5.97414e-05	3.84719	0.0412717	0.00170034
ARF4	OK	0.000172725	3.57859	0.0405749	0.00426359
NDST1	OK	3.42543e-05	3.98141	0.0398981	0.00102639
ATP6V0E2	OK	0.00184943	2.90276	0.0398297	0.0307829
WDR35	OK	0.00232785	2.82994	0.0397891	0.0369816
CDK4	OK	0.00254977	2.80068	0.0397075	0.0398037
ZFAT	OK	0.00187999	2.89763	0.0393767	0.0311034
FAM184A	OK	0.000797804	3.15671	0.0393373	0.0155622
FBXO32	OK	0.00101128	3.0869	0.0392102	0.0187434
DLG5	OK	0.00139959	2.98897	0.0391982	0.0243916
YPEL1	OK	0.00240506	2.81948	0.0391489	0.0379289
LAMP1	OK	0.00308524	2.73858	0.0384488	0.0463516
MAP6D1	OK	0.0026613	2.78683	0.0369825	0.0411872
TM2D3	OK	0.00132152	3.00647	0.0363185	0.0232957
NSL1	OK	2.22682e-05	4.08259	0.035665	0.000720465
ATP6AP1L	OK	0.00172847	2.92388	0.0346886	0.029199
MAFB	OK	0.00172687	2.92417	0.0341013	0.029199
CENPC	OK	0.0015351	2.96062	0.033974	0.0264523
MLF1	OK	0.00140015	2.98885	0.0332594	0.0243916
DBNDD1	OK	0.00126914	3.01874	0.0331779	0.0225539
TEX14	OK	0.00261868	2.79206	0.032464	0.0406442
ENSBTAG00000051640	OK	0.00124997	3.02335	0.032197	0.0222796
DZIP1	OK	0.00114066	3.05093	0.0318651	0.0207492
SGO1	OK	0.00120732	3.03384	0.0312469	0.0216694
ALOX5AP	OK	3.94067e-05	3.94798	0.0307617	0.00117102
CLEC4F	OK	0.000988627	3.09363	0.030685	0.0185763
SYT4	OK	0.00134594	3.00089	0.0306403	0.0236846
ENTPD8	OK	0.000176988	3.57221	0.029986	0.00433901
DNAJC9	OK	0.000433381	3.33055	0.0280238	0.00918443
JMJD4	OK	0.00212671	2.85873	0.0227861	0.0347063
ADAM23	OK	0.00019971	3.54047	0.0206434	0.00481941
FOXRED2	OK	1.89887e-05	4.11945	0.0205103	0.000634153
ZNF621	OK	0.00161435	2.94508	0.0196707	0.0276412
GRAMD2A	OK	0.000313318	3.41982	0.0173411	0.00710035
CCL4	OK	0.00297931	2.75005	0.01419	0.0452009
MAP3K13	OK	0.0010111	3.08695	0.00976164	0.0187434
TSPAN32	OK	4.61943e-06	4.43426	0.00903711	0.000180543
SUV39H2	OK	0.000193478	3.54882	0.00588069	0.00471117
ENSBTAG00000020242	OK	0.00186937	2.8994	0.00455979	0.031023
GUCY1A1	OK	5.50624e-05	3.86713	0.00399573	0.00158389
ENSBTAG00000025219	OK	0.00132156	3.00646	0.00379585	0.0232957
PHC3	OK	0.00292483	2.75609	0.0037707	0.0446254
ELOVL4	OK	1.92994e-34	12.1824	0.00373324	8.67429e-32
SMIM10L1	OK	4.86139e-16	8.03031	0.00307376	7.38588e-14
AIFM2	OK	0.000180457	3.56713	0.000768788	0.00441404

## Sheet: (c) cDC2prog
gene_name	status	p_value	morans_test_statistic	morans_I	q_value
PDF	OK	6.198e-101	21.2959	0.617953	6.84942e-97
IREB2	OK	1.32886e-63	16.7949	0.524024	7.34261e-60
FARS2	OK	3.85004e-55	15.5964	0.493722	1.41823e-51
DPH5	OK	2.03164e-36	12.5483	0.402629	5.61291e-33
PRDX1	OK	7.39413e-27	10.6653	0.354321	1.63425e-23
STMN1	OK	2.60581e-24	10.1057	0.337478	4.11383e-21
H2AFZ	OK	8.28673e-25	10.2174	0.336892	1.52628e-21
GYS1	OK	2.76999e-22	9.63773	0.310763	3.82639e-19
GFM1	OK	5.18302e-19	8.83109	0.288041	5.72775e-16
NDFIP2	OK	3.08294e-20	9.14138	0.286112	3.78551e-17
PPFIBP1	OK	6.72019e-15	7.70157	0.252372	5.71268e-12
COTL1	OK	3.57464e-14	7.4851	0.249975	2.82167e-11
FAM177A1	OK	3.56467e-15	7.78217	0.236995	3.28276e-12
HSP90AB1	OK	2.17828e-13	7.244	0.231412	1.60481e-10
HMGB1	OK	2.86897e-13	7.20657	0.227029	1.98156e-10
C25H7orf50	OK	9.99327e-18	8.49387	0.223431	1.00396e-14
MEF2C	OK	1.03428e-11	6.7011	0.214796	6.72342e-09
USP12	OK	1.65949e-11	6.63168	0.20604	1.01883e-08
SNRPG	OK	9.74929e-11	6.36524	0.204206	5.38697e-08
SOD1	OK	4.63268e-10	6.12158	0.199784	2.43789e-07
SLC25A6	OK	1.49357e-09	5.9323	0.195782	7.17629e-07
ARPC5	OK	3.22135e-09	5.80484	0.19135	1.44798e-06
CD74	OK	4.39241e-09	5.75266	0.189795	1.77305e-06
PTMA.1	OK	4.31175e-09	5.75579	0.189661	1.77305e-06
PSMA7	OK	4.49238e-09	5.74886	0.18822	1.77305e-06
LITAF	OK	5.18517e-09	5.72456	0.187471	1.97591e-06
EEF1A1	OK	9.13716e-09	5.62759	0.185327	3.05984e-06
SPOP	OK	8.03484e-09	5.64973	0.183646	2.95977e-06
ATP5PF	OK	3.27568e-09	5.80204	0.180851	1.44798e-06
CYB561D2	OK	8.64007e-09	5.63724	0.180288	3.0314e-06
PRKCB	OK	2.25924e-08	5.46929	0.179669	7.34318e-06
NABP2	OK	8.77792e-09	5.63451	0.177572	3.0314e-06
COG6	OK	8.49419e-10	6.02426	0.174567	4.26679e-07
CDCA7	OK	2.49269e-08	5.45183	0.174023	7.87049e-06
SUMO2	OK	5.517e-08	5.30882	0.173928	1.58838e-05
RGS1	OK	3.61474e-08	5.38537	0.17298	1.07964e-05
PKIB	OK	7.61211e-08	5.24983	0.17257	2.10304e-05
SSR4	OK	5.60555e-08	5.30591	0.172315	1.58838e-05
CAND1	OK	7.83113e-08	5.2446	0.17085	2.11078e-05
H4.2	OK	1.10918e-07	5.18004	0.165913	2.78581e-05
BLA-DQB	OK	2.4611e-07	5.02932	0.164755	5.78672e-05
FKBP3	OK	2.36351e-07	5.03707	0.16249	5.78672e-05
HPF1	OK	3.29488e-07	4.97308	0.161421	7.43096e-05
SUPT6H	OK	3.22915e-07	4.97698	0.160659	7.43096e-05
ENSBTAG00000024960	OK	4.33931e-07	4.91945	0.160556	9.59075e-05
ACTN1	OK	5.59982e-07	4.8693	0.159493	0.000116762
CDKN2AIPNL	OK	2.40894e-07	5.03343	0.15913	5.78672e-05
SPATA20	OK	8.70628e-08	5.22503	0.156191	2.29079e-05
RAB24	OK	5.20259e-07	4.88382	0.155642	0.000110565
HSPB1	OK	5.86723e-07	4.86007	0.15487	0.000120072
RAN	OK	1.12278e-06	4.72997	0.153987	0.000217681
DAD1	OK	1.16e-06	4.72334	0.153208	0.00022102
MGC148714	OK	1.18792e-06	4.71851	0.152548	0.000222503
PSMA1	OK	1.71612e-06	4.6431	0.149108	0.000310899
VMP1	OK	2.04129e-06	4.60713	0.148255	0.000358068
FABP5	OK	2.69769e-08	5.43776	0.147902	8.28117e-06
GMFG	OK	1.41373e-06	4.68297	0.147802	0.000260385
ENSBTAG00000013919	OK	2.64461e-06	4.55298	0.147604	0.000442811
CNOT7	OK	2.16626e-06	4.59476	0.147099	0.000374053
ARHGAP9	OK	9.05111e-07	4.77353	0.146951	0.000178614
HS3ST1	OK	2.29084e-06	4.58308	0.145443	0.000389478
GOPC	OK	3.35424e-06	4.50273	0.14528	0.00052208
TMEM50B	OK	2.94414e-06	4.53036	0.144689	0.000466837
PTTG1	OK	4.76407e-07	4.90114	0.143757	0.000103231
SNX10	OK	4.8313e-06	4.42459	0.143707	0.000702509
CAP1	OK	6.18094e-06	4.37111	0.142848	0.00085382
SIVA1	OK	3.49194e-06	4.49418	0.14257	0.000535964
B2M	OK	1.98521e-06	4.61293	0.142271	0.000353847
ENSBTAG00000046324	OK	4.7266e-06	4.42932	0.142073	0.000696448
H2AFV	OK	4.11495e-06	4.45911	0.141529	0.000622936
SEC63	OK	2.95707e-06	4.52944	0.141424	0.000466837
SVBP	OK	7.28378e-06	4.33513	0.139338	0.000993742
PKMYT1	OK	5.50653e-06	4.39626	0.138086	0.000780162
SNRPB2	OK	9.36773e-06	4.27945	0.137822	0.00124726
POMP	OK	5.87436e-06	4.3822	0.137822	0.000821741
S100A11	OK	2.72967e-06	4.54631	0.137582	0.000450232
PIM3	OK	1.30341e-05	4.20535	0.136184	0.00167488
MGST3	OK	1.0192e-05	4.26064	0.135771	0.00134086
EFHD2	OK	1.52107e-05	4.17029	0.135248	0.00191015
H3F3A	OK	1.7903e-05	4.133	0.133849	0.00213324
RINL	OK	1.57134e-05	4.16287	0.133015	0.00193141
HMGB2	OK	1.51033e-05	4.1719	0.131994	0.00191015
MGAT2	OK	2.92573e-06	4.53169	0.131615	0.000466837
CHD7	OK	2.07156e-05	4.09935	0.13098	0.00236009
MGST1	OK	6.19444e-07	4.84931	0.129774	0.000124463
ENSBTAG00000016347	OK	2.96171e-05	4.01584	0.129438	0.00317766
CD5	OK	4.67612e-06	4.43163	0.128713	0.000696448
STX8	OK	1.88835e-05	4.12073	0.128461	0.00217587
BOLA-DRA	OK	2.70506e-05	4.03716	0.128329	0.00298936
SYNJ1	OK	1.57295e-05	4.16264	0.128222	0.00193141
BTF3	OK	3.21353e-05	3.99656	0.127597	0.00332747
DUT	OK	8.35681e-06	4.3048	0.127399	0.00112623
ITGAL	OK	1.89018e-05	4.12051	0.127235	0.00217587
DPY30	OK	2.92592e-05	4.01871	0.127212	0.00317003
ANXA1	OK	1.05212e-05	4.25353	0.12652	0.00136788
TYROBP	OK	3.82636e-05	3.95502	0.126185	0.0038441
TMED4	OK	4.59062e-05	3.91127	0.125756	0.00445009
BCL2L15	OK	3.22179e-05	3.99595	0.125633	0.00332747
LSM7	OK	4.50396e-05	3.91587	0.1252	0.00440471
KCNK16	OK	4.01349e-05	3.94359	0.124063	0.0039601
RANBP1	OK	6.40178e-05	3.83021	0.123819	0.00584679
NOP14	OK	5.54723e-05	3.86532	0.123276	0.00515147
UBE2H	OK	5.10406e-05	3.88559	0.123201	0.0048625
TXN	OK	1.63972e-05	4.15314	0.12275	0.00199126
SPI1	OK	6.82866e-05	3.81429	0.122615	0.00618553
CD83	OK	3.0122e-05	4.01185	0.12207	0.00320075
MKNK1	OK	2.54402e-05	4.05155	0.122032	0.00283979
LGALS1	OK	2.4326e-05	4.06201	0.121387	0.00274313
RIF1	OK	5.52828e-05	3.86615	0.121286	0.00515147
PDCD2L	OK	3.45986e-05	3.97903	0.121254	0.00350779
HSPH1	OK	4.80611e-05	3.90018	0.120772	0.00461846
ENSBTAG00000004714	OK	7.27827e-05	3.79852	0.120479	0.0065392
PPIA	OK	9.44636e-05	3.73338	0.120062	0.00796884
GSN	OK	0.000101739	3.71466	0.119968	0.00845356
ROMO1	OK	5.96277e-05	3.84765	0.119819	0.00549121
PPM1N	OK	3.21208e-11	6.53352	0.119486	1.86825e-08
MYH9	OK	0.000100116	3.71872	0.119256	0.00838166
PLEKHA5	OK	8.12985e-05	3.771	0.119215	0.00718744
MYO5C	OK	3.93021e-05	3.94862	0.118341	0.00391286
PCNA	OK	9.33245e-05	3.73643	0.118317	0.0079333
RRP1	OK	8.74639e-05	3.75272	0.11823	0.00761074
STK16	OK	0.000106211	3.70377	0.117417	0.00869432
RUNX3	OK	0.000115823	3.68174	0.11684	0.00941151
C3H1orf54	OK	5.41331e-06	4.39997	0.116704	0.000776915
ERH	OK	0.000119748	3.67324	0.116325	0.00952039
RETSAT	OK	1.86094e-05	4.1241	0.116245	0.00217587
PSME2	OK	0.000156445	3.60439	0.115618	0.0116816
CHMP3	OK	0.000166486	3.5882	0.115463	0.0121401
RRM2	OK	0.000126934	3.65833	0.1151	0.0100197
NDUFB1	OK	9.22716e-05	3.73929	0.114592	0.0079046
MARCKS	OK	0.000116832	3.67953	0.114581	0.00942419
DBI	OK	0.000166376	3.58837	0.113726	0.0121401
PREPL	OK	1.79524e-05	4.13237	0.11309	0.00213324
PSMD12	OK	0.000180135	3.5676	0.112996	0.0129265
CSRP1	OK	0.000201416	3.53822	0.112894	0.0140876
LEPROTL1	OK	0.000178194	3.57044	0.11279	0.0128708
CFL1	OK	0.000231399	3.50141	0.11252	0.0154982
MARF1	OK	0.000140251	3.63267	0.112193	0.0106891
MND1	OK	0.00016698	3.58742	0.112184	0.0121401
CLSPN	OK	0.000148039	3.61871	0.112056	0.0112053
CLIC1	OK	0.000198478	3.5421	0.111457	0.0139706
SNRPD2	OK	0.000208834	3.52866	0.111429	0.0142235
NK2B	OK	0.000105429	3.70564	0.111328	0.00869432
COX16	OK	0.000202819	3.53639	0.11116	0.0140966
ENSBTAG00000050510	OK	0.000205024	3.53353	0.110717	0.0141608
NRP1	OK	0.000183506	3.56273	0.110079	0.0130834
HSP90AA1	OK	0.0001379	3.63703	0.109971	0.0105829
UBL3	OK	0.000267477	3.46261	0.109625	0.0173876
LSM5	OK	0.000253743	3.47677	0.109292	0.0166911
ANKRD26	OK	0.000307715	3.42472	0.108323	0.0194318
TNFAIP8L2	OK	0.000253511	3.47702	0.107789	0.0166911
GRN	OK	0.000137574	3.63764	0.107528	0.0105829
MBD3	OK	0.000330573	3.4052	0.107165	0.0205234
FKBP11	OK	0.000378638	3.36796	0.107011	0.0229908
PPP1R9B	OK	0.000188957	3.55505	0.106793	0.0133857
ENSBTAG00000002773	OK	0.000361515	3.38069	0.106732	0.022319
MMP9	OK	0.000207559	3.53028	0.106601	0.0142235
PSMA4	OK	0.000117768	3.6775	0.106358	0.0094308
ATP5MC2	OK	0.000464531	3.31117	0.105696	0.0270186
BTAF1	OK	0.000298444	3.43302	0.105535	0.0189546
LRBA	OK	0.000209794	3.52745	0.105341	0.0142235
C24H18orf32	OK	0.000136651	3.63937	0.105328	0.0105829
FOSL2	OK	2.73948e-05	4.0342	0.105093	0.00299743
PTMS	OK	0.000517518	3.28083	0.10486	0.0288129
SLC10A7	OK	0.000473412	3.30587	0.103842	0.027391
WARS	OK	0.000507874	3.28613	0.1033	0.0284899
C7H5orf63	OK	0.000246013	3.48506	0.103289	0.0163777
TRPM2	OK	1.09538e-07	5.18238	0.103232	2.78581e-05
RBM8A	OK	0.000575833	3.25059	0.10317	0.0313474
BOLA-DQA1	OK	0.000518846	3.2801	0.102965	0.0288129
SLC2A13	OK	0.000313816	3.41938	0.102628	0.0195931
MCM4	OK	0.000412036	3.34458	0.102296	0.0244807
UBR2	OK	0.000229536	3.50357	0.10216	0.0154671
CST3	OK	0.000574361	3.25132	0.101973	0.0313474
ARHGDIB	OK	0.000737832	3.17943	0.101601	0.0368949
DHX15	OK	0.000376464	3.36954	0.101598	0.0229851
INPP5D	OK	0.000565548	3.25571	0.101417	0.0310939
ARPC1B	OK	0.000644425	3.21845	0.10094	0.0335873
NAGA	OK	0.000655398	3.21361	0.100863	0.0336875
SNX3	OK	0.000798822	3.15634	0.100186	0.0388889
MCM2	OK	0.000749801	3.17476	0.100149	0.0373245
ENSBTAG00000039555	OK	0.000694684	3.19685	0.0999096	0.0352154
FAM91A1	OK	3.41343e-05	3.98224	0.0998359	0.00349276
ENSBTAG00000050477	OK	8.0789e-05	3.77256	0.0993997	0.00718744
MAGOHB	OK	0.000833144	3.14405	0.0990464	0.0402077
TUBGCP2	OK	0.000756696	3.1721	0.0989365	0.0374989
TEX30	OK	0.000460552	3.31358	0.0988433	0.0269289
MED9	OK	0.000283731	3.44671	0.09871	0.0182297
UHRF1	OK	0.000776122	3.16473	0.0985422	0.0381197
SRSF9	OK	0.000702549	3.1936	0.098449	0.0353236
MATK	OK	0.000833188	3.14403	0.0981737	0.0402077
CIR1	OK	0.000999634	3.09034	0.0980843	0.0466116
COQ4	OK	0.000424221	3.33649	0.0978764	0.0250699
S100A4	OK	0.000492391	3.29484	0.0974758	0.0281939
WIPF1	OK	0.00108024	3.06724	0.0966833	0.0497408
BTF3L4	OK	0.000996186	3.09137	0.0966739	0.0466116
BRCA2	OK	0.000945513	3.10683	0.0964112	0.0448449
CASD1	OK	0.000791536	3.15901	0.0954033	0.0387047
CD8A	OK	0.000607469	3.23535	0.0949318	0.0324241
DUSP1	OK	0.000158378	3.6012	0.0946555	0.0117465
FANCD2	OK	0.00043567	3.32908	0.0938684	0.0256095
SLC35F5	OK	0.000662584	3.21047	0.093391	0.0338991
MICU1	OK	0.000997604	3.09094	0.0924398	0.0466116
IRGQ	OK	0.000917412	3.11574	0.0924335	0.0436996
POP4	OK	0.000647371	3.21714	0.0919544	0.0335873
MS4A7	OK	0.000258468	3.47182	0.0916114	0.0169014
NUFIP2	OK	0.000703212	3.19333	0.0915393	0.0353236
GPR171	OK	0.00065417	3.21414	0.0910311	0.0336875
ENSBTAG00000053318	OK	0.000771912	3.16632	0.0894415	0.0380821
MFSD2A	OK	0.00050275	3.28898	0.0887891	0.028412
KANK1	OK	3.14387e-05	4.00174	0.0885511	0.00330885
CHTF18	OK	0.00041061	3.34554	0.0883454	0.0244807
WFS1	OK	0.000367549	3.37614	0.087556	0.0225655
CELF1	OK	0.000683961	3.20134	0.0873836	0.0348316
NAIP	OK	0.000128787	3.65461	0.0851884	0.0100938
PCTP	OK	0.000408466	3.34699	0.0843797	0.0244807
HSPA1A	OK	0.000499332	3.2909	0.0803598	0.028412
RIC8B	OK	0.000533865	3.27204	0.0803119	0.0294987
RTL5	OK	0.000868582	3.13184	0.0794242	0.0415528
ENSBTAG00000027770	OK	0.000503914	3.28833	0.0784171	0.028412
STAP1	OK	0.000640575	3.22017	0.0774604	0.0335498
MTFR2	OK	0.00106102	3.0726	0.0757497	0.0490601
RENBP	OK	0.000955056	3.10386	0.0739977	0.0451039
PTPDC1	OK	0.000402881	3.35081	0.0735077	0.0243291
ENSBTAG00000051677	OK	0.000845076	3.13988	0.0699006	0.0406041
ENTPD5	OK	0.000149705	3.61581	0.0687126	0.0112544
TICAM2	OK	8.92201e-05	3.74773	0.0635357	0.0077029
PLEKHH1	OK	0.000289981	3.44082	0.0614384	0.0185236
ZNF140	OK	8.50028e-05	3.75986	0.0586974	0.00745529
DYRK2	OK	0.00101796	3.08494	0.0571691	0.0472666
CLECL1	OK	0.000636245	3.22211	0.0534514	0.0334817
CD55	OK	0.000312147	3.42083	0.0443228	0.0195931
CBX2	OK	0.000277635	3.45257	0.0359668	0.0179424
GRHL1	OK	5.3366e-05	3.87475	0.0291553	0.00504058
MDK	OK	0.000478617	3.3028	0.0155363	0.0275479
HGF	OK	0.000613215	3.23266	-0.000529101	0.0324241
LMAN2L	OK	0.000613215	3.23266	-0.000529101	0.0324241
GLCE	OK	0.000613215	3.23266	-0.000529101	0.0324241
ENSBTAG00000052808	OK	0.000613215	3.23266	-0.000529101	0.0324241
KIF6	OK	0.000613215	3.23266	-0.000529101	0.0324241

## Sheet: (d) DC3prog
gene_name	status	p_value	morans_test_statistic	morans_I	q_value
UHRF1	OK	1.55159e-79	18.8471	0.579128	7.77114e-76
SMC2	OK	3.10387e-74	18.1899	0.575311	7.39259e-71
NEIL3	OK	5.721e-88	19.8481	0.55979	5.73073e-84
RRM2	OK	2.04586e-70	17.7014	0.548055	2.92763e-67
PCLAF	OK	6.11492e-79	18.7744	0.537923	2.04177e-75
PCNA	OK	3.69741e-66	17.1405	0.534399	3.70369e-63
ESCO2	OK	2.73719e-72	17.9427	0.533589	4.56973e-69
SPC24	OK	1.32539e-68	17.4649	0.507362	1.47516e-65
TTK	OK	3.69002e-74	18.1804	0.502889	7.39259e-71
MCM3	OK	8.17829e-49	14.6368	0.463946	6.82683e-46
HMGB2	OK	2.77677e-46	14.235	0.449097	1.85433e-43
MKI67	OK	1.04345e-68	17.4786	0.445119	1.30653e-65
MCM5	OK	1.46673e-45	14.1182	0.444289	9.18262e-43
ZGRF1	OK	1.50677e-44	13.9531	0.43886	8.3852e-42
MYBL2	OK	6.65864e-55	15.5614	0.438186	6.0636e-52
MCM4	OK	4.23116e-43	13.7132	0.432034	2.11918e-40
STMN1	OK	3.01981e-43	13.7377	0.428759	1.59208e-40
TUBA1B	OK	8.33114e-42	13.4953	0.4281	3.62839e-39
BRCA2	OK	2.19294e-42	13.5933	0.425142	1.04603e-39
CEP55	OK	1.05264e-46	14.3027	0.412315	8.11102e-44
FBXO5	OK	3.11528e-42	13.5676	0.411635	1.41845e-39
DNMT1	OK	5.81723e-40	13.1787	0.40651	2.42797e-37
NUSAP1	OK	2.72783e-46	14.2363	0.401732	1.85433e-43
DUT	OK	2.89338e-37	12.7017	0.399923	1.03511e-34
FANCI	OK	8.35875e-40	13.1513	0.399235	3.34918e-37
CLSPN	OK	2.35158e-37	12.7179	0.398181	8.72436e-35
DEK	OK	3.6891e-35	12.3166	0.392541	1.23179e-32
AURKB	OK	8.55312e-45	13.9934	0.382902	5.0398e-42
GMNN	OK	1.43546e-34	12.2065	0.381871	4.49343e-32
HMGB1	OK	1.95625e-33	11.992	0.374111	5.9381e-31
CDC45	OK	6.96793e-37	12.6327	0.360615	2.40682e-34
ACACB	OK	2.96404e-30	11.3696	0.357077	8.24745e-28
TCF19	OK	1.00033e-30	11.464	0.347031	2.86295e-28
FOXM1	OK	1.3392e-34	12.2121	0.336553	4.32733e-32
KNL1	OK	4.1458e-30	11.3402	0.331539	1.12239e-27
LIG1	OK	3.73082e-26	10.5138	0.329088	9.3429e-24
TOP2A	OK	4.60048e-28	10.9205	0.327263	1.18162e-25
DLGAP5	OK	4.92339e-38	12.8395	0.326931	1.89683e-35
CHAF1A	OK	1.27174e-25	10.3976	0.322133	2.96257e-23
E2F8	OK	2.97328e-33	11.9573	0.319331	8.75981e-31
FEN1	OK	2.34146e-24	10.1162	0.315988	4.5989e-22
PTMA.1	OK	1.16469e-23	9.9579	0.314915	2.16051e-21
DCK	OK	8.30144e-25	10.2172	0.312665	1.73241e-22
RFC2	OK	1.51431e-23	9.93176	0.312443	2.75796e-21
ENSBTAG00000051299	OK	1.79677e-24	10.1421	0.3112	3.59965e-22
BARD1	OK	5.86402e-26	10.4711	0.310709	1.43268e-23
NASP	OK	1.12526e-22	9.72979	0.30814	2.0128e-20
IL1B	OK	3.81615e-24	10.0683	0.307048	7.33561e-22
HIST1H3F	OK	4.38042e-28	10.9249	0.303311	1.1547e-25
RPA2	OK	3.45855e-22	9.61491	0.300754	6.07794e-20
KIF15	OK	4.72841e-25	10.2717	0.291389	1.02966e-22
PTTG1	OK	1.36345e-25	10.3909	0.288049	3.10403e-23
RAD51AP1	OK	1.78823e-24	10.1425	0.286799	3.59965e-22
CENPQ	OK	8.81883e-20	9.02704	0.279542	1.40219e-17
MCM10	OK	3.14792e-19	8.88669	0.276385	4.85118e-17
RRM1	OK	8.57894e-19	8.77456	0.275511	1.28262e-16
KIF22	OK	3.88128e-24	10.0666	0.274667	7.33561e-22
H2AFZ	OK	2.82307e-19	8.89878	0.270071	4.41854e-17
CDCA8	OK	7.02284e-26	10.454	0.269456	1.67495e-23
DSN1	OK	1.56295e-18	8.70679	0.269015	2.30236e-16
TRIP13	OK	5.36497e-20	9.08129	0.259517	8.80999e-18
FANCD2	OK	1.80361e-25	10.3642	0.256757	4.01483e-23
CDC6	OK	7.59306e-20	9.04341	0.254632	1.22677e-17
RMI2	OK	1.37398e-16	8.1839	0.253739	1.93848e-14
CSF2RA	OK	1.8608e-20	9.19582	0.252684	3.15926e-18
CENPH	OK	3.21276e-16	8.08097	0.251757	4.34895e-14
CCNA2	OK	6.59111e-25	10.2396	0.251578	1.40475e-22
MCM2	OK	1.36536e-16	8.18466	0.249908	1.93848e-14
MELK	OK	2.13516e-16	8.13064	0.248484	2.92985e-14
CCNE2	OK	5.80754e-21	9.32017	0.24814	1.003e-18
ENSBTAG00000052779	OK	5.21435e-19	8.83042	0.245984	7.91396e-17
RIF1	OK	1.2602e-15	7.91261	0.245385	1.66098e-13
EZH2	OK	8.90659e-16	7.95569	0.24425	1.18956e-13
CBX5	OK	8.76649e-15	7.66754	0.241303	1.12582e-12
CENPK	OK	1.48574e-15	7.8921	0.239755	1.93281e-13
NCAPG	OK	1.54351e-16	8.16988	0.239075	2.1474e-14
RNASEH2A	OK	2.33042e-14	7.54108	0.233213	2.95492e-12
GINS1	OK	3.24843e-14	7.49766	0.232415	4.01722e-12
TK1	OK	8.69078e-14	7.36753	0.231066	1.04886e-11
SHCBP1	OK	2.8245e-20	9.15084	0.230982	4.7155e-18
MCM6	OK	4.05899e-14	7.46839	0.229008	4.9584e-12
CDCA5	OK	1.303e-17	8.46299	0.221337	1.89162e-15
ASF1B	OK	2.29936e-13	7.23666	0.221235	2.67822e-11
PSIP1	OK	2.041e-12	6.93431	0.216454	2.32326e-10
RFC3	OK	2.40122e-12	6.9113	0.214941	2.70259e-10
SMC1A	OK	7.0132e-12	6.75763	0.210862	7.636e-10
LMNB1	OK	7.80542e-12	6.7421	0.210862	8.40719e-10
HDAC8	OK	2.51104e-14	7.53134	0.206984	3.14413e-12
SUZ12	OK	1.92791e-11	6.60951	0.20643	2.01165e-09
NUCKS1	OK	2.50692e-11	6.57052	0.204767	2.58885e-09
BRCA1	OK	5.3139e-12	6.79773	0.204375	5.84938e-10
MSH2	OK	2.61567e-11	6.5642	0.202976	2.64659e-09
PHGDH	OK	6.15433e-13	7.10186	0.202618	7.08597e-11
SMC4	OK	1.82023e-11	6.61802	0.201206	1.93971e-09
KIF11	OK	2.15047e-13	7.24574	0.199361	2.53427e-11
ENSBTAG00000054239	OK	1.89463e-11	6.61209	0.195364	1.99774e-09
SSRP1	OK	1.6254e-10	6.28632	0.195271	1.59624e-08
NCAPG2	OK	2.5937e-11	6.56546	0.193786	2.64659e-09
DIAPH3	OK	1.22285e-13	7.32185	0.192257	1.45825e-11
RSRC1	OK	2.35114e-10	6.22873	0.191763	2.22183e-08
BCL2A1	OK	2.15645e-10	6.24226	0.189675	2.05726e-08
MCM7	OK	2.01727e-10	6.25269	0.189593	1.94298e-08
RBBP7	OK	6.26015e-10	6.07343	0.189246	5.54938e-08
RAD50	OK	3.49784e-10	6.16619	0.188611	3.21448e-08
DHFR	OK	7.38317e-10	6.0469	0.184894	6.48748e-08
NBR1	OK	6.10223e-10	6.07753	0.1842	5.45768e-08
PLAC8B	OK	1.09689e-09	5.98277	0.183098	9.28454e-08
DTYMK	OK	1.77615e-09	5.9038	0.181826	1.43482e-07
TYMS	OK	4.8599e-10	6.11394	0.178981	4.38573e-08
TPX2	OK	1.40832e-10	6.30855	0.178687	1.41072e-08
CENPN	OK	3.38257e-12	6.86253	0.178431	3.7648e-10
TMC8	OK	1.96153e-09	5.88741	0.178316	1.55941e-07
ATAD5	OK	1.37062e-09	5.94639	0.178218	1.11622e-07
FTL	OK	3.75231e-09	5.77922	0.176936	2.9596e-07
SHMT2	OK	7.6105e-09	5.65905	0.175281	5.77534e-07
CDCA7	OK	5.89854e-09	5.70263	0.174575	4.54505e-07
PBK	OK	1.79918e-10	6.27052	0.173727	1.74974e-08
KIF23	OK	2.4532e-10	6.22207	0.173465	2.29661e-08
EIF4EBP1	OK	1.06036e-08	5.60185	0.173317	7.86791e-07
ATAD2	OK	8.08237e-09	5.64872	0.173128	6.0873e-07
TXN	OK	1.87717e-08	5.50203	0.169842	1.36258e-06
RAD51	OK	8.60897e-09	5.63786	0.169064	6.43552e-07
SNRPB	OK	3.15584e-08	5.40974	0.16788	2.25801e-06
WDHD1	OK	1.94427e-08	5.49584	0.167335	1.40113e-06
MIS18BP1	OK	1.5315e-10	6.29556	0.166573	1.51892e-08
RAN	OK	4.17179e-08	5.35954	0.166314	2.92229e-06
PHC2	OK	1.67775e-08	5.5218	0.166206	1.23574e-06
VRK1	OK	4.69744e-08	5.33806	0.165763	3.24512e-06
CENPM	OK	4.11328e-08	5.36209	0.163647	2.9016e-06
ZNF367	OK	5.37893e-09	5.71833	0.161385	4.1768e-07
IPO5	OK	8.78358e-08	5.2234	0.160409	5.82683e-06
PKM	OK	1.25604e-07	5.1568	0.159458	8.06524e-06
TUBB	OK	1.61696e-07	5.10928	0.15781	1.01868e-05
WDR34	OK	3.59401e-08	5.38641	0.157113	2.55328e-06
CDK4	OK	1.1156e-07	5.17897	0.157107	7.25647e-06
SLFN11	OK	4.30909e-10	6.1331	0.155693	3.92401e-08
WDFY3	OK	1.83978e-09	5.89799	0.154831	1.47432e-07
CKS2	OK	7.54992e-08	5.25134	0.154183	5.10997e-06
PSME2	OK	2.18546e-07	5.05205	0.154124	1.35134e-05
ITPK1	OK	3.79469e-09	5.77733	0.154092	2.96964e-07
SLBP	OK	2.35215e-07	5.038	0.154013	1.42797e-05
GBP2	OK	1.7157e-08	5.51787	0.151613	1.25446e-06
ENSBTAG00000052720	OK	7.0459e-09	5.67227	0.151281	5.38769e-07
POFUT1	OK	8.55928e-08	5.22818	0.149977	5.71589e-06
TOP2B	OK	1.57931e-07	5.11373	0.149948	1.00126e-05
SH2D3C	OK	1.36479e-07	5.14122	0.148641	8.70773e-06
BUB1B	OK	7.93139e-08	5.24225	0.147697	5.33213e-06
CABIN1	OK	1.15256e-07	5.17288	0.147629	7.44853e-06
WDR76	OK	2.20335e-07	5.05049	0.147433	1.35404e-05
SSX2IP	OK	1.10299e-09	5.98187	0.14634	9.28454e-08
PEAK1	OK	4.09771e-07	4.93066	0.145584	2.4004e-05
FIGNL1	OK	4.46238e-07	4.91398	0.143874	2.59882e-05
SRP14	OK	6.32571e-07	4.84515	0.143688	3.62084e-05
RFC4	OK	9.59391e-07	4.7618	0.143332	5.399e-05
UFL1	OK	1.17952e-06	4.71995	0.142965	6.38663e-05
PKMYT1	OK	2.00012e-07	5.06895	0.14283	1.24442e-05
CENPP	OK	5.1052e-08	5.32294	0.142596	3.50266e-06
CRTAM	OK	1.64012e-07	5.10659	0.14206	1.02682e-05
CKAP2	OK	6.29766e-07	4.84604	0.141343	3.62084e-05
PRMT9	OK	1.00548e-06	4.75232	0.141108	5.56457e-05
NDRG1	OK	1.59177e-06	4.65861	0.140923	8.43637e-05
SIVA1	OK	1.75691e-06	4.63824	0.140786	9.2141e-05
HERC6	OK	2.28015e-07	5.04394	0.140699	1.3927e-05
NCAPD3	OK	3.44443e-07	4.96447	0.140573	2.04159e-05
FDPS	OK	6.15747e-08	5.28876	0.140056	4.19587e-06
TIMM8B	OK	2.5121e-06	4.56378	0.139854	0.00012971
DNA2	OK	4.24081e-08	5.35657	0.139713	2.95002e-06
SYNE2	OK	1.6234e-06	4.65456	0.139586	8.55874e-05
GINS2	OK	7.5812e-07	4.80908	0.13937	4.31482e-05
MTFR2	OK	3.3335e-10	6.17379	0.139118	3.09182e-08
CCT8	OK	3.18537e-06	4.5137	0.138983	0.000160341
NSD2	OK	1.46482e-06	4.67569	0.13893	7.80482e-05
GABARAPL2	OK	9.99107e-07	4.7536	0.138701	5.56003e-05
PA2G4	OK	3.01849e-06	4.52509	0.138491	0.000153413
POLD3	OK	3.22973e-06	4.51076	0.137954	0.000161761
POLD1	OK	3.03243e-06	4.52412	0.137474	0.000153413
COQ3	OK	1.1026e-06	4.73365	0.137233	6.06853e-05
PAXIP1	OK	2.76044e-06	4.54395	0.136541	0.000141078
SEC61G	OK	3.58309e-06	4.48869	0.136405	0.000175082
AUNIP	OK	1.15302e-06	4.72457	0.136184	6.27706e-05
NCAPH2	OK	3.38228e-06	4.50097	0.135884	0.000167724
PLEKHM1	OK	4.95295e-07	4.8935	0.13467	2.86785e-05
LYAR	OK	4.5936e-06	4.43547	0.134369	0.000216029
CARHSP1	OK	3.57238e-06	4.48933	0.134115	0.000175082
SPAG7	OK	5.73457e-06	4.38744	0.133915	0.000264715
VCPKMT	OK	8.93047e-08	5.22032	0.13382	5.8529e-06
ENSBTAG00000020100	OK	3.37558e-07	4.96839	0.133611	2.02474e-05
DNAJB4	OK	7.826e-07	4.80273	0.133489	4.42899e-05
PIM3	OK	1.41811e-06	4.68234	0.132266	7.59639e-05
SMC3	OK	6.88056e-06	4.34764	0.132164	0.000306323
SOD1	OK	8.69246e-06	4.29607	0.131588	0.000383579
PICALM	OK	6.59342e-06	4.35698	0.130851	0.000296172
NIPBL	OK	4.22512e-06	4.45345	0.130567	0.000202502
CARMIL1	OK	1.23344e-09	5.96363	0.13052	1.01274e-07
BLVRA	OK	9.87313e-06	4.26774	0.129469	0.000426773
TXNIP	OK	4.50282e-06	4.43977	0.129457	0.000213767
POLQ	OK	9.87438e-07	4.75598	0.128733	5.52579e-05
RASGEF1B	OK	3.80259e-07	4.94524	0.128248	2.24062e-05
MGST1	OK	9.88432e-06	4.26749	0.128173	0.000426773
BDH2	OK	9.02755e-06	4.28768	0.128041	0.000393169
CENPB	OK	5.72068e-06	4.38797	0.127876	0.000264715
PRR11	OK	1.21534e-09	5.96605	0.126949	1.00612e-07
C25H7orf26	OK	1.10447e-05	4.24265	0.126886	0.000470784
ENSBTAG00000009656	OK	1.53925e-05	4.16758	0.126818	0.000645134
RABAC1	OK	1.20172e-05	4.22368	0.126444	0.000510068
CNBP	OK	1.8527e-05	4.12512	0.126014	0.00075441
SMC6	OK	1.8355e-05	4.12727	0.124968	0.00075441
DENR.1	OK	4.56605e-06	4.43676	0.124469	0.000215746
OGA	OK	5.641e-06	4.39102	0.124071	0.000262818
FAM111B	OK	1.88683e-05	4.12092	0.124044	0.000765197
CEP350	OK	1.84907e-05	4.12557	0.123824	0.00075441
EP300	OK	3.61326e-06	4.48691	0.123805	0.000175699
UBQLN4	OK	2.19651e-06	4.59187	0.123568	0.000114596
MTERF1	OK	3.36073e-06	4.50232	0.12355	0.000167485
HPF1	OK	2.37463e-05	4.06764	0.123343	0.000943915
LRRC1	OK	2.10653e-05	4.09547	0.123247	0.000847435
CDCA3	OK	1.19242e-09	5.96916	0.122704	9.95372e-08
TOPBP1	OK	1.84247e-05	4.1264	0.122169	0.00075441
CDC7	OK	1.55486e-05	4.16528	0.122146	0.000646268
LHFPL2	OK	6.727e-06	4.35259	0.122099	0.000300823
EXO1	OK	7.33778e-06	4.3335	0.122067	0.000325233
PSMB10	OK	3.25858e-05	3.99326	0.122007	0.00123641
UBE2I	OK	3.70515e-05	3.96271	0.120523	0.00139006
DTL	OK	3.50986e-06	4.49309	0.120411	0.000173193
POLD2	OK	1.96498e-05	4.11156	0.120345	0.000793677
ASRGL1	OK	3.36008e-05	3.98598	0.120226	0.00127011
UBN2	OK	6.27132e-06	4.36794	0.12019	0.000282972
GOLIM4	OK	6.00156e-06	4.37753	0.120165	0.000273262
KNTC1	OK	5.12506e-06	4.41183	0.120051	0.000239896
ZFYVE19	OK	1.24784e-06	4.70848	0.118865	6.72023e-05
POLA2	OK	4.14222e-06	4.4577	0.118561	0.000199484
UBA52	OK	5.39194e-05	3.87224	0.11774	0.00195692
XRCC1	OK	3.62502e-05	3.96793	0.117447	0.00136511
TOB2	OK	4.03516e-05	3.9423	0.117053	0.00150261
EPC2	OK	2.13164e-05	4.09273	0.117027	0.000854104
XDH	OK	4.48775e-05	3.91674	0.116733	0.00165881
POLE3	OK	5.69264e-05	3.859	0.11662	0.00204384
ENSBTAG00000054548	OK	1.36459e-05	4.19496	0.116429	0.000574333
MMS22L	OK	1.81953e-05	4.12928	0.116338	0.000753149
TMPO	OK	5.5228e-05	3.8664	0.11617	0.00199718
MOSPD1	OK	6.18174e-06	4.37108	0.115847	0.000280192
ASH1L	OK	2.51233e-05	4.05448	0.115762	0.000994705
TIMELESS	OK	6.25986e-05	3.83572	0.115103	0.00219248
APPBP2	OK	5.36805e-05	3.87332	0.114398	0.00195534
SERBP1	OK	8.66694e-05	3.755	0.114349	0.00289389
ASMTL	OK	6.87758e-05	3.81253	0.114286	0.00237561
CCDC88C	OK	3.16432e-05	4.00021	0.113735	0.00120521
ETV6	OK	7.34302e-05	3.79632	0.113698	0.00252766
RNASEH2C	OK	8.55432e-05	3.75828	0.113661	0.00288514
SNX17	OK	8.74745e-05	3.75269	0.113563	0.00290143
ECT2	OK	5.10133e-05	3.88572	0.112844	0.0018718
BOLA-DQA1	OK	9.51898e-05	3.73145	0.112412	0.00308581
ZNF217	OK	2.26142e-05	4.07901	0.112351	0.000902494
RABGGTB	OK	8.92405e-05	3.74768	0.112319	0.00294053
DMC1	OK	2.59436e-05	4.04696	0.112262	0.00102314
TBC1D9	OK	5.77662e-05	3.85542	0.111921	0.00205193
BUB1	OK	2.73738e-05	4.03438	0.1118	0.00107531
CD40	OK	9.34593e-05	3.73607	0.111735	0.00305942
CBX3.1	OK	0.000116736	3.67974	0.111437	0.00370046
RANBP9	OK	4.47065e-06	4.44131	0.111392	0.00021325
HSPB1	OK	0.000120011	3.67268	0.111148	0.00379227
ERBIN	OK	6.36602e-05	3.83159	0.111132	0.0022175
COX5B	OK	0.000121282	3.66999	0.111024	0.00382039
DGCR2	OK	4.79029e-05	3.90098	0.110756	0.00176413
ZNF705A	OK	5.82111e-06	4.38418	0.1106	0.000267477
RELCH	OK	1.01578e-05	4.26139	0.109742	0.000436061
MARCKS	OK	7.80783e-05	3.78107	0.109514	0.00266932
TNK2	OK	5.33353e-05	3.8749	0.109481	0.00194985
MSN	OK	0.00014941	3.61632	0.109229	0.00448097
HAUS8	OK	0.000127281	3.65763	0.109225	0.00393512
AASS	OK	5.57291e-05	3.86419	0.109082	0.00200805
BAZ2A	OK	8.80447e-05	3.75106	0.109049	0.0029107
SLC5A6	OK	1.12195e-06	4.73012	0.108679	6.14128e-05
FGD2	OK	0.000148977	3.61707	0.108618	0.00448097
TCEA1	OK	0.000145568	3.62306	0.10812	0.00440531
TUBG1	OK	5.91167e-05	3.84976	0.108076	0.00208511
MFSD6L	OK	4.23299e-05	3.93081	0.108023	0.00157044
VASH1	OK	0.000143224	3.62726	0.107996	0.0043607
MIF	OK	0.000170434	3.58208	0.107923	0.005051
MRI1	OK	0.000151756	3.61228	0.107655	0.00453772
PCED1A	OK	8.25897e-05	3.76706	0.107627	0.00280441
RAB21.1	OK	9.40728e-05	3.73442	0.107132	0.00306947
PPP1R9A	OK	8.64993e-05	3.7555	0.10692	0.00289389
DZIP1	OK	0.000141271	3.6308	0.10682	0.00432756
PSAT1	OK	0.000124237	3.66383	0.106638	0.00388351
NUP214	OK	0.000157111	3.60328	0.106637	0.00468388
CFAP97	OK	0.000144792	3.62444	0.106321	0.00439511
IDO1	OK	3.43793e-07	4.96484	0.10632	2.04159e-05
ZFC3H1	OK	5.85105e-05	3.85228	0.106207	0.00207102
EIF4E2	OK	0.000200476	3.53946	0.106093	0.00580394
IL18	OK	0.000142575	3.62843	0.105843	0.00435419
COX7B	OK	0.000206773	3.53128	0.105736	0.00595186
UBD	OK	6.79885e-05	3.81537	0.105707	0.00235654
CD1D	OK	0.000149349	3.61643	0.105689	0.00448097
H2AFJ	OK	0.000210813	3.52616	0.105672	0.00603346
TRPM7	OK	0.000179372	3.56871	0.105456	0.00526913
E2F1	OK	0.000130274	3.65166	0.105406	0.00401524
ENSBTAG00000025219	OK	2.70155e-06	4.5485	0.105385	0.000138776
NUDT16	OK	0.000208133	3.52955	0.105383	0.00597383
CDK19	OK	0.000140168	3.63282	0.105367	0.00430695
PSAP	OK	0.000220485	3.51427	0.105193	0.0062923
IVNS1ABP	OK	0.000256107	3.47429	0.104896	0.00712868
PAN2	OK	1.5493e-05	4.1661	0.104835	0.000646268
LCP2	OK	5.7678e-05	3.85579	0.10459	0.00205193
CMC2	OK	0.000204139	3.53467	0.104579	0.00589297
ANXA3	OK	0.000265782	3.46432	0.104453	0.00731412
ARMCX3	OK	7.4647e-05	3.79224	0.10424	0.00256075
ITGAD	OK	0.000110022	3.69482	0.103971	0.00352105
ATP1A1	OK	0.000124888	3.66249	0.103856	0.00388512
MCL1	OK	0.000275233	3.45491	0.103749	0.00755346
FKBP4	OK	0.000292993	3.43802	0.103547	0.00788953
PFN1	OK	0.000298807	3.4327	0.103475	0.00802452
ZWINT	OK	0.000185312	3.56016	0.103083	0.00539614
CENPS	OK	0.000254586	3.47588	0.103054	0.00712868
MAP3K2	OK	3.99362e-05	3.94478	0.103003	0.00149269
JPT1	OK	0.000303943	3.42807	0.102952	0.00814062
IMPDH2	OK	0.000258704	3.47158	0.102943	0.00717373
BOLA-DRA	OK	0.00031188	3.42107	0.102928	0.00830879
NOD2	OK	7.90795e-05	3.7779	0.102905	0.00269435
RBL1	OK	0.000223641	3.51049	0.102832	0.00636423
BCKDHB	OK	0.00010385	3.70946	0.10269	0.0033557
PHACTR2	OK	0.000185194	3.56033	0.102675	0.00539614
GIGYF2	OK	0.000181799	3.56519	0.102542	0.00532481
NDUFB1	OK	0.000330138	3.40556	0.102481	0.00867977
BIN1	OK	0.000346401	3.39241	0.102129	0.00890234
ACAA1	OK	0.000343363	3.39482	0.102031	0.00890234
CORO1B	OK	0.000290683	3.44016	0.102004	0.00784844
EVI5L	OK	0.000105162	3.70628	0.101785	0.00338063
POLA1	OK	0.00034838	3.39085	0.101567	0.00890234
GBP5	OK	5.90984e-06	4.38089	0.101537	0.000270314
CENPX	OK	0.000365133	3.37796	0.101139	0.00921293
CERS1	OK	1.04532e-09	5.9906	0.101002	8.94956e-08
LYN	OK	0.000346754	3.39213	0.100571	0.00890234
HSP90AA1	OK	0.000430863	3.33217	0.100319	0.0105258
KCTD3	OK	0.000315583	3.41786	0.10007	0.00836294
PALB2	OK	0.000282481	3.4479	0.0998179	0.00766832
DTX1	OK	3.99381e-06	4.46552	0.0997867	0.000193266
CEP120	OK	8.45388e-05	3.76123	0.0996924	0.00286089
PARG	OK	0.000112029	3.69022	0.0996403	0.00357387
KIF20B	OK	0.000255564	3.47486	0.099265	0.00712868
TPT1	OK	0.000483988	3.29967	0.0989133	0.0115084
TYROBP	OK	0.000476917	3.3038	0.0987618	0.0114289
TMBIM6	OK	0.000470606	3.30753	0.0986772	0.0113047
LAP3	OK	0.000388876	3.36059	0.0986483	0.00966594
ZFYVE26	OK	0.000114411	3.68487	0.098472	0.00363826
DOCK11	OK	0.000313597	3.41957	0.0983915	0.00833237
NEK2	OK	1.02301e-09	5.99411	0.0983367	8.83403e-08
SLF1	OK	0.000400771	3.35226	0.0983025	0.0099124
SUMO2	OK	0.000448593	3.32093	0.0983015	0.0108803
ENSBTAG00000047432	OK	0.000280631	3.44968	0.0981126	0.0076388
ADCY4	OK	0.000384255	3.36389	0.0980208	0.00958345
CCDC34	OK	0.000329181	3.40636	0.0979777	0.00867739
EHBP1L1	OK	0.00048598	3.29852	0.0977993	0.0115084
UBA1	OK	0.000512364	3.28365	0.0973362	0.0120196
KIF18A	OK	0.000348135	3.39104	0.0973184	0.00890234
MED13L	OK	0.000248506	3.48236	0.097193	0.00699238
DYRK1A	OK	0.000431877	3.33151	0.0970482	0.0105258
PAICS	OK	0.000614735	3.23195	0.096975	0.0138378
SREBF2	OK	0.000307951	3.42451	0.0969066	0.00822598
TOMM40	OK	0.000574913	3.25104	0.0968458	0.0130884
SFRS18	OK	0.000519808	3.27958	0.0966908	0.0121373
PRMT7	OK	0.000515488	3.28193	0.0965642	0.0120646
ARRB1	OK	0.000585161	3.24602	0.0965386	0.0132852
DNASE1L1	OK	0.000232871	3.49972	0.0963126	0.00658945
PLEKHO1	OK	0.000105297	3.70596	0.0961657	0.00338063
THOC3	OK	0.000409719	3.34614	0.0957266	0.0101088
HELLS	OK	0.000494274	3.29377	0.0957197	0.0116498
DNAJC9	OK	0.000191874	3.55101	0.0956954	0.00557103
HIRIP3	OK	0.000549244	3.26401	0.0956794	0.0126478
ARID1A	OK	0.000538322	3.26969	0.0956764	0.0124535
MED13	OK	0.000541903	3.26782	0.0954186	0.0125075
P4HB	OK	0.000792895	3.15851	0.0950641	0.0170438
RPA3	OK	0.000684097	3.20128	0.0947647	0.0150607
CALU	OK	0.000721524	3.1859	0.0945454	0.0157462
KMT2A	OK	0.000277045	3.45315	0.0943183	0.00758239
SLC25A5	OK	0.000855475	3.1363	0.0942571	0.0183104
NRM	OK	0.000699498	3.19486	0.0942339	0.0153323
RNASEH2B	OK	0.000553223	3.26196	0.0939358	0.0127102
ZNF592	OK	0.00055729	3.25988	0.0937474	0.0127743
BHLHE40	OK	0.000741477	3.178	0.0933974	0.0160766
PGLYRP2	OK	6.04925e-05	3.84412	0.0931884	0.00212615
ENY2	OK	0.000630876	3.22454	0.0931639	0.0141266
MATR3	OK	0.000992296	3.09253	0.0930113	0.0205368
RNF144B	OK	0.000647727	3.21698	0.0929632	0.0143864
DBI	OK	0.000919404	3.1151	0.092904	0.0193888
COG4	OK	0.00048097	3.30143	0.0927836	0.0114985
PSEN2	OK	0.000124449	3.66339	0.0924606	0.00388351
PDS5A	OK	0.000631798	3.22412	0.0923473	0.0141266
ABR	OK	0.000718334	3.18718	0.0922472	0.0157108
ARGLU1	OK	0.000965574	3.10062	0.0921656	0.0201503
TMEM65	OK	0.000744718	3.17673	0.092093	0.016112
SPEN	OK	0.00046232	3.31251	0.0920921	0.0111434
HSF1	OK	0.000586209	3.24551	0.091984	0.0132852
ARHGAP30	OK	0.000630336	3.22479	0.0919772	0.0141266
ABCA3	OK	0.000531518	3.27329	0.0918717	0.0123246
NDUFA7	OK	0.00107364	3.06907	0.0916319	0.0219035
TUBB4B	OK	0.000961782	3.10179	0.0916059	0.0201131
SGO1	OK	0.000353045	3.3872	0.0915377	0.0089986
ECI1	OK	0.00077217	3.16622	0.0913782	0.0166699
YBX1	OK	0.00122563	3.02929	0.0909789	0.0243112
TRIM28	OK	0.00114655	3.04939	0.0909454	0.0230622
ATP11C	OK	0.000358796	3.38277	0.0908611	0.00912197
TMEM30A	OK	0.000906652	3.11922	0.0908533	0.0193023
SMUG1	OK	8.81294e-06	4.29302	0.0904296	0.000385499
AUTS2	OK	8.81294e-06	4.29302	0.0904296	0.000385499
ANKRD13C	OK	1.01865e-05	4.26076	0.090388	0.000436061
DGKD	OK	0.000378854	3.3678	0.0902611	0.00948745
C29H11orf24	OK	0.00116335	3.04501	0.0899861	0.0233533
RAP2B	OK	0.00111819	3.0569	0.0898942	0.0226739
ENSBTAG00000001143	OK	0.00117001	3.0433	0.0898464	0.0234399
SRRM2	OK	0.000489805	3.29632	0.0897956	0.0115717
MIIP	OK	0.000261754	3.46843	0.0896406	0.00722312
YDJC	OK	0.000361389	3.38079	0.0895785	0.0091415
HSPA8	OK	0.00123232	3.02765	0.0895497	0.0243474
ENSBTAG00000045914	OK	0.00112932	3.05393	0.0895053	0.0228073
CDK17	OK	0.000668914	3.20774	0.0894257	0.0147914
C3H1orf50	OK	0.000910234	3.11806	0.0892371	0.0193174
PCNX1	OK	0.000384601	3.36365	0.0891294	0.00958345
FAM72A	OK	9.45415e-05	3.73317	0.0890182	0.00307475
GRN	OK	0.00105854	3.0733	0.0889989	0.0216839
ZNF740	OK	0.000256197	3.47419	0.0889741	0.00712868
MTMR12	OK	0.0001743	3.57622	0.0887764	0.00513518
BIRC3	OK	0.00120127	3.03535	0.0886077	0.0238752
FAM20C	OK	0.000462777	3.31223	0.0885914	0.0111434
PDAP1	OK	0.00142007	2.98453	0.0884656	0.0271985
C8G	OK	0.000907596	3.11891	0.0884211	0.0193023
VAPA	OK	0.00112548	3.05495	0.0883815	0.0227756
ENSBTAG00000052566	OK	1.32316e-05	4.20195	0.0883467	0.000559243
MAST3	OK	0.000915274	3.11643	0.0883235	0.0193424
MMAB	OK	0.000914416	3.11671	0.0883082	0.0193424
ENSBTAG00000048782	OK	0.0015365	2.96034	0.0882599	0.0289306
DNAJB1	OK	0.0013094	3.00927	0.0882346	0.0255179
CTDSP2	OK	0.0012892	3.01398	0.088218	0.0252226
GTF3C1	OK	0.000511777	3.28397	0.0881168	0.0120196
PUM1	OK	0.00138426	2.99234	0.0880052	0.0266144
BLOC1S1	OK	0.00147538	2.97282	0.0877894	0.0280937
ATF7IP	OK	0.00110388	3.06076	0.0877792	0.0224491
LCORL	OK	0.00059835	3.23967	0.0876587	0.0134993
KCNK6	OK	0.00131602	3.00773	0.0874948	0.0255544
PTPN1	OK	0.00145966	2.97611	0.0874779	0.0279035
PHKA2	OK	0.000569218	3.25387	0.087375	0.0129883
BCAS2	OK	0.00130451	3.0104	0.0872269	0.0254722
ATP5MC1	OK	0.00138913	2.99126	0.0870671	0.0266568
SNAPC5	OK	0.00107146	3.06967	0.0870207	0.0219035
PACSIN3	OK	0.000126897	3.6584	0.0869406	0.00393512
ZBTB6	OK	0.0005603	3.25836	0.0869371	0.012814
SLX4	OK	0.000650322	3.21584	0.0868187	0.0144121
PTEN	OK	0.00119158	3.03779	0.0865348	0.0238107
RFT1	OK	0.000378738	3.36788	0.0862766	0.00948745
RFC5	OK	0.00159904	2.94803	0.0860994	0.0298756
ADCY8	OK	2.343e-06	4.57838	0.0860612	0.000121605
RB1CC1	OK	6.37557e-05	3.83122	0.0859414	0.0022175
MAPK1	OK	0.0012383	3.02619	0.0858517	0.0244174
XRCC4	OK	0.00103607	3.07969	0.0857624	0.0212669
POLN	OK	3.10709e-05	4.00453	0.0857536	0.00118793
CSGALNACT1	OK	3.10709e-05	4.00453	0.0857536	0.00118793
PTRH1	OK	3.1053e-05	4.00466	0.0857486	0.00118793
PHLDA2	OK	3.1053e-05	4.00466	0.0857486	0.00118793
NSD1	OK	0.000525417	3.27655	0.0856441	0.0122398
ENSBTAG00000052570	OK	0.000278108	3.45211	0.0855079	0.00759075
LRRK2	OK	0.00167277	2.93407	0.0853827	0.0305568
ENSBTAG00000038921	OK	2.93303e-05	4.01813	0.0851611	0.0011432
SF3B1	OK	0.00137676	2.99399	0.0851045	0.0265723
CCND1	OK	0.00148083	2.97169	0.0850864	0.0280937
WDR3	OK	0.00128216	3.01565	0.0850221	0.0251664
C27H4orf47	OK	0.000482989	3.30025	0.085014	0.0115084
PTMA	OK	0.00198649	2.8803	0.0850078	0.03491
FDX1	OK	0.0021794	2.85096	0.0849208	0.037446
YTHDC1	OK	0.00200666	2.87711	0.0847968	0.0351411
EEF1A1	OK	0.00214095	2.85661	0.0847834	0.0368486
ADORA2B	OK	0.00033228	3.4038	0.0847665	0.00871321
PLEKHM2	OK	0.00098864	3.09362	0.0847504	0.0205035
ZFX	OK	0.0010341	3.08026	0.0846636	0.0212669
DLAT	OK	0.00150028	2.96768	0.0846409	0.0283554
LDHA	OK	0.00227443	2.83736	0.0845949	0.0386807
CDCA7L	OK	0.00196368	2.88394	0.0844927	0.0346829
CCL17	OK	2.53245e-07	5.02384	0.0844884	1.52817e-05
TRMT2A	OK	0.00188784	2.89632	0.0844496	0.0338292
TGFBR1	OK	2.75887e-05	4.03254	0.0843489	0.00107952
C15H11orf58	OK	0.00236066	2.82546	0.0841937	0.0397425
SETMAR	OK	0.000485085	3.29904	0.0840558	0.0115084
WBP11	OK	0.00221434	2.8459	0.0840087	0.0379163
FAM217B	OK	8.65062e-05	3.75548	0.0836208	0.00289389
MYL6	OK	0.00253852	2.8021	0.0834121	0.0423102
AIMP1	OK	0.00224607	2.84136	0.0834016	0.0383286
CPSF4	OK	0.00201481	2.87583	0.0833937	0.035179
TLN1	OK	0.00197328	2.8824	0.0832721	0.0347387
GPS2	OK	0.00235399	2.82636	0.0830723	0.0396969
ABHD4	OK	0.000371196	3.37343	0.0829785	0.0093424
ENSBTAG00000054388	OK	0.000122241	3.66797	0.0827537	0.00383851
NLRP1	OK	0.000724911	3.18454	0.0826878	0.0157857
SFXN1	OK	0.00174658	2.92064	0.0826268	0.0316947
PRPF4B	OK	0.00233816	2.82852	0.0825045	0.0394964
F13A1	OK	0.00196081	2.8844	0.0823951	0.0346829
HELB	OK	0.00153352	2.96094	0.0823457	0.0289289
RNF181	OK	0.00201685	2.87551	0.0821844	0.035179
SPC25	OK	0.00193869	2.88797	0.0821249	0.0344936
YWHAH	OK	0.00286799	2.7625	0.0820993	0.0461551
AOPEP	OK	0.00126752	3.01913	0.082093	0.0249444
PPAT	OK	0.00279273	2.77117	0.082024	0.0452667
VPS13C	OK	0.00275312	2.77582	0.0818373	0.0447694
ATP6V1C1	OK	0.00259497	2.795	0.0818108	0.0431074
USP1	OK	0.00268369	2.78412	0.081708	0.0439233
PSMC3IP	OK	0.000698288	3.19536	0.0815693	0.0153323
TMED3	OK	0.00261206	2.79288	0.0814506	0.0432479
ARHGAP5	OK	0.00190917	2.89279	0.0813925	0.0340894
RCL1	OK	0.00196665	2.88346	0.08118	0.0346829
BRD9	OK	0.00159782	2.94826	0.0811513	0.0298756
TGFBI	OK	0.00267176	2.78556	0.0807888	0.0438738
ENSBTAG00000054870	OK	0.00270723	2.78128	0.0805907	0.0441666
METTL16	OK	0.00281282	2.76884	0.080556	0.0455186
GSTT1	OK	0.00301226	2.74644	0.0805304	0.0475928
MGC152281	OK	0.000340839	3.39684	0.0803283	0.00886802
CCR1	OK	0.000411661	3.34483	0.0803247	0.0101317
MYSM1	OK	0.00213189	2.85796	0.0802203	0.0368191
BCKDK	OK	0.00295223	2.75304	0.0798931	0.0467719
ATAD2B	OK	0.00285277	2.76424	0.0797686	0.0460164
XPNPEP1	OK	0.00289771	2.75914	0.079681	0.0463261
ENSBTAG00000000964	OK	0.00289972	2.75891	0.0796779	0.0463261
PI4K2B	OK	0.00190011	2.89429	0.0796163	0.0339882
HSPA1A	OK	0.00315059	2.73168	0.0795827	0.0492347
PIK3CG	OK	0.00175771	2.91866	0.0795826	0.0317816
EXOSC2	OK	0.00161054	2.94581	0.0795268	0.0299866
N4BP1	OK	0.00202287	2.87457	0.079184	0.035179
ZNF608	OK	0.0026166	2.79232	0.0789234	0.0432517
C20H5orf22	OK	8.20436e-10	6.02987	0.0787886	7.14636e-08
SNX9	OK	0.00185108	2.90248	0.078771	0.0332299
ZEB2	OK	0.00294798	2.75351	0.0787539	0.0467719
RUNX2	OK	0.00288981	2.76003	0.0786857	0.0463156
VEZF1	OK	0.0030392	2.74352	0.078668	0.0479427
VPS39	OK	0.0026713	2.78562	0.078087	0.0438738
CCDC57	OK	0.000172256	3.5793	0.0780261	0.00508994
TRAPPC1	OK	0.00209653	2.86326	0.0780184	0.0363338
CCNG2	OK	0.000982549	3.09546	0.0778931	0.0204195
TNRC6A	OK	0.00052866	3.27481	0.0777995	0.0122867
CRY1	OK	0.00200394	2.87754	0.0777909	0.0351411
AHR	OK	0.00316116	2.73058	0.0777291	0.049323
ODF2	OK	0.00214092	2.85662	0.0777089	0.0368486
HS3ST1	OK	0.000931246	3.11133	0.0774234	0.0195972
NPC1	OK	0.000840542	3.14146	0.0773533	0.0180293
NCEH1	OK	0.00282929	2.76694	0.0773448	0.0457112
ZDHHC6	OK	0.00305536	2.74178	0.0772555	0.0481219
TTC5	OK	0.00243898	2.81498	0.0772534	0.0408549
DAAM1	OK	0.00157114	2.95346	0.0772351	0.0295275
MTMR4	OK	0.00310647	2.73633	0.0772177	0.0488501
BCNT2	OK	0.00266822	2.78599	0.0770634	0.0438738
SCAPER	OK	0.00313021	2.73382	0.0770562	0.0490118
HSPBAP1	OK	0.00230365	2.83328	0.0766374	0.0390451
BIRC6	OK	0.000347832	3.39128	0.0765167	0.00890234
ENSBTAG00000048612	OK	9.2393e-05	3.73896	0.0764087	0.00303443
CDC20	OK	0.00173514	2.92268	0.0763538	0.0316017
TROAP	OK	0.00278582	2.77198	0.0762836	0.0452279
GALNT12	OK	0.00137566	2.99424	0.0762633	0.0265723
RHOQ	OK	0.00131637	3.00765	0.0761672	0.0255544
FICD	OK	0.000169799	3.58306	0.0758413	0.00504711
NDC80	OK	0.000953111	3.10447	0.0757863	0.0199735
MCRIP2	OK	0.00294807	2.7535	0.0757859	0.0467719
ADD1	OK	0.00119431	3.0371	0.0757165	0.0238107
CDK13	OK	0.00287558	2.76164	0.0755653	0.0461613
STX17	OK	0.00250012	2.80702	0.0755177	0.0418091
CENPW	OK	0.00173998	2.92182	0.0754772	0.0316323
FAAP20	OK	0.00312433	2.73444	0.0753553	0.0490118
CEP162	OK	0.00202056	2.87493	0.0749325	0.035179
JAKMIP3	OK	0.000636029	3.22221	0.074734	0.0141895
EPN2	OK	0.00110486	3.06049	0.0746703	0.0224491
DAPK1	OK	0.00196209	2.88419	0.0738558	0.0346829
KDM7A	OK	0.00252907	2.80331	0.0735324	0.0422228
EP400	OK	0.00287058	2.76221	0.0734758	0.0461551
CENPO	OK	0.00191851	2.89126	0.0733652	0.0341953
RAB11FIP4	OK	0.000676017	3.2047	0.0733274	0.0149156
PACRGL	OK	0.000776745	3.1645	0.0732659	0.0167326
NEDD4	OK	0.00268793	2.7836	0.0729621	0.0439233
ZBED5	OK	0.00261008	2.79312	0.0725966	0.0432479
ILF3	OK	0.00258425	2.79634	0.0718132	0.0430007
RDM1	OK	0.00194774	2.8865	0.071762	0.0345931
SNX30	OK	0.000441956	3.32509	0.0717518	0.0107453
PLCL2	OK	0.00167472	2.9337	0.0714008	0.0305568
SNX22	OK	0.000339922	3.39758	0.0712663	0.00886719
CCDC191	OK	8.73051e-05	3.75317	0.0712229	0.00290143
XYLT2	OK	0.00228882	2.83534	0.0706146	0.0388595
ZFAND3	OK	5.76019e-05	3.85611	0.0703835	0.00205193
IL4I1	OK	0.00227067	2.83789	0.0698788	0.0386807
MYCBPAP	OK	0.000454709	3.31715	0.0695865	0.011002
NUF2	OK	0.00292387	2.7562	0.0695014	0.0465635
CHD6	OK	0.00182513	2.9069	0.069263	0.0328228
TRAF4	OK	0.000970548	3.0991	0.0692149	0.020212
TTC26	OK	0.000429252	3.33321	0.0688338	0.0105258
ENSBTAG00000052977	OK	0.000398518	3.35382	0.0687414	0.00988107
RTN4IP1	OK	0.00119565	3.03677	0.0682733	0.0238107
ERN1	OK	0.000259248	3.47101	0.067471	0.00717373
PIK3R3	OK	0.000339875	3.39762	0.0671788	0.00886719
PLXNB2	OK	0.00295564	2.75266	0.0668834	0.0467719
KIF4A	OK	8.93975e-08	5.22013	0.0667771	5.8529e-06
ZNF667	OK	0.00035985	3.38196	0.066065	0.0091256
ENSBTAG00000050156	OK	0.00220432	2.84734	0.0654072	0.0378094
ENSBTAG00000053762	OK	0.000946809	3.10643	0.0648263	0.019883
ENSBTAG00000045673	OK	0.000879137	3.12829	0.063652	0.0187768
ENSBTAG00000016502	OK	0.000737312	3.17963	0.0633791	0.0160209
CD69	OK	0.000430876	3.33216	0.0621919	0.0105258
CHD1	OK	0.0018223	2.90739	0.061723	0.0328228
ENSBTAG00000030592	OK	0.00147802	2.97227	0.0614587	0.0280937
POLG	OK	0.00147802	2.97227	0.0614587	0.0280937
CCDC92	OK	0.00313143	2.73369	0.0613179	0.0490118
AOC1	OK	0.00157824	2.95207	0.0611319	0.0296053
ENSBTAG00000054322	OK	0.000319061	3.41487	0.0602185	0.00843281
C15orf65	OK	3.03117e-05	4.01037	0.0601543	0.00117687
C1QC	OK	0.00165888	2.93665	0.0593623	0.0303785
COLEC12	OK	0.0016491	2.93848	0.0584414	0.0302549
TSPEAR	OK	0.00164912	2.93848	0.0584387	0.0302549
ADAMTSL5	OK	0.00164912	2.93848	0.0584387	0.0302549
RAB20	OK	0.00164912	2.93848	0.0584387	0.0302549
MSC	OK	0.00164912	2.93848	0.0584387	0.0302549
SEMA7A	OK	0.00164912	2.93848	0.0584387	0.0302549
ENSBTAG00000049114	OK	0.00164912	2.93848	0.0584387	0.0302549
ENSBTAG00000054668	OK	0.000236649	3.49543	0.0571209	0.00667749
ZSCAN29	OK	0.00292079	2.75654	0.0567291	0.0465635
LDLR	OK	0.0016016	2.94753	0.0556109	0.0298756
NKG7	OK	0.00242499	2.81683	0.0543844	0.0406887
C1QA	OK	0.00222001	2.84508	0.0543797	0.0379486
ENSBTAG00000048974	OK	0.00163966	2.94026	0.0542072	0.0302549
FBRSL1	OK	0.00271896	2.77988	0.0532814	0.0442859
C7H19orf67	OK	0.00267706	2.78492	0.0525608	0.0438889
P3H4	OK	0.00113996	3.05112	0.0523506	0.0229757
HMGB3	OK	0.00022504	3.50883	0.0511207	0.0063859
CSRNP1	OK	0.00233537	2.82891	0.050463	0.0394964
OPTN	OK	0.00028993	3.44086	0.0485929	0.00784844
ITGAE	OK	0.00205581	2.86947	0.0448614	0.0356898
DVL1	OK	0.000597705	3.23997	0.0446538	0.0134993
TMEM184C	OK	0.00175691	2.9188	0.0432293	0.0317816
TMEM176B	OK	0.00149301	2.96917	0.0381191	0.0282712
TMEM38B	OK	0.00264495	2.78883	0.0380982	0.0436482
CITED4	OK	0.00241891	2.81764	0.0368081	0.0406547
ENSBTAG00000054259	OK	0.00211185	2.86095	0.0349979	0.0365361
PLA2G2D4	OK	0.0017624	2.91783	0.031672	0.031809
SMOC1	OK	0.00134528	3.00104	0.0309832	0.0260651
DEFB4A	OK	0.00137978	2.99332	0.0293947	0.0265793
CYP2R1	OK	0.00103523	3.07994	0.0276931	0.0212669
ZNF389	OK	0.00101541	3.08569	0.0276627	0.0209719
LAP	OK	0.00122985	3.02826	0.0269678	0.0243466
SELENBP1	OK	0.00128382	3.01525	0.0236296	0.0251664
ENSBTAG00000052646	OK	0.000646069	3.21772	0.0209479	0.0143815
TSPAN7	OK	0.000346536	3.39231	0.0106487	0.00890234

## Sheet: (e) infcDC2 
gene_name	status	p_value	morans_test_statistic	morans_I	q_value
ABL1	OK	7.47067e-31	11.4892	0.538871	3.73422e-27
IGIP	OK	4.25293e-25	10.2819	0.487433	1.41722e-21
PEX12	OK	5.00172e-41	13.3626	0.474782	5.00022e-37
CD83	OK	1.48166e-19	8.97007	0.469914	2.11603e-16
BTG1	OK	3.83865e-20	9.11765	0.461194	6.39583e-17
HSPA5	OK	6.57337e-22	9.54859	0.456479	1.31428e-18
KLC2	OK	3.88735e-17	8.33462	0.353109	4.31798e-14
MATN2	OK	1.14366e-24	10.1861	0.348341	2.85828e-21
H2B.5	OK	2.14015e-15	7.84644	0.341032	1.78292e-12
BIRC3	OK	9.39194e-12	6.71518	0.339196	5.52302e-09
TRAF1	OK	8.69253e-11	6.38282	0.316939	4.34496e-08
BCL2A1	OK	2.68842e-12	6.89525	0.313296	1.67976e-09
PVR	OK	1.70921e-10	6.27851	0.312195	8.13667e-08
NFKBIA	OK	2.68759e-10	6.20774	0.311581	1.16817e-07
TIMM10B	OK	2.47637e-13	7.22659	0.303893	1.86461e-10
TNFAIP3	OK	2.49899e-11	6.571	0.301183	1.38791e-08
GPSM3	OK	4.9434e-11	6.46867	0.296422	2.60101e-08
PLEK	OK	3.92575e-10	6.1479	0.292393	1.56983e-07
DDX6	OK	1.68078e-08	5.52148	0.28056	5.60093e-06
NFKBID	OK	6.97464e-09	5.67401	0.275142	2.58242e-06
CYP2S1	OK	2.20545e-08	5.47356	0.272531	7.11221e-06
RDX	OK	1.04365e-08	5.60461	0.263275	3.72619e-06
GJB2	OK	5.37523e-09	5.71844	0.256431	2.06678e-06
TMEM129	OK	1.08922e-07	5.18343	0.243742	3.20264e-05
PLBD1	OK	8.83272e-07	4.77845	0.242328	0.000200684
NR4A3	OK	2.89839e-07	4.99787	0.241908	7.06712e-05
ST14	OK	5.2808e-08	5.31679	0.241524	1.64975e-05
NOL12	OK	2.53975e-07	5.02328	0.238151	6.68156e-05
PLAU	OK	3.15069e-07	4.98174	0.238094	7.4994e-05
MARCKS	OK	1.54199e-06	4.66515	0.235571	0.00031145
ZNF614	OK	7.17902e-08	5.26061	0.235186	2.17481e-05
KCNK16	OK	2.52024e-07	5.02477	0.23438	6.68156e-05
CTSS	OK	2.54926e-06	4.56069	0.232661	0.000490094
PHF13	OK	6.34688e-17	8.27642	0.231315	5.76816e-14
HS3ST1	OK	1.09998e-06	4.73413	0.229394	0.000244367
TUBB4A	OK	2.09963e-06	4.60127	0.228141	0.000411568
NFX1	OK	3.21742e-13	7.19094	0.227083	2.1443e-10
ICAM1	OK	4.01747e-06	4.46425	0.227014	0.000680722
ANKRD37	OK	3.9195e-06	4.46953	0.224441	0.000675572
FUNDC1	OK	2.90378e-10	6.19557	0.224006	1.20955e-07
HSP90AA1	OK	3.79109e-06	4.47665	0.221021	0.000664905
WASHC3	OK	2.91308e-17	8.36869	0.220984	3.64026e-14
TNFRSF1B	OK	2.61522e-07	5.01766	0.218627	6.70368e-05
JUNB	OK	6.62895e-06	4.3558	0.217835	0.00108639
IFI30	OK	3.49604e-06	4.49393	0.216663	0.00064722
HINT3	OK	1.28735e-06	4.70212	0.215572	0.000279775
ENSBTAG00000024901	OK	8.68416e-06	4.29629	0.214428	0.00137568
DPH6	OK	6.35568e-06	4.36502	0.213403	0.00105896
IL1RN	OK	2.72534e-07	5.00973	0.213211	6.8113e-05
ATL2	OK	3.74243e-06	4.47941	0.209831	0.000664905
ARRB2	OK	1.55772e-06	4.66306	0.209085	0.00031145
SULT1A1	OK	2.61124e-13	7.21938	0.208122	1.86461e-10
ATP11B	OK	1.48143e-06	4.67338	0.203956	0.00030854
MYL9	OK	1.26892e-05	4.21141	0.201894	0.00183846
PRKAG1	OK	1.81875e-10	6.26884	0.201119	8.26459e-08
TRIB1	OK	2.6597e-05	4.04113	0.200998	0.00332362
BHLHE40	OK	2.59594e-05	4.04682	0.200711	0.00332362
FN1	OK	7.16592e-07	4.82033	0.200011	0.000166599
DNTTIP2	OK	2.04187e-05	4.10269	0.199528	0.00275846
GGTA1	OK	4.5785e-05	3.91191	0.19834	0.00526106
NICN1	OK	1.01898e-05	4.26069	0.196897	0.00152042
CD40	OK	4.32983e-05	3.92537	0.194242	0.00503318
EIF3K	OK	6.01225e-05	3.84563	0.193298	0.00653515
MMD	OK	1.08316e-08	5.59817	0.193038	3.73391e-06
MRM1	OK	2.52316e-05	4.05347	0.193029	0.00331896
HSPA1A	OK	3.04775e-05	4.00908	0.192589	0.00376152
PTPN1	OK	6.01414e-05	3.84555	0.192329	0.00653515
SNX3	OK	6.10568e-05	3.84184	0.190068	0.00656328
FGGY	OK	1.48929e-05	4.1751	0.189795	0.00206784
MAN1A1	OK	9.08243e-05	3.74326	0.18914	0.00917142
SUZ12	OK	4.32049e-05	3.92589	0.187819	0.00503318
RBM47	OK	7.17461e-05	3.80207	0.187462	0.00739429
KLRK1	OK	1.57478e-05	4.16237	0.186215	0.00215658
HMOX1	OK	7.72274e-06	4.32224	0.185567	0.00124523
MRGBP	OK	1.60082e-07	5.11117	0.183746	4.57239e-05
SLC36A4	OK	2.65537e-05	4.04151	0.183247	0.00332362
CAT	OK	0.000146686	3.62108	0.183104	0.0127515
PTGER4	OK	6.26183e-05	3.83564	0.182813	0.00658942
RHOH	OK	6.25953e-05	3.83573	0.181854	0.00658942
VAMP2	OK	0.00012107	3.67043	0.180786	0.0116379
ENSBTAG00000048228	OK	0.000127902	3.65638	0.179981	0.0119572
SRGN	OK	0.000145805	3.62264	0.179553	0.0127515
LAMTOR2	OK	0.00019293	3.54957	0.179349	0.0162077
CCNDBP1	OK	0.000107997	3.69953	0.179249	0.0106896
HSH2D	OK	0.000130425	3.65136	0.179235	0.0119572
CCL4	OK	5.19513e-05	3.88129	0.178247	0.00590179
APEX1	OK	0.000203839	3.53506	0.177455	0.0169815
PYCARD	OK	0.000217942	3.51735	0.177316	0.0177136
STX4	OK	0.000132587	3.64714	0.177131	0.0119572
HSPH1	OK	0.000145687	3.62285	0.176661	0.0127515
NME2	OK	0.000263872	3.46626	0.175671	0.0202635
CDK20	OK	1.07513e-05	4.24869	0.175386	0.0015806
BAZ1A	OK	0.000111561	3.69129	0.175301	0.0108279
EIF4A1	OK	0.000248031	3.48287	0.173391	0.0193639
ZMYM5	OK	0.000274966	3.45518	0.17336	0.0205137
CCL3	OK	2.58498e-05	4.04781	0.172876	0.00332362
BRK1	OK	0.000351513	3.3884	0.171499	0.024747
RGS1	OK	0.000296443	3.43485	0.171419	0.0214749
HERPUD1	OK	0.000265531	3.46458	0.170565	0.0202635
ENSBTAG00000005448	OK	0.000107564	3.70056	0.170545	0.0106896
MYL12B	OK	0.000236392	3.49572	0.16942	0.0186079
GABARAPL2	OK	0.000408805	3.34676	0.169114	0.0276137
SGK1	OK	0.00022857	3.50469	0.168631	0.0182801
C3H1orf54	OK	0.000371473	3.37322	0.168526	0.025789
PRR14	OK	0.000130012	3.65218	0.167584	0.0119572
UBE2T	OK	0.000146398	3.62159	0.165974	0.0127515
DCAF4	OK	0.00033436	3.40209	0.165745	0.0238757
SPINT2	OK	0.000559702	3.25866	0.164455	0.033505
JUND	OK	0.000234175	3.49823	0.16424	0.0185797
ENSBTAG00000005997	OK	0.000271316	3.45878	0.163787	0.0205137
HES1	OK	3.77445e-06	4.47759	0.163254	0.000664905
MYD88	OK	0.000461559	3.31297	0.162784	0.0293899
TBC1D4	OK	0.000226912	3.50663	0.162714	0.0182801
NFKB2	OK	0.000473592	3.30576	0.162283	0.0297385
FUBP3	OK	3.7196e-05	3.96178	0.161675	0.0044801
UBE2V1	OK	0.000432958	3.33082	0.161468	0.0284969
STK4	OK	0.000599459	3.23914	0.160302	0.0354603
JSP.1	OK	0.000510731	3.28455	0.158341	0.0313238
MLST8	OK	2.35903e-07	5.03744	0.158031	6.5509e-05
ARHGDIB	OK	0.000870012	3.13135	0.157785	0.0460322
GGA3	OK	0.000132765	3.6468	0.157187	0.0119572
ENSBTAG00000048931	OK	0.000337522	3.39952	0.157023	0.0239306
B2M	OK	0.000808618	3.15278	0.156969	0.0439334
LZTS2	OK	6.662e-05	3.82039	0.156964	0.00693751
LACTB	OK	0.000955878	3.10361	0.156303	0.0488848
PTPN22	OK	0.000278125	3.4521	0.155822	0.0205956
MGST2	OK	0.000449366	3.32045	0.155476	0.0287969
PTMS	OK	0.000768044	3.16778	0.155378	0.0424206
MED7	OK	0.000489829	3.2963	0.155296	0.0302273
ENSBTAG00000051080	OK	0.000516102	3.2816	0.154988	0.0314602
PRKACB	OK	0.00086917	3.13164	0.154928	0.0460322
SLC6A9	OK	0.000274499	3.45564	0.154545	0.0205137
KDM6B	OK	0.000171352	3.58068	0.154334	0.0146411
CD82	OK	0.000475959	3.30436	0.153942	0.0297385
ATXN7L2	OK	0.000294961	3.43621	0.153769	0.0214749
ENSBTAG00000039440	OK	0.00040387	3.35013	0.153688	0.0274659
LARP1	OK	0.000911831	3.11754	0.15334	0.0474769
GADD45B	OK	8.17566e-05	3.76959	0.152604	0.00834001
DNAJB1	OK	0.000873891	3.13005	0.152591	0.0460322
CISD2	OK	0.000801625	3.15531	0.152397	0.0437915
S100A11	OK	0.000527168	3.27561	0.151665	0.0317476
CYP4V2	OK	0.000434014	3.33014	0.150197	0.0284969
MAP3K11	OK	0.000974878	3.09778	0.149981	0.0494714
PXDC1	OK	0.00062824	3.22574	0.149868	0.0369442
VSIG2	OK	0.000519997	3.27948	0.149625	0.0315055
B3GNT3	OK	0.000129825	3.65255	0.149522	0.0119572
BTG2	OK	0.000481846	3.30092	0.149452	0.0299194
DYNC1H1	OK	0.000796506	3.15718	0.149315	0.0437509
DUSP5	OK	0.000129914	3.65237	0.147927	0.0119572
CISH	OK	0.000177647	3.57124	0.147874	0.0150503
SAE1	OK	0.000399891	3.35287	0.147661	0.0273815
MARCKSL1	OK	0.000249869	3.4809	0.147516	0.0193639
GDI1	OK	0.000378803	3.36784	0.146731	0.0261165
RASGEF1B	OK	0.000110976	3.69263	0.146716	0.0108279
TMEM42	OK	0.000156712	3.60394	0.146571	0.0135056
BCL2	OK	0.000295705	3.43552	0.145249	0.0214749
LDLR	OK	8.80701e-06	4.29317	0.144122	0.00137568
REL	OK	0.000432692	3.33099	0.143656	0.0284969
LAMP1	OK	0.000593093	3.24218	0.140956	0.0352926
ENSBTAG00000048980	OK	8.96933e-06	4.28911	0.139502	0.00137948
IRF8	OK	0.000466068	3.31025	0.139183	0.0294891
BIRC2	OK	1.36358e-06	4.69037	0.138161	0.000290037
APLP1	OK	0.000724127	3.18486	0.137144	0.0402172
KLHL8	OK	0.000210156	3.52699	0.136501	0.0172207
ENSBTAG00000026861	OK	3.57085e-05	3.97152	0.136081	0.00435339
TNF	OK	0.000309142	3.42346	0.132351	0.0222338
CENPL	OK	0.00036685	3.37667	0.132084	0.0256462
RUNX3	OK	0.000427405	3.33441	0.126667	0.0284969
ENSBTAG00000051299	OK	0.000889894	3.12471	0.125263	0.0465773
FHL3	OK	0.000874001	3.13001	0.125007	0.0460322
GPR33	OK	0.000874875	3.12972	0.123479	0.0460322
ZBTB25	OK	2.4642e-05	4.059	0.119175	0.00328461
TRIM47	OK	5.63897e-17	8.29049	0.118686	5.63728e-14
JAG1	OK	0.000941705	3.10803	0.113362	0.0485269
CHST11	OK	0.000939575	3.1087	0.107834	0.0485269
PCDHGC3	OK	0.000449085	3.32062	0.106196	0.0287969
DPP3	OK	0.000819237	3.14897	0.105101	0.0442698
ETV3	OK	0.000448385	3.32106	0.104808	0.0287969
AGO4	OK	1.00592e-05	4.26357	0.101384	0.00152042
ZFPL1	OK	0.000207533	3.53032	0.0959682	0.0171463
GRO1	OK	1.45747e-05	4.18001	0.0917794	0.00205216
DLGAP4	OK	5.54067e-05	3.86561	0.091625	0.00622361
LRFN3	OK	1.453e-05	4.18071	0.0907919	0.00205216
MTSS1	OK	0.000436134	3.32878	0.0856522	0.0284969
CPEB3	OK	4.14015e-05	3.93614	0.0835548	0.00492727
POLR3A	OK	5.87387e-05	3.85133	0.0804054	0.00652457
PLVAP	OK	0.00095843	3.10282	0.0704596	0.0488848
TIGD2	OK	2.9731e-06	4.52829	0.0539647	0.000560795
HRASLS	OK	0.00069298	3.19756	-0.00135135	0.0387023
KLRB1	OK	0.00069298	3.19756	-0.00135135	0.0387023
ENSBTAG00000037510	OK	0.00069298	3.19756	-0.00135135	0.0387023
ZNF346	OK	0.00069298	3.19756	-0.00135135	0.0387023
ZBTB16	OK	0.00069298	3.19756	-0.00135135	0.0387023
MSRB2	OK	0.00069298	3.19756	-0.00135135	0.0387023
ZNF140	OK	0.00069298	3.19756	-0.00135135	0.0387023
POLD4	OK	0.00069298	3.19756	-0.00135135	0.0387023
FAM241B	OK	0.00069298	3.19756	-0.00135135	0.0387023

## Sheet: (f) moDC
gene_name	status	p_value	morans_test_statistic	morans_I	q_value
SLC22A4	OK	6.84914e-99	21.0743	0.549312	6.29573e-95
BANK1	OK	3.47133e-33	11.9444	0.43743	1.59542e-29
SESN1	OK	3.91508e-21	9.36192	0.329138	8.99684e-18
ENSBTAG00000054322	OK	2.18461e-23	9.89516	0.326481	6.69364e-20
CEP89	OK	3.1759e-19	8.8857	0.318452	5.83858e-16
POLI	OK	7.17655e-14	7.39302	0.243004	1.09945e-10
NDST2	OK	3.07011e-10	6.18679	0.23004	3.52755e-07
CST3	OK	4.11201e-09	5.7638	0.217791	3.1498e-06
POMGNT1	OK	2.18687e-09	5.8694	0.216005	2.01017e-06
MAGI3	OK	1.89523e-10	6.26242	0.209806	2.4887e-07
HSP90AB1	OK	3.33511e-08	5.39984	0.207889	1.53282e-05
DNAJC19	OK	1.62064e-08	5.52788	0.203805	8.27608e-06
TOB1	OK	2.16926e-09	5.87074	0.196828	2.01017e-06
AGK	OK	7.43695e-08	5.25411	0.193673	2.87326e-05
ENSBTAG00000049487	OK	7.37122e-09	5.66453	0.186918	4.23476e-06
BOLA-DRA	OK	7.4612e-07	4.81227	0.183705	0.000229663
TMEM9	OK	3.85016e-08	5.37401	0.18234	1.68527e-05
DRG2	OK	7.05247e-07	4.82352	0.179968	0.000229663
RGL1	OK	2.75339e-09	5.83109	0.176175	2.30083e-06
PKNOX1	OK	6.92108e-09	5.67533	0.17554	4.23476e-06
EIF2B1	OK	2.5316e-07	5.0239	0.174089	9.30818e-05
NUP188	OK	5.41809e-07	4.87581	0.17348	0.000184456
PBXIP1	OK	2.05004e-06	4.60624	0.171114	0.000554235
NBDY	OK	7.50199e-08	5.25251	0.170265	2.87326e-05
CFP	OK	4.11499e-06	4.45911	0.169306	0.00108071
CTSS	OK	6.3093e-06	4.36662	0.166598	0.00146212
VCPKMT	OK	3.0423e-08	5.4163	0.166249	1.47183e-05
BLA-DQB	OK	7.27632e-06	4.33535	0.165018	0.00159247
PLBD1	OK	8.70354e-06	4.29579	0.163712	0.00173919
BOLA	OK	1.08979e-05	4.24565	0.161904	0.00208695
TREM2	OK	5.61429e-06	4.39205	0.161628	0.00139477
ZC3H11A.1	OK	8.61315e-06	4.29811	0.161109	0.00173919
PLSCR3	OK	4.62254e-06	4.43412	0.158308	0.00118029
STAP1	OK	1.97442e-06	4.61406	0.157051	0.000549965
SUSD6	OK	1.27212e-05	4.21084	0.156322	0.00233866
H4.4	OK	5.0164e-09	5.73017	0.155436	3.29362e-06
SLC35A2	OK	1.03783e-05	4.25659	0.152483	0.00202974
ENSBTAG00000038770	OK	4.80408e-09	5.7375	0.151687	3.29362e-06
SULT1A1	OK	2.35778e-05	4.0693	0.150885	0.00401347
CYSTM1	OK	4.18797e-05	3.93338	0.14818	0.00631079
SMCR8	OK	5.29913e-07	4.88019	0.147471	0.000184456
CREB3L2	OK	1.30615e-05	4.20487	0.143461	0.00235415
PIDD1	OK	5.49023e-08	5.3097	0.143422	2.29392e-05
MS4A7	OK	7.16667e-05	3.80234	0.142335	0.00968765
CTSC	OK	9.69647e-05	3.7268	0.139573	0.012676
SZRD1	OK	7.02962e-05	3.80712	0.139406	0.00964422
KLHL36	OK	4.44227e-05	3.91919	0.1385	0.00658602
PGPEP1	OK	6.79633e-06	4.35034	0.138064	0.00152371
NIPAL3	OK	1.25094e-05	4.21463	0.137963	0.00233866
TTLL7	OK	8.41393e-05	3.76242	0.13789	0.0112088
EEF1A1	OK	0.000131414	3.64943	0.137475	0.0156877
DROSHA	OK	1.20112e-08	5.58021	0.137158	6.49454e-06
NIP7	OK	3.81102e-05	3.95598	0.13572	0.00583848
CD300H	OK	0.000129952	3.6523	0.134661	0.0156877
PPT2	OK	9.92901e-05	3.72082	0.134057	0.012676
PTPN12	OK	0.00017827	3.57032	0.133575	0.0204832
DENND6A	OK	2.79605e-05	4.02939	0.133493	0.004509
ELP6	OK	7.52555e-06	4.32794	0.133477	0.00160872
PKM	OK	0.000212457	3.52411	0.132988	0.0238159
LAMP1	OK	0.000205902	3.5324	0.132669	0.0233661
PGLYRP2	OK	5.97011e-06	4.37868	0.132326	0.00144414
TNFAIP8L2	OK	0.000312075	3.4209	0.128935	0.0316467
GOSR1	OK	0.000174444	3.576	0.128458	0.0202973
MPND	OK	9.8265e-05	3.72344	0.127996	0.012676
NFE2L2	OK	0.0003133	3.41983	0.127331	0.0316467
VWA3B	OK	6.36258e-06	4.36478	0.125615	0.00146212
EDEM1	OK	0.000320331	3.41379	0.125163	0.0316611
IVNS1ABP	OK	0.000436003	3.32886	0.122885	0.0412493
ATM	OK	0.000397657	3.35442	0.122058	0.0384764
MERTK	OK	0.000239314	3.49244	0.121653	0.0255788
FTH1	OK	0.000317567	3.41615	0.120743	0.0316611
WDR89	OK	0.000115242	3.68302	0.120443	0.0141834
TMEM65	OK	0.000216058	3.51965	0.119564	0.0239277
RUVBL2	OK	0.000527632	3.27536	0.117028	0.0484999
ST3GAL1	OK	0.000158237	3.60143	0.116101	0.0186476
WLS	OK	0.000250553	3.48016	0.11569	0.0264722
MEX3C	OK	6.03086e-05	3.84487	0.111406	0.00853642
CHD2.1	OK	0.000395575	3.35587	0.110305	0.0384764
SLAMF7	OK	0.000218939	3.51614	0.107808	0.0239581
AAAS	OK	7.49553e-07	4.81135	0.103245	0.000229663
RAD51B	OK	2.68848e-05	4.03861	0.102635	0.00441294
MACROD1	OK	2.68848e-05	4.03861	0.102635	0.00441294
CAPS	OK	2.99568e-05	4.01315	0.101646	0.00466717
MCTP1	OK	9.92124e-07	4.75502	0.101534	0.000294181
MFSD4B	OK	2.99375e-05	4.0133	0.101055	0.00466717
SCD	OK	0.000444265	3.32363	0.100287	0.0412493
FCER1A	OK	0.000228675	3.50457	0.0967361	0.0247291
DIS3L2	OK	6.1903e-05	3.83846	0.0893397	0.0086214
ENSBTAG00000049389	OK	0.000115726	3.68195	0.0891951	0.0141834
AHI1	OK	0.000310161	3.42257	0.0883384	0.0316467
PTGES2	OK	0.00010176	3.71461	0.0752764	0.0128134
SETD6	OK	2.04259e-05	4.10261	0.074569	0.00354254
ARID3B	OK	0.000440499	3.32601	0.0735055	0.0412493
PLXDC1	OK	0.000435604	3.32912	0.0702421	0.0412493
EMC1	OK	0.000254356	3.47613	0.0701619	0.0265686
ENSBTAG00000046383	OK	1.88647e-05	4.12096	0.0579459	0.0033347
BRB	OK	6.03641e-05	3.84464	0.0512927	0.00853642
ZNF569	OK	1.67209e-06	4.64846	0.0442694	0.000480307
CD69	OK	8.20586e-06	4.30883	0.043255	0.00171428
TMEM110	OK	5.66588e-05	3.86015	0.0377989	0.00826678

## Sheet: (g) MonMac
gene_name	status	p_value	morans_test_statistic	morans_I	q_value
SIGLEC1	OK	4.78152e-108	22.0499	0.638347	4.61704e-104
CD5L	OK	1.94506e-67	17.3109	0.510239	9.39075e-64
SELENOP	OK	3.92721e-66	17.137	0.488342	1.26404e-62
MRC1	OK	2.1796e-55	15.6327	0.46525	3.5077e-52
LYZ	OK	4.04689e-45	14.0465	0.422277	5.58239e-42
TIMD4	OK	7.9401e-44	13.8341	0.419941	9.5837e-41
CR2	OK	3.35225e-62	16.6023	0.414625	8.09234e-59
PNP	OK	2.31014e-42	13.5895	0.407971	2.23067e-39
RARRES2	OK	8.30056e-41	13.3248	0.404581	7.28639e-38
DNASE1L3	OK	4.24094e-40	13.2025	0.400391	3.41254e-37
IL18	OK	2.91786e-38	12.88	0.383724	2.16729e-35
CLEC4F	OK	3.9208e-43	13.7187	0.375149	4.20658e-40
ENSBTAG00000039196	OK	1.83317e-35	12.3728	0.373035	1.18007e-32
S100A8	OK	2.33469e-37	12.7185	0.3729	1.61027e-34
RARRES1	OK	2.30844e-34	12.1677	0.367828	1.31119e-31
PFN1	OK	3.64755e-33	11.9403	0.364727	1.76104e-30
S100A9	OK	3.54294e-33	11.9427	0.345082	1.76104e-30
ENSBTAG00000010155	OK	2.2232e-28	10.9863	0.327714	9.75785e-26
TNS3	OK	6.33553e-56	15.7112	0.320967	1.22352e-52
APOE	OK	1.74588e-26	10.5852	0.320205	7.02424e-24
S100A12	OK	1.02661e-29	11.2606	0.31021	4.72046e-27
SLC40A1	OK	1.47748e-24	10.1612	0.300923	4.75551e-22
MOSPD2	OK	5.53377e-27	10.6922	0.299088	2.32322e-24
CSF3R	OK	1.43813e-24	10.1638	0.297315	4.75551e-22
ITGB1	OK	7.80376e-23	9.76695	0.296651	2.35478e-20
DAB2	OK	5.29601e-26	10.4807	0.293807	2.04553e-23
FCGR3A	OK	4.34326e-22	9.59144	0.290132	1.13347e-19
CTSC	OK	1.41915e-21	9.46852	0.288799	3.60615e-19
BRB	OK	2.08026e-22	9.66709	0.285076	5.90793e-20
PLA2G2D4	OK	4.51108e-21	9.34694	0.282254	1.1169e-18
ACTN1	OK	3.97805e-22	9.6005	0.277326	1.067e-19
KEL	OK	5.49737e-35	12.2843	0.269568	3.31766e-32
CALM2	OK	7.02265e-19	8.79706	0.267186	1.61454e-16
MYO5A	OK	5.47426e-23	9.80282	0.263791	1.70514e-20
PLA2G2D1	OK	2.41743e-18	8.6572	0.262027	5.30517e-16
C3AR1	OK	1.37208e-18	8.72155	0.26187	3.08113e-16
VCAN	OK	2.14296e-20	9.18063	0.261446	5.1731e-18
SNX29	OK	3.07622e-22	9.62696	0.258374	8.48684e-20
TPT1	OK	8.94716e-18	8.50671	0.258212	1.87813e-15
FRMD4B	OK	3.60324e-19	8.87166	0.258173	8.48606e-17
NKG7	OK	5.70126e-17	8.28919	0.250417	1.1235e-14
MARCO	OK	1.5815e-25	10.3768	0.249587	5.65592e-23
RAB3GAP2	OK	8.52592e-25	10.2146	0.248324	2.94023e-22
H3F3A	OK	2.83405e-16	8.09625	0.245146	5.06985e-14
ENSBTAG00000022570	OK	2.02352e-17	8.41153	0.243871	4.15725e-15
SAT1	OK	1.66339e-16	8.16085	0.243055	3.14936e-14
PTMA.1	OK	4.73163e-16	8.03363	0.242893	8.01555e-14
CFD	OK	2.83525e-16	8.09619	0.242057	5.06985e-14
SGPL1	OK	3.52843e-16	8.06953	0.241958	6.08403e-14
TSPAN4	OK	2.25596e-17	8.39877	0.240736	4.53824e-15
RTN1	OK	7.32409e-34	12.0731	0.237656	3.92897e-31
CD2	OK	1.61876e-15	7.88139	0.235766	2.69495e-13
HTRA1	OK	7.21593e-15	7.69247	0.231515	1.12382e-12
SMAD5	OK	1.66273e-16	8.1609	0.230894	3.14936e-14
CTSA	OK	1.33922e-14	7.61298	0.229487	1.95932e-12
SLC2A3	OK	4.5442e-15	7.7514	0.228376	7.19324e-13
MYO9A	OK	2.63486e-16	8.10511	0.22633	4.89273e-14
ABHD14B	OK	1.37518e-14	7.60956	0.224553	1.9819e-12
ANTXR2	OK	2.00022e-15	7.85491	0.223116	3.27359e-13
ENSBTAG00000037539	OK	6.70153e-14	7.40212	0.220037	9.24428e-12
ENSBTAG00000004714	OK	2.57783e-14	7.52792	0.218581	3.60747e-12
CNN3	OK	9.06871e-15	7.66319	0.217015	1.38996e-12
S100A11	OK	4.20326e-13	7.15436	0.215605	5.48468e-11
SLC7A6	OK	5.86065e-26	10.4711	0.212777	2.17655e-23
STX2	OK	1.26325e-12	7.00183	0.210785	1.62639e-10
CD8A	OK	1.15596e-14	7.63197	0.210266	1.74406e-12
JAML	OK	1.39211e-12	6.98821	0.208573	1.76872e-10
ANXA6	OK	3.55492e-13	7.17731	0.208475	4.70224e-11
FCN1	OK	1.18633e-14	7.62863	0.207343	1.76234e-12
ITGAL	OK	4.76057e-12	6.81356	0.205861	5.81874e-10
GPX1	OK	4.85321e-12	6.81079	0.205188	5.85782e-10
BOLA-DRA	OK	9.48273e-12	6.71377	0.202479	1.09006e-09
GAPDH	OK	1.02454e-11	6.70248	0.2015	1.15035e-09
FCER1G	OK	9.77996e-12	6.70927	0.20005	1.111e-09
DEFB4A	OK	8.59033e-14	7.36908	0.199983	1.15206e-11
APLP2	OK	1.04005e-11	6.70029	0.199241	1.15434e-09
EZR	OK	3.56157e-12	6.85516	0.198983	4.40904e-10
PRICKLE3	OK	2.13417e-14	7.55255	0.19868	3.03052e-12
CPT1A	OK	8.59126e-12	6.72816	0.19698	1.01167e-09
AOC1	OK	1.57966e-22	9.69523	0.194826	4.62217e-20
DPP3	OK	3.05193e-16	8.08723	0.193269	5.35808e-14
TREM1	OK	1.99639e-12	6.93744	0.192151	2.50352e-10
UBQLN4	OK	4.07034e-15	7.76537	0.191947	6.55053e-13
F13A1	OK	4.45321e-11	6.48444	0.191134	4.67393e-09
CD300LG	OK	4.74377e-11	6.4749	0.190033	4.92536e-09
EMD	OK	2.45908e-11	6.57339	0.188251	2.66797e-09
SYNE2	OK	8.85074e-12	6.72383	0.188139	1.02967e-09
PRKACB	OK	3.04796e-11	6.54137	0.187873	3.27012e-09
ENSBTAG00000049961	OK	1.62804e-11	6.6345	0.186355	1.7864e-09
ENSBTAG00000050786	OK	3.59028e-11	6.51684	0.185713	3.80964e-09
PRPF8	OK	1.42624e-10	6.30659	0.185631	1.43456e-08
CEBPD	OK	2.6937e-10	6.20738	0.185362	2.65412e-08
SLC25A43	OK	4.76782e-18	8.57942	0.184749	1.02307e-15
CAST	OK	5.05436e-10	6.10768	0.182121	4.88049e-08
LYN	OK	8.96365e-10	6.01555	0.180904	7.86845e-08
CEACAM1	OK	6.22436e-10	6.07435	0.180719	5.83519e-08
LHFPL2	OK	3.2213e-10	6.1792	0.18054	3.1419e-08
PLAU	OK	8.07491e-10	6.03244	0.179847	7.15333e-08
NAAA	OK	9.07175e-10	6.01361	0.179339	7.89161e-08
CX3CR1	OK	6.38374e-10	6.0703	0.17886	5.92706e-08
ELL2	OK	6.52034e-10	6.06689	0.177879	5.93966e-08
SPIC	OK	1.60904e-10	6.28789	0.176968	1.60174e-08
TSPO	OK	1.98025e-09	5.88583	0.176522	1.69215e-07
RNF113A	OK	6.01783e-10	6.07977	0.174911	5.69688e-08
SCARB1	OK	2.80505e-09	5.82798	0.174039	2.37592e-07
PGK1	OK	3.34623e-09	5.79847	0.172872	2.78545e-07
WWP1	OK	5.96648e-10	6.08114	0.169994	5.69688e-08
ARRDC3	OK	1.08036e-08	5.59861	0.167372	8.5508e-07
FBXW2	OK	7.77407e-11	6.3999	0.167249	7.98579e-09
CHST2	OK	6.45567e-09	5.68723	0.164376	5.23831e-07
CD14	OK	1.54731e-08	5.536	0.164253	1.17644e-06
RHOT2	OK	8.71639e-11	6.38241	0.164239	8.85952e-09
SLC29A1	OK	9.53257e-09	5.62028	0.16387	7.67054e-07
ITPK1	OK	7.39966e-10	6.04654	0.163729	6.67767e-08
VSIG4	OK	6.32213e-09	5.6908	0.162735	5.17343e-07
TMEM70	OK	1.24623e-08	5.5738	0.162039	9.74842e-07
OCIAD2	OK	6.4808e-10	6.06787	0.161458	5.93966e-08
GNG11	OK	3.27515e-08	5.40309	0.161382	2.41411e-06
VMP1	OK	1.71119e-08	5.51833	0.158838	1.29088e-06
ATP6V0D2	OK	1.27128e-08	5.57033	0.158461	9.82036e-07
RAP1B	OK	7.69004e-08	5.24795	0.156704	5.30393e-06
PROCA1	OK	6.09901e-08	5.2905	0.155534	4.26754e-06
LIPA	OK	9.51726e-08	5.20853	0.155306	6.38185e-06
MELK	OK	8.19355e-14	7.37538	0.155243	1.11432e-11
PSTPIP1	OK	5.8316e-08	5.2987	0.155095	4.14044e-06
RAMP2	OK	5.92371e-08	5.29583	0.154059	4.17513e-06
ICOS	OK	4.7189e-08	5.33723	0.15375	3.38468e-06
SEC14L1	OK	1.11934e-07	5.17834	0.153219	7.40301e-06
BCL2A1	OK	1.38806e-07	5.13804	0.152833	9.05618e-06
HP	OK	1.0434e-08	5.60465	0.152788	8.3265e-07
AXL	OK	1.0575e-07	5.18894	0.15222	7.0422e-06
HMOX1	OK	1.25187e-08	5.57301	0.152008	9.74842e-07
TMSB4	OK	1.84172e-07	5.08463	0.151699	1.17773e-05
LGALS3	OK	1.22847e-07	5.16095	0.150575	8.06948e-06
PLPP5	OK	8.322e-08	5.23338	0.149064	5.65896e-06
ENO3	OK	2.20451e-07	5.05039	0.148464	1.38226e-05
CD63	OK	3.66676e-07	4.95232	0.14833	2.2268e-05
PRKCE	OK	2.30861e-07	5.04157	0.147515	1.43819e-05
PRDX2	OK	2.19704e-07	5.05104	0.147414	1.38226e-05
NLRP1	OK	1.28287e-08	5.56875	0.147031	9.83123e-07
TEX12	OK	2.43265e-07	5.03155	0.14622	1.50575e-05
CALD1	OK	1.66684e-07	5.10353	0.146182	1.073e-05
GRN	OK	4.90057e-07	4.89559	0.145987	2.85059e-05
DYNLL1	OK	5.14817e-07	4.88589	0.145235	2.97669e-05
TMEM37	OK	3.35814e-07	4.96939	0.145193	2.05229e-05
BTG1	OK	5.22206e-07	4.88308	0.144619	3.00144e-05
SRSF10	OK	2.92964e-07	4.9958	0.144619	1.80182e-05
PGS1	OK	1.48612e-07	5.1252	0.144438	9.63084e-06
ITPR2	OK	4.65377e-07	4.90574	0.144012	2.75686e-05
IL7R	OK	7.87213e-10	6.03655	0.143735	7.03827e-08
TUT4	OK	6.07412e-07	4.8532	0.143652	3.4501e-05
CD300H	OK	9.35488e-07	4.76688	0.141284	5.19142e-05
ATF2	OK	7.28582e-08	5.25789	0.14009	5.06128e-06
RGL1	OK	1.02129e-06	4.74917	0.139833	5.63519e-05
ALDOA	OK	1.15324e-06	4.72453	0.139723	6.32709e-05
ANKRD12	OK	6.83679e-07	4.8297	0.13922	3.83814e-05
LY86	OK	1.33758e-06	4.6943	0.13863	7.29699e-05
MSR1	OK	4.84116e-07	4.89799	0.138409	2.83311e-05
KLF3	OK	3.95553e-07	4.93755	0.138302	2.37233e-05
SSR4	OK	1.82085e-06	4.63085	0.137456	9.5555e-05
TBL1XR1	OK	1.43192e-06	4.68035	0.137385	7.72438e-05
CARD14	OK	3.33765e-09	5.7989	0.136833	2.78545e-07
AEBP2	OK	9.4993e-08	5.20888	0.136528	6.38185e-06
TGFBI	OK	3.83488e-07	4.94359	0.136483	2.31435e-05
PROS1	OK	4.53094e-08	5.3446	0.135765	3.28953e-06
PGAM1	OK	1.4496e-06	4.67783	0.135511	7.77632e-05
TCF7L2	OK	2.49414e-06	4.56528	0.135361	0.000124141
GLIPR1	OK	4.15439e-07	4.92797	0.135135	2.47622e-05
FTL	OK	2.42777e-06	4.57093	0.134095	0.000121726
DUSP1	OK	2.37013e-06	4.57597	0.133691	0.000120452
SARS	OK	3.02024e-06	4.52497	0.133063	0.000148038
CHI3L1	OK	2.04923e-06	4.60633	0.132753	0.000105252
PALM2	OK	2.34266e-06	4.57841	0.132209	0.000119686
UST	OK	1.4776e-06	4.67391	0.132125	7.83942e-05
DENND3	OK	1.39135e-06	4.68624	0.131891	7.54768e-05
LMNB2	OK	5.27591e-09	5.72161	0.131564	4.35421e-07
BATF3	OK	1.97791e-06	4.61369	0.131476	0.000102132
PCNA	OK	3.12871e-06	4.5175	0.131286	0.00015258
UNC93B1	OK	4.30964e-06	4.44919	0.130939	0.00020399
ST3GAL6	OK	3.88906e-06	4.4712	0.130824	0.00018683
TSPAN7	OK	4.7256e-06	4.42936	0.130633	0.000219377
NDUFAF8	OK	2.83582e-06	4.53827	0.130274	0.000140424
COX7A2L	OK	6.8901e-06	4.34733	0.128878	0.000310892
C23H6orf62	OK	4.46637e-06	4.44152	0.12858	0.000210377
PLD3	OK	3.67162e-06	4.48349	0.128543	0.000178157
ASRGL1	OK	4.95159e-06	4.41928	0.128391	0.000228768
ACP5	OK	6.10603e-06	4.37377	0.128245	0.000280761
NCF1	OK	4.61828e-06	4.43431	0.127873	0.00021543
LY75	OK	8.19819e-06	4.30904	0.126545	0.000368194
GAK	OK	1.86765e-06	4.62559	0.126337	9.74814e-05
DGCR6L	OK	1.93036e-06	4.61874	0.126297	0.000100213
PPIB	OK	1.07779e-05	4.24813	0.126254	0.000458465
ENSBTAG00000049560	OK	4.77412e-07	4.90073	0.126002	2.81091e-05
NR1H3	OK	1.02507e-05	4.25936	0.125875	0.000440531
SESN1	OK	3.23372e-08	5.40537	0.125643	2.40191e-06
TBC1D1	OK	5.89546e-07	4.85912	0.125642	3.36844e-05
SRI	OK	1.02651e-05	4.25905	0.125289	0.000440531
BCL9L	OK	7.88889e-07	4.80112	0.125265	4.40319e-05
A2M	OK	4.13685e-08	5.36106	0.124986	3.02617e-06
BCL2L15	OK	1.69922e-06	4.64514	0.124914	8.96592e-05
ENSBTAG00000050846	OK	1.0064e-05	4.26347	0.12441	0.000435775
SEMA4A	OK	8.5107e-06	4.30076	0.124213	0.000379419
CD300LB	OK	8.56783e-06	4.29928	0.124018	0.0003795
FSCN1	OK	2.90552e-06	4.53315	0.123939	0.000143141
FOLR2	OK	1.5323e-05	4.16861	0.123503	0.000635015
RASGEF1B	OK	1.00535e-05	4.2637	0.122556	0.000435775
CNOT7	OK	1.44742e-05	4.18158	0.122258	0.000602428
SLCO2B1	OK	1.56983e-05	4.16309	0.121659	0.00064779
FXYD6	OK	8.65633e-06	4.297	0.121517	0.000381669
DTD1	OK	4.54629e-06	4.4377	0.121421	0.000213102
CTSD	OK	1.58137e-05	4.16142	0.121206	0.000649777
PLAC8	OK	1.9284e-05	4.11589	0.119929	0.000779107
RAB10	OK	2.05783e-05	4.10089	0.119389	0.00082109
S100A10	OK	2.17821e-05	4.08772	0.119257	0.000865546
PAOX	OK	9.50564e-06	4.2762	0.119142	0.000417211
C8H9orf72	OK	2.34405e-05	4.07066	0.118905	0.000927631
RAPGEF2	OK	6.21622e-06	4.36986	0.11783	0.000283131
CTNNAL1	OK	2.48154e-05	4.05736	0.117627	0.000978032
CTSK	OK	9.60217e-06	4.27395	0.117235	0.000419541
SLC35A3	OK	1.7897e-05	4.13308	0.116934	0.000732262
TXNIP	OK	3.54858e-05	3.97301	0.116818	0.00136514
ACSL6	OK	1.04387e-05	4.25529	0.116443	0.000446002
STARD3NL	OK	3.09624e-05	4.00535	0.116304	0.00121534
HSD17B11	OK	3.27951e-05	3.99174	0.116303	0.00127689
COX7B	OK	3.38703e-05	3.98409	0.115904	0.00131346
PEPD	OK	1.89365e-05	4.12009	0.115852	0.00076828
RNASE12	OK	1.8234e-05	4.12879	0.115779	0.000742902
ITGA4	OK	4.22e-05	3.93155	0.115397	0.00160426
LAS1L	OK	1.2327e-05	4.21794	0.11482	0.000519781
BOLA-DQA1	OK	5.25489e-05	3.87851	0.114766	0.00192932
OSBPL8	OK	4.91159e-05	3.89492	0.114591	0.00182928
CTDNEP1	OK	3.14583e-05	4.0016	0.11423	0.0012298
FGFR1OP	OK	5.31169e-12	6.79779	0.113919	6.33205e-10
RIN3	OK	4.49719e-05	3.91623	0.113242	0.00169629
GOPC	OK	4.92557e-05	3.89423	0.11292	0.00182928
IL1RN	OK	2.8042e-08	5.43086	0.112385	2.09902e-06
CD300A	OK	5.56011e-05	3.86475	0.112266	0.00201836
PIK3CG	OK	4.51691e-05	3.91518	0.11222	0.00169709
CD38	OK	7.39886e-05	3.79444	0.110365	0.00264605
ENSBTAG00000052394	OK	5.39252e-05	3.87222	0.110229	0.00197235
NSMCE2	OK	4.11129e-05	3.93782	0.110213	0.00156911
MAF1	OK	4.40361e-05	3.9213	0.108874	0.0016675
SH3BGRL3	OK	0.00011466	3.68431	0.108849	0.00389844
NPAS2	OK	0.000120026	3.67265	0.108481	0.00405233
HIRA	OK	4.09188e-06	4.46032	0.108058	0.000194637
CTSZ	OK	0.000124423	3.66345	0.107935	0.00417162
ENPP2	OK	0.000109461	3.69612	0.107692	0.00374806
SPTLC1	OK	8.48729e-05	3.76025	0.107368	0.002991
IFI6	OK	0.000115439	3.68259	0.107364	0.00391114
VPS41	OK	8.48025e-05	3.76045	0.107362	0.002991
EEF1D	OK	0.000130809	3.65061	0.107159	0.00432567
DOLPP1	OK	6.64888e-06	4.35515	0.106257	0.000301416
UBE2R2	OK	9.80606e-05	3.72396	0.106099	0.00339381
MS4A7	OK	0.000168286	3.58539	0.105459	0.00538069
JUND	OK	0.000152362	3.61125	0.105416	0.00495356
PPP4R3A	OK	6.7248e-05	3.81808	0.105162	0.00241393
EBI3	OK	0.000162364	3.59473	0.104155	0.00522596
TAGLN2	OK	0.000136005	3.64059	0.104078	0.00446819
UBE2B	OK	0.00012626	3.65969	0.104069	0.00420403
PAK2	OK	9.14542e-05	3.74152	0.104042	0.00318609
VIM	OK	7.69336e-05	3.78474	0.103995	0.00274122
AASDHPPT	OK	0.000173642	3.57721	0.103716	0.00551542
MERTK	OK	0.000113399	3.68713	0.103522	0.0038692
IFIT5	OK	0.000127215	3.65776	0.103157	0.00422126
IFT20	OK	0.000100887	3.71679	0.102628	0.00347916
PNRC2	OK	0.00020041	3.53954	0.102365	0.00624244
BACE1	OK	4.7321e-08	5.33672	0.102349	3.38468e-06
TAGAP	OK	9.17288e-05	3.74077	0.10187	0.00318609
SRGN	OK	0.000232647	3.49998	0.101514	0.00710899
TMEM173	OK	0.000242914	3.48845	0.101439	0.00739928
LACTB2	OK	8.81017e-05	3.7509	0.101199	0.00308228
HNMT	OK	0.000170293	3.5823	0.100947	0.00542689
UBE2L6	OK	0.00022567	3.50809	0.100378	0.00693973
NSL1	OK	2.03699e-05	4.10324	0.100201	0.00081615
FGL2	OK	0.000322728	3.41176	0.100168	0.00935814
FILIP1L	OK	6.02172e-05	3.84524	0.100158	0.00216962
H2AFV	OK	0.00029089	3.43997	0.0998632	0.00858969
ENSBTAG00000048958	OK	4.54292e-05	3.91379	0.0995343	0.00170025
ENSBTAG00000007901	OK	0.000264547	3.46558	0.0993991	0.00795783
EIF3L	OK	0.000207185	3.53076	0.0992609	0.00639161
ENSBTAG00000048980	OK	0.000349966	3.38961	0.0991275	0.0100179
SMC4	OK	0.000199707	3.54047	0.0990393	0.00624244
SDC4	OK	0.000136045	3.64052	0.0990376	0.00446819
PRDX5	OK	0.000310966	3.42186	0.0989707	0.00912671
AMDHD2	OK	0.000361772	3.3805	0.0986811	0.0103046
IK	OK	0.000371922	3.37289	0.0983579	0.0105626
VMAC	OK	0.000143395	3.62695	0.0980755	0.00467777
CCR1	OK	0.000276219	3.45395	0.0979408	0.00820669
CCDC25	OK	0.000343922	3.39438	0.0977311	0.00988367
GPNMB	OK	0.000319126	3.41482	0.0975052	0.00928158
CFP	OK	0.000440402	3.32607	0.0973865	0.0121849
CREG1	OK	0.000158297	3.60133	0.0973855	0.00512923
CKB	OK	0.000410357	3.34571	0.0973754	0.0113862
HCCS	OK	0.000159464	3.59942	0.0973485	0.00514978
C11H9orf16	OK	0.000447649	3.32152	0.0971014	0.01235
HNRNPH1	OK	0.000342796	3.39528	0.096999	0.0098807
FRYL	OK	0.000402668	3.35095	0.0969741	0.0113358
LIN9	OK	8.52672e-06	4.30034	0.0968182	0.000379419
TMEM256	OK	0.000460495	3.31361	0.096751	0.0125964
MT2A	OK	0.000325168	3.4097	0.0964214	0.00940066
PSME1	OK	0.000547415	3.26495	0.0955935	0.0145615
PTPRCAP	OK	0.000286479	3.4441	0.0955722	0.0084854
ATP6AP2	OK	0.000543036	3.26723	0.0949811	0.014485
ARPC5	OK	0.000557135	3.25996	0.0949597	0.0147794
CHCHD2	OK	0.000599318	3.2392	0.0948584	0.0155583
ABCB8	OK	0.00029398	3.43711	0.0947333	0.00865448
ENSBTAG00000013919	OK	0.000599388	3.23917	0.0947321	0.0155583
RHOG	OK	0.000619105	3.22993	0.0944531	0.0159415
CALHM6	OK	0.000486155	3.29842	0.0943753	0.0131493
ARHGAP5	OK	0.000593644	3.24192	0.0941315	0.0154925
BOLA-DMA	OK	0.000617015	3.2309	0.0939994	0.0159302
ZFP36L1	OK	0.000661723	3.21085	0.0939412	0.0169485
ENSBTAG00000031548	OK	0.000121774	3.66895	0.0938627	0.00409703
ENSBTAG00000049949	OK	0.000125325	3.6616	0.0936879	0.00418732
SLAMF8	OK	0.000375833	3.37001	0.093386	0.0106424
TNRC6A	OK	0.000536705	3.27054	0.0933718	0.0143558
POMK	OK	0.000270607	3.45948	0.0929075	0.00806476
DENND1A	OK	0.000268125	3.46196	0.0927274	0.00801552
ADGB	OK	8.05043e-08	5.2395	0.0927066	5.51312e-06
ENSBTAG00000048353	OK	0.000717266	3.18761	0.0925232	0.0181307
C16H1orf115	OK	0.000410047	3.34592	0.0923858	0.0113862
HSPA5	OK	0.000724752	3.18461	0.0921563	0.0182721
LPAR6	OK	0.000142576	3.62843	0.0921337	0.00466681
DNASE2	OK	0.000770594	3.16681	0.0920726	0.0191775
ARHGEF12	OK	0.000228714	3.50452	0.0920666	0.00701099
EVI2B	OK	0.000774836	3.16522	0.0918607	0.0192335
SPAG9	OK	0.000765134	3.16888	0.0914838	0.019091
RAB4B	OK	0.000804694	3.1542	0.0914552	0.0197211
SSR2	OK	0.000838119	3.1423	0.0914215	0.0204365
CLEC4G	OK	1.93698e-07	5.07505	0.0913854	1.23049e-05
MEGF10	OK	5.78056e-05	3.85525	0.0910612	0.00209053
CRIP1	OK	0.000738409	3.1792	0.0910106	0.0185679
UBTF	OK	0.000782406	3.16239	0.090936	0.0193324
C29H11orf24	OK	0.000714534	3.18871	0.090929	0.018109
BIRC2	OK	0.000454893	3.31703	0.0904545	0.0125141
PNPO	OK	0.000187022	3.55775	0.0904364	0.00592092
DHRS4	OK	0.000404102	3.34997	0.0903767	0.011343
UQCRB	OK	0.00101397	3.08611	0.0900381	0.0242348
FKBP5	OK	0.000978235	3.09676	0.0900269	0.0235557
SLC46A2	OK	0.000914392	3.11671	0.0898957	0.0221843
ENSBTAG00000049239	OK	1.47624e-06	4.6741	0.0897768	7.83942e-05
DNAL4	OK	1.39907e-05	4.1893	0.0893815	0.000584821
OAZ2	OK	0.000604461	3.23677	0.0889017	0.0156479
SLC4A7	OK	0.00107976	3.06737	0.0886544	0.0254919
EIF1AD	OK	0.000496573	3.29246	0.0883255	0.0133936
TOP2B	OK	0.000952052	3.1048	0.0881536	0.0229825
SPN	OK	0.00103572	3.07979	0.0879635	0.0246329
PLIN2	OK	0.000784828	3.16149	0.0876949	0.0193324
CYBB	OK	0.00129889	3.01171	0.0876793	0.0300312
MARCKSL1	OK	1.1244e-05	4.23864	0.0876	0.000476194
ANXA3	OK	0.0013174	3.00742	0.0874351	0.0302156
F8	OK	0.000408684	3.34685	0.0873754	0.0113862
COTL1	OK	0.00140537	2.98771	0.0873505	0.0320809
CD81	OK	0.00100368	3.08914	0.0873062	0.0240486
ENSBTAG00000034366	OK	0.00108737	3.06527	0.0871869	0.0256089
CBX5	OK	0.000997246	3.09105	0.0871863	0.0239537
STK35	OK	8.29093e-05	3.7661	0.0870912	0.00294328
IL13RA1	OK	0.00125891	3.02119	0.0867785	0.0293625
KLC2	OK	0.00068268	3.20188	0.0867578	0.0173473
TP53RK	OK	0.00122265	3.03003	0.0864547	0.0285857
CYTIP	OK	0.00120472	3.03449	0.086397	0.0282349
VNN2	OK	0.00127119	3.01825	0.085803	0.0295774
SPRYD3	OK	0.000752058	3.17389	0.0857861	0.018862
PIK3R2	OK	0.000167461	3.58667	0.0856802	0.0053721
PKM	OK	0.00155231	2.95718	0.0852535	0.0351033
TRAPPC6B	OK	0.000532039	3.27301	0.0852122	0.0142705
SDC3	OK	0.000835151	3.14334	0.0846917	0.0204157
TNFRSF25	OK	4.9638e-05	3.89235	0.0842736	0.00183642
PARVG	OK	0.00170946	2.92733	0.083657	0.0382328
SFMBT2	OK	1.95537e-05	4.11269	0.0835726	0.00078671
TMEM107	OK	0.000484719	3.29925	0.0835605	0.0131473
ENSBTAG00000000964	OK	0.00130629	3.00999	0.0832979	0.0300551
PTPRB	OK	1.39548e-05	4.18989	0.0830855	0.000584821
DDIT4	OK	0.00193573	2.88845	0.0826549	0.0420031
CLIC1	OK	0.0017105	2.92714	0.0824599	0.0382328
ANXA2	OK	0.00176384	2.91757	0.0824259	0.0389739
GRO1	OK	0.000410097	3.34589	0.0823524	0.0113862
HINT2	OK	0.00173272	2.92312	0.0822766	0.0384625
DLC1	OK	0.00145706	2.97665	0.082094	0.0331044
CLPP	OK	0.00175752	2.91869	0.0820444	0.0389234
FAS	OK	0.000191323	3.55177	0.0819511	0.0060373
MYO1C	OK	0.00207807	2.86606	0.0815969	0.0445908
COX8A	OK	0.0022929	2.83477	0.081501	0.0489828
SLF2	OK	0.00180637	2.91013	0.0813165	0.039732
APEH	OK	0.000507582	3.28629	0.0812558	0.0136524
ALOX5AP	OK	5.22226e-05	3.88003	0.0812162	0.00192466
DUSP3	OK	0.00153222	2.9612	0.0808651	0.0347302
POLD1	OK	8.56467e-05	3.75798	0.08045	0.00300729
ARMC6	OK	3.87254e-05	3.95215	0.0803021	0.00148386
PLA2G7	OK	0.00229851	2.83399	0.0797026	0.0489942
MVB12A	OK	0.00160036	2.94777	0.079525	0.0361053
EYA3	OK	0.00111864	3.05678	0.0793793	0.0262811
PRMT7	OK	6.17511e-06	4.37131	0.0793383	0.000282592
ENSBTAG00000020499	OK	0.00179244	2.91255	0.0791064	0.0395155
CSTB	OK	0.000251129	3.47955	0.0790867	0.00762548
UBE2W	OK	0.00181742	2.90823	0.0788032	0.0397937
ANKRD16	OK	0.00079763	3.15677	0.0787744	0.0195978
PIK3R6	OK	0.000567729	3.25462	0.0783236	0.0149357
SNRNP25	OK	3.49528e-05	3.97661	0.07816	0.00135002
DIXDC1	OK	0.00191471	2.89188	0.0773147	0.0416407
RRNAD1	OK	0.000199969	3.54013	0.0766367	0.00624244
NME7	OK	0.00130003	3.01145	0.0766248	0.0300312
THBS1	OK	0.000257439	3.47289	0.0766238	0.00777002
INTS4	OK	0.00129374	3.01292	0.076432	0.0300297
PLA2R1	OK	0.00200007	2.87815	0.0762545	0.0431086
TSPAN11	OK	0.00172589	2.92435	0.0761826	0.0383991
PCGF2	OK	0.00171462	2.92639	0.0759229	0.0382365
NAB2	OK	4.04555e-06	4.46276	0.0749937	0.000193386
PPP4R2	OK	0.0018465	2.90326	0.0746809	0.0403389
TCOF1	OK	0.00224654	2.8413	0.0731482	0.0480988
IL1B	OK	0.000911793	3.11755	0.0729727	0.022177
TUBD1	OK	0.000257499	3.47283	0.072677	0.00777002
PACSIN3	OK	0.0002669	3.4632	0.071958	0.00800368
ENSBTAG00000047621	OK	0.00078375	3.16189	0.0700322	0.0193324
HIST1H2AG	OK	0.00185624	2.90161	0.0695114	0.0404601
FGF2	OK	0.00142948	2.98251	0.069486	0.0325543
TUT1	OK	0.000765141	3.16888	0.0684581	0.019091
ALKBH2	OK	0.00103353	3.08043	0.0678237	0.0246329
ENSBTAG00000016997	OK	0.00107534	3.06859	0.0665202	0.0254498
ZMYND15	OK	0.00202328	2.87451	0.0645053	0.0435118
WEE1	OK	0.00197251	2.88253	0.0642976	0.0426097
CLCN6	OK	2.41644e-06	4.57191	0.0641955	0.000121726
SLC4A4	OK	0.00161578	2.94481	0.063769	0.0363682
SH3RF1	OK	6.17509e-07	4.84994	0.0622184	3.48694e-05
KCTD14	OK	0.00130728	3.00976	0.0578133	0.0300551
PCCB	OK	0.000484207	3.29955	0.0572711	0.0131473
ENSBTAG00000048526	OK	0.000484207	3.29955	0.0572711	0.0131473
COX18	OK	0.000666218	3.2089	0.0564109	0.0170185
WFS1	OK	2.43301e-06	4.57048	0.0559977	0.000121726
SETD9	OK	0.00031745	3.41625	0.0543281	0.00926072
TCAIM	OK	0.000197172	3.54384	0.0491812	0.00620162
C23H6orf136	OK	0.00170436	2.92825	0.0487116	0.0382328
ADGRE3	OK	0.000566684	3.25514	0.0486492	0.0149357
ENSBTAG00000051361	OK	0.000566684	3.25514	0.0486492	0.0149357
STAP1	OK	0.00105263	3.07497	0.0475076	0.0249734
FBXO48	OK	0.000950762	3.1052	0.0466841	0.0229825
ZBTB10	OK	0.00195146	2.8859	0.0462707	0.0422496
PPM1K	OK	0.000350667	3.38906	0.04432	0.0100179
PLEKHG5	OK	5.53899e-05	3.86568	0.043192	0.00201828
DDAH2	OK	0.00010858	3.69817	0.0424549	0.00373113
TUBG1	OK	0.000206332	3.53185	0.0351919	0.00638571
TARM1	OK	0.000459578	3.31417	0.0346846	0.0125964
TACC2	OK	0.00139758	2.98941	0.0342366	0.0319787
ZFP1	OK	0.000586175	3.24552	0.0320802	0.015339
ZNF32	OK	0.000672205	3.20633	0.0286662	0.0171262
CD3E	OK	0.000387058	3.36189	0.0284678	0.0109282
CCL20	OK	0.000312247	3.42075	0.0259054	0.00913654
HIST3H2BB	OK	1.02957e-09	5.99307	0.0256083	8.87634e-08
WDR4	OK	0.000569215	3.25387	0.0216898	0.0149357
DYNLRB2	OK	0.00181166	2.90922	0.0167649	0.0397576
P2RY14	OK	0.000628564	3.22559	0.016573	0.0161421
SERINC2	OK	0.000204759	3.53387	0.0130466	0.0063574
SMURF1	OK	3.77834e-06	4.47737	0.00513353	0.000182418

## Sheet: (h) prolMac
gene_name	status	p_value	morans_test_statistic	morans_I	q_value
CENPF	OK	5.52394e-145	25.6126	0.642457	6.13821e-141
TUBA1B	OK	2.98341e-81	19.055	0.479194	1.65758e-77
HMGB1	OK	2.35036e-74	18.2051	0.459034	6.52929e-71
TOP2A	OK	2.18004e-76	18.4597	0.458131	8.07486e-73
H2AFV	OK	4.41712e-72	17.9161	0.451905	8.18051e-69
BIRC5	OK	1.3445e-72	17.9821	0.450512	2.98801e-69
SMC2	OK	1.03025e-71	17.8689	0.450345	1.63544e-68
STMN1	OK	2.31026e-70	17.6945	0.441758	3.20896e-67
HMGB2	OK	2.38789e-69	17.5625	0.436522	2.94824e-66
PTTG1	OK	1.1227e-62	16.6678	0.416125	1.24755e-59
CKAP5	OK	7.54258e-57	15.8456	0.393255	7.61937e-54
MKI67	OK	9.74241e-57	15.8295	0.385509	9.02147e-54
ASPM	OK	2.2765e-52	15.1834	0.372125	1.80689e-49
SMC4	OK	6.30012e-50	14.8101	0.371701	3.68458e-47
HMMR	OK	9.69766e-52	15.0881	0.371412	6.73503e-49
RRM2	OK	7.97917e-53	15.252	0.369181	6.82035e-50
CKAP2	OK	1.38935e-51	15.0644	0.36778	9.08147e-49
CKS2	OK	1.96822e-50	14.8881	0.36481	1.21505e-47
PCLAF	OK	5.41899e-52	15.1265	0.355239	4.01439e-49
NUCKS1	OK	5.00187e-45	14.0315	0.352929	2.77904e-42
PTMA.1	OK	8.57447e-44	13.8285	0.348247	4.33089e-41
MCM3	OK	1.52974e-44	13.952	0.344693	8.09453e-42
PRC1	OK	1.44169e-43	13.7911	0.339699	6.96524e-41
CENPE	OK	1.59034e-42	13.6168	0.334772	7.36329e-40
DEK	OK	1.98914e-38	12.9095	0.324913	8.18641e-36
CENPA	OK	3.43619e-42	13.5604	0.322754	1.52732e-39
NUSAP1	OK	6.04438e-39	13.0009	0.317622	2.58328e-36
CDCA2	OK	3.15387e-38	12.874	0.31097	1.20848e-35
DLGAP5	OK	2.23026e-38	12.9007	0.307613	8.85093e-36
BRCA2	OK	3.28837e-36	12.5101	0.29887	1.17872e-33
H2AFZ	OK	4.10239e-33	11.9305	0.297691	1.38139e-30
TPX2	OK	2.72736e-36	12.5249	0.297122	1.01021e-33
ATAD2	OK	5.58016e-34	12.0955	0.29121	1.93771e-31
NUF2	OK	1.22346e-32	11.8392	0.287515	3.99854e-30
LGALS1	OK	7.5291e-32	11.6858	0.285881	2.39038e-29
DUT	OK	4.20568e-30	11.339	0.282913	1.22983e-27
BUB1B	OK	1.92841e-29	11.2049	0.27542	5.35711e-27
KNL1	OK	2.02653e-31	11.6014	0.274736	6.25523e-29
CCNB2	OK	5.60479e-29	11.1101	0.272556	1.51903e-26
CDKN3	OK	2.18031e-31	11.5952	0.272488	6.548e-29
SPC24	OK	1.67917e-28	11.0116	0.271886	4.44259e-26
KIF11	OK	6.04869e-30	11.3071	0.270413	1.72341e-27
RAD21	OK	3.84596e-27	10.7259	0.264365	9.93866e-25
SUN2	OK	1.37316e-26	10.6076	0.260598	3.3908e-24
AURKA	OK	1.92844e-25	10.3578	0.252698	4.65843e-23
PCNA	OK	5.15918e-25	10.2632	0.248951	1.21976e-22
HJURP	OK	1.00886e-24	10.1983	0.248118	2.33551e-22
ARL6IP1	OK	4.4859e-27	10.7117	0.246371	1.13289e-24
UBE2S	OK	2.24236e-23	9.89255	0.243748	4.88571e-21
ASF1B	OK	2.83556e-23	9.86903	0.242024	6.05937e-21
ACACB	OK	5.03719e-23	9.81122	0.238638	1.03654e-20
RACGAP1	OK	2.68776e-24	10.1027	0.238134	5.97328e-22
KNSTRN	OK	4.71563e-23	9.81787	0.235611	9.8868e-21
HIST1H1C	OK	5.17619e-22	9.57332	0.226831	1.04578e-19
MCM4	OK	8.61607e-21	9.27823	0.224723	1.70967e-18
PTMS	OK	1.98439e-19	8.93783	0.220519	3.73738e-17
ATP6V0D2	OK	6.20283e-19	8.81098	0.220347	1.12993e-16
CDC20	OK	7.21971e-20	9.04892	0.217419	1.3832e-17
SGO2	OK	3.50946e-19	8.87459	0.217251	6.49953e-17
CCNB1	OK	1.25294e-20	9.23824	0.2141	2.44258e-18
HSP90AA1	OK	1.122e-17	8.48041	0.210933	1.83348e-15
ANLN	OK	5.58361e-18	8.56123	0.209483	9.54539e-16
UHRF1	OK	2.6506e-18	8.6467	0.208156	4.75056e-16
KIFC1	OK	1.54527e-17	8.44309	0.204516	2.48856e-15
RAD51	OK	3.19182e-18	8.62546	0.204131	5.62976e-16
FANCI	OK	4.63895e-17	8.31368	0.203115	7.364e-15
PKMYT1	OK	5.16733e-18	8.57015	0.201273	8.97177e-16
BUB1	OK	8.48755e-18	8.51282	0.199584	1.42899e-15
CLSPN	OK	2.12541e-24	10.1257	0.198815	4.81991e-22
TUBB4B	OK	1.04037e-16	8.21734	0.198761	1.62825e-14
HIST1H2BB	OK	2.05047e-16	8.13554	0.197544	3.12121e-14
RNASEH2A	OK	1.24615e-16	8.19566	0.197482	1.92323e-14
HDGF	OK	9.35411e-16	7.94962	0.194839	1.36767e-13
MCM2	OK	2.47722e-16	8.11261	0.194438	3.71985e-14
GLUL	OK	4.23965e-15	7.7602	0.193696	5.74524e-13
TPT1	OK	7.17722e-15	7.69316	0.191646	9.16704e-13
MIS18BP1	OK	1.03014e-17	8.49034	0.189792	1.7085e-15
USP1	OK	8.6881e-15	7.66869	0.189035	1.09707e-12
PSMB2	OK	1.7203e-14	7.58056	0.18742	2.14786e-12
LMNB1	OK	3.4428e-15	7.78656	0.184719	4.72302e-13
ZGRF1	OK	2.80749e-15	7.81231	0.183408	3.94897e-13
RARRES2	OK	1.10331e-13	7.33564	0.181305	1.33261e-11
HNRNPK	OK	1.42698e-13	7.30111	0.181137	1.70501e-11
FBXO5	OK	2.72926e-15	7.81587	0.18078	3.88815e-13
CDK1	OK	1.5178e-15	7.88943	0.180373	2.19036e-13
GINS2	OK	6.5439e-15	7.70497	0.179593	8.48284e-13
HIST1H1E.1	OK	3.11337e-15	7.79927	0.179552	4.32447e-13
HMGN5	OK	2.86414e-14	7.51415	0.178938	3.53626e-12
MYBL2	OK	4.68554e-15	7.74751	0.177536	6.27297e-13
HNRNPUL1	OK	2.57238e-13	7.22142	0.176957	2.97753e-11
MCM7	OK	4.16417e-13	7.15564	0.176177	4.72166e-11
SMC3	OK	5.16467e-15	7.73514	0.175557	6.83212e-13
TCF19	OK	8.51505e-13	7.05686	0.171062	9.46192e-11
PIMREG	OK	6.56519e-15	7.70455	0.170293	8.48284e-13
DYRK1A	OK	1.4482e-13	7.29913	0.16999	1.71196e-11
EZH2	OK	2.30426e-13	7.23637	0.169298	2.69526e-11
MCM5	OK	1.63528e-12	6.96558	0.168592	1.79913e-10
UBE2C	OK	2.79921e-13	7.20992	0.167883	3.20668e-11
PALB2	OK	4.97571e-12	6.8072	0.167071	5.07249e-10
WDR76	OK	3.01076e-12	6.87914	0.166746	3.21688e-10
PRIM2	OK	1.0721e-13	7.33948	0.165688	1.30914e-11
CBX5	OK	2.26044e-12	6.91986	0.165614	2.43865e-10
UQCRFS1	OK	7.40486e-13	7.07626	0.16543	8.31139e-11
CLIC1	OK	9.5771e-12	6.71233	0.164972	9.50185e-10
ECT2	OK	8.21888e-12	6.7346	0.163681	8.22776e-10
TMEM192	OK	3.27631e-12	6.86709	0.163416	3.46727e-10
PAICS	OK	7.32675e-12	6.75129	0.163279	7.40135e-10
DNASE1L3	OK	2.44852e-11	6.57403	0.162705	2.30576e-09
SMC1A	OK	1.20295e-11	6.67899	0.16251	1.16236e-09
ENSBTAG00000040098	OK	1.73021e-12	6.95763	0.160406	1.88492e-10
NASP	OK	1.92324e-11	6.60987	0.15983	1.82658e-09
PLK1	OK	4.59801e-12	6.81856	0.158933	4.73084e-10
CENPW	OK	1.01023e-11	6.70454	0.158479	9.93422e-10
GMNN	OK	1.25109e-11	6.67324	0.158315	1.19846e-09
LIG1	OK	3.36661e-12	6.86321	0.157744	3.49624e-10
DNMT1	OK	4.09742e-11	6.49698	0.157616	3.76286e-09
KIF15	OK	4.7158e-11	6.47579	0.156571	4.29266e-09
CST3	OK	1.50752e-10	6.298	0.155911	1.31902e-08
KIF22	OK	3.76276e-11	6.50979	0.155516	3.48432e-09
KIF20B	OK	4.75159e-11	6.47465	0.155289	4.29266e-09
CALM2	OK	9.63834e-11	6.367	0.153437	8.5001e-09
SPDL1	OK	6.14202e-11	6.43578	0.153407	5.50404e-09
HP1BP3	OK	2.42119e-10	6.22413	0.150926	2.06956e-08
TROAP	OK	1.5768e-10	6.29103	0.149749	1.36886e-08
HELLS	OK	1.06499e-11	6.69682	0.149525	1.03809e-09
ATAD5	OK	3.35002e-12	6.86391	0.149	3.49624e-10
H4.3	OK	2.81192e-10	6.20063	0.148954	2.3852e-08
ENSBTAG00000051299	OK	9.12688e-11	6.37536	0.147502	8.11344e-09
NCAPG	OK	4.2076e-16	8.04801	0.146406	6.23398e-14
CDC6	OK	2.88932e-10	6.19635	0.146389	2.43228e-08
RIF1	OK	5.48124e-10	6.09473	0.14604	4.51167e-08
CDC25B	OK	4.21576e-10	6.13658	0.145472	3.52222e-08
CCND3	OK	2.05833e-10	6.24954	0.144828	1.77304e-08
KPNA2	OK	1.16896e-09	5.9724	0.144377	9.27817e-08
AGPS	OK	3.29747e-11	6.52959	0.13973	3.07912e-09
CHAF1A	OK	2.67551e-09	5.83587	0.136995	2.07904e-07
TTC9C	OK	4.21081e-09	5.7598	0.136499	3.24934e-07
KIF23	OK	7.58679e-10	6.04251	0.135019	6.15361e-08
CASP8AP2	OK	1.3445e-08	5.56057	0.133993	9.8941e-07
PLAU	OK	3.7647e-08	5.37806	0.131792	2.64768e-06
RAN	OK	4.51657e-08	5.34517	0.130799	3.11727e-06
TACC3	OK	2.04279e-08	5.48711	0.129974	1.47399e-06
MSH6	OK	4.26492e-08	5.35555	0.129877	2.96199e-06
ENSBTAG00000039334	OK	1.06699e-09	5.98727	0.129589	8.52975e-08
TMPO	OK	4.80662e-08	5.33389	0.129383	3.25678e-06
TSPAN4	OK	7.44789e-08	5.25384	0.128743	4.8971e-06
PSMD3	OK	3.10845e-08	5.41245	0.12856	2.21417e-06
CENPQ	OK	9.10643e-09	5.62817	0.127974	6.88372e-07
LAMTOR3	OK	5.75912e-08	5.30098	0.12791	3.87461e-06
DCK	OK	8.14454e-09	5.6474	0.127315	6.19878e-07
VIM	OK	5.7882e-08	5.30006	0.126902	3.87461e-06
SIVA1	OK	4.56147e-08	5.34338	0.126703	3.12883e-06
MND1	OK	6.56304e-08	5.27708	0.126113	4.36698e-06
WEE1	OK	6.95086e-08	5.26654	0.125622	4.5975e-06
CTNNBIP1	OK	1.22239e-09	5.9651	0.125376	9.63345e-08
KIF20A	OK	1.02994e-08	5.6069	0.125238	7.73288e-07
ANP32E	OK	1.42489e-07	5.13312	0.124411	9.09966e-06
RMI2	OK	8.18792e-08	5.23638	0.123938	5.35201e-06
PPP1CA	OK	2.08632e-07	5.06091	0.123504	1.30242e-05
RAD51AP1	OK	1.83232e-08	5.50629	0.123179	1.33077e-06
MASTL	OK	2.60588e-09	5.84027	0.12298	2.03919e-07
RAD54L	OK	1.38109e-08	5.55588	0.121531	1.00965e-06
PTK2B	OK	1.7626e-07	5.09296	0.12143	1.11284e-05
AURKB	OK	3.80365e-08	5.3762	0.121357	2.65825e-06
GSTO1	OK	1.40462e-07	5.13581	0.120886	9.02206e-06
DTYMK	OK	6.86666e-09	5.67668	0.120334	5.26223e-07
SYNGR1	OK	4.90645e-10	6.11242	0.120098	4.06869e-08
CBX3.1	OK	4.81837e-07	4.89891	0.119979	2.89364e-05
LIN54	OK	4.76058e-08	5.33563	0.119649	3.24537e-06
ARHGDIB	OK	3.86674e-07	4.94198	0.118161	2.34794e-05
ENSBTAG00000050477	OK	1.23186e-08	5.57582	0.117536	9.12559e-07
HIST1H2AG.2	OK	5.74637e-10	6.08717	0.117521	4.69512e-08
SAT1	OK	7.69412e-07	4.80613	0.117472	4.33995e-05
HSPH1	OK	5.74377e-07	4.86428	0.117459	3.39493e-05
ENSBTAG00000011511	OK	4.93625e-07	4.89416	0.116683	2.93324e-05
POLD3	OK	1.14236e-07	5.17454	0.116389	7.42334e-06
CDCA3	OK	2.21802e-07	5.04923	0.116141	1.37691e-05
NEDD1	OK	6.87979e-07	4.82846	0.115383	3.94063e-05
DTL	OK	3.5004e-07	4.96134	0.115054	2.13717e-05
E2F8	OK	2.33761e-08	5.46324	0.114591	1.67584e-06
DONSON	OK	6.05467e-07	4.85384	0.114585	3.52249e-05
IL18	OK	6.94895e-07	4.82646	0.114444	3.95983e-05
CCT8	OK	1.0267e-06	4.7481	0.114065	5.64784e-05
NCAPD2	OK	2.40303e-07	5.0339	0.113607	1.47528e-05
RFC2	OK	1.70366e-07	5.0994	0.112966	1.08177e-05
CENPX	OK	1.33893e-06	4.6941	0.112581	7.18753e-05
MCM6	OK	4.84357e-07	4.89789	0.112308	2.89364e-05
BORA	OK	8.76585e-07	4.77997	0.112259	4.89478e-05
LBR	OK	2.17733e-06	4.59369	0.111607	0.000110477
PARP1	OK	2.01629e-06	4.6097	0.111603	0.000103249
BNIP2	OK	1.73119e-06	4.64129	0.111424	9.03147e-05
ENSBTAG00000020100	OK	6.09311e-07	4.85259	0.111247	3.52639e-05
RAPGEF2	OK	1.36414e-06	4.69028	0.111064	7.28768e-05
KIF2C	OK	1.03852e-06	4.74578	0.110636	5.68475e-05
CENPM	OK	1.95865e-07	5.07293	0.110625	1.22963e-05
TTLL5	OK	3.27367e-08	5.40317	0.110463	2.31701e-06
RRM1	OK	2.53758e-06	4.56166	0.110228	0.000127016
BRCA1	OK	1.06725e-08	5.60073	0.109224	7.95928e-07
PCYOX1	OK	2.00164e-06	4.61121	0.108889	0.000102973
JUND	OK	1.4129e-06	4.68309	0.108383	7.51202e-05
CIT	OK	1.2928e-06	4.70126	0.108285	6.97358e-05
ARHGEF39	OK	1.966e-06	4.61495	0.107654	0.00010161
MTFR2	OK	2.17561e-06	4.59386	0.106985	0.000110477
ANXA1	OK	5.29539e-06	4.40475	0.106518	0.000244159
JPT1	OK	3.88767e-06	4.47128	0.106405	0.000188645
RANBP1	OK	4.22515e-06	4.45345	0.10617	0.000201501
PRR11	OK	1.8326e-06	4.62952	0.105846	9.51582e-05
CSTB	OK	2.8049e-06	4.54059	0.105547	0.000139767
RIN2	OK	4.44424e-07	4.91477	0.105372	2.68394e-05
BRD8	OK	4.92447e-06	4.42046	0.105164	0.000228003
HIST1H2AG	OK	6.78944e-07	4.83109	0.104854	3.90903e-05
CYP4V2	OK	7.21308e-06	4.33727	0.104483	0.000324501
KDELR1	OK	2.86858e-06	4.53585	0.104479	0.00014167
TUBB	OK	7.73573e-06	4.32187	0.104116	0.000345218
CCDC88A	OK	8.56237e-06	4.29942	0.104053	0.000374587
APOE	OK	1.0154e-05	4.26148	0.103433	0.000439032
CENPT	OK	5.32925e-06	4.40336	0.103297	0.000244705
TUBGCP2	OK	8.49441e-06	4.30118	0.102932	0.000373083
CPPED1	OK	8.43716e-06	4.30268	0.102264	0.000372039
RAMP2	OK	2.95041e-06	4.52991	0.102196	0.000145066
TTF2	OK	7.9453e-07	4.7997	0.102116	4.459e-05
USP37	OK	1.04825e-05	4.25436	0.102034	0.000448006
CDK2	OK	1.47999e-06	4.67358	0.101876	7.79414e-05
KNTC1	OK	2.31113e-06	4.58124	0.101749	0.000116205
PBK	OK	1.15449e-06	4.72431	0.101545	6.28857e-05
STIP1	OK	1.12929e-05	4.23766	0.10107	0.000475327
BLM	OK	1.01416e-06	4.75058	0.100454	5.60665e-05
GTF2H1	OK	8.78068e-06	4.29383	0.10043	0.000382631
DHFR	OK	4.8775e-06	4.42253	0.100268	0.000228003
AARSD1.1	OK	5.9758e-07	4.85644	0.100169	3.50576e-05
ATAD2.1	OK	7.24587e-06	4.33628	0.100168	0.000324662
CEP55	OK	2.84171e-06	4.53784	0.0996351	0.000140969
KIF4A	OK	4.90591e-06	4.42128	0.0995639	0.000228003
ZNF382	OK	4.42984e-06	4.44328	0.0991528	0.000209465
PCED1A	OK	7.78796e-06	4.32038	0.0990656	0.000346159
C16H1orf21	OK	1.96431e-05	4.11164	0.0989887	0.000793725
CASP4	OK	1.87389e-05	4.1225	0.0985998	0.000759952
STRIP1	OK	4.02312e-06	4.46395	0.0985893	0.000193528
TYMS	OK	1.36559e-05	4.1948	0.0984118	0.000566209
EEF1A1	OK	2.29436e-05	4.07564	0.0982388	0.000904076
MFNG	OK	1.17024e-07	5.17004	0.0979919	7.56032e-06
PTGES3	OK	2.23152e-05	4.0821	0.0979066	0.000887682
TRPC2	OK	2.36487e-07	5.03696	0.097566	1.45991e-05
ZCWPW1	OK	1.08927e-05	4.24576	0.0971484	0.000461981
BTAF1	OK	6.80466e-06	4.35007	0.0963611	0.000307372
TMA7	OK	3.50143e-05	3.97619	0.0956069	0.00130564
WDR60	OK	1.12659e-05	4.2382	0.095417	0.000475327
CD8A	OK	2.28394e-05	4.0767	0.0946759	0.000903171
RPA1	OK	9.36551e-06	4.2795	0.0942336	0.000406522
TRIM21	OK	1.31472e-05	4.20339	0.0942123	0.000549218
RPP40	OK	1.62855e-06	4.6539	0.0942032	8.53607e-05
GPN3	OK	2.90059e-05	4.02076	0.0941842	0.00110381
CSNK2B	OK	3.73345e-05	3.9609	0.0941695	0.00137828
SHD	OK	9.84317e-10	6.00037	0.0941418	7.92589e-08
ERGIC1	OK	2.49288e-05	4.05629	0.0941169	0.000959645
GGCT	OK	2.23678e-05	4.08155	0.0940036	0.000887682
SPC25	OK	3.9555e-06	4.46758	0.0938838	0.000191102
REEP5	OK	4.16714e-05	3.93458	0.093882	0.00150831
DCAKD	OK	4.36859e-06	4.44628	0.0937254	0.000207452
NKG7	OK	4.68707e-05	3.90624	0.0935932	0.00168009
TMEM135	OK	2.41719e-05	4.06349	0.0932407	0.000942449
RBM14	OK	1.24499e-05	4.21571	0.0930983	0.000522049
ENSBTAG00000051801	OK	2.34127e-05	4.07093	0.0929676	0.000916064
H4.2	OK	3.54287e-05	3.97339	0.0928342	0.00131667
FKBP2	OK	5.3937e-05	3.87216	0.092781	0.00189667
CST7	OK	7.88881e-06	4.31754	0.0924909	0.000349245
NDC80	OK	2.44569e-05	4.06076	0.0924448	0.000950229
ZFYVE21	OK	3.78431e-05	3.95766	0.0923839	0.00139014
HNRNPD	OK	6.94901e-05	3.80998	0.0922376	0.0023608
SGPL1	OK	7.02596e-05	3.80725	0.0921419	0.00237302
SLC25A44	OK	4.81679e-05	3.89964	0.0918853	0.00171552
GPR180	OK	3.02603e-06	4.52456	0.0917706	0.000148129
ZWILCH	OK	5.38609e-05	3.87251	0.0915421	0.00189667
ARPC3	OK	6.47444e-05	3.82743	0.091381	0.00223517
CD14	OK	7.3168e-05	3.79721	0.0911307	0.00244892
CALM3	OK	6.96851e-05	3.80928	0.0910259	0.0023608
STPG1	OK	8.96957e-07	4.77535	0.0907489	4.98349e-05
DICER1	OK	6.91636e-05	3.81114	0.0901617	0.0023575
REEP4	OK	4.79078e-05	3.90095	0.0901591	0.00171174
BCL2L12	OK	6.56196e-05	3.82412	0.0900695	0.00225748
PSIP1	OK	7.59094e-05	3.78808	0.0899187	0.00253305
TRABD	OK	7.70342e-05	3.78442	0.0897934	0.00256288
WDR18	OK	1.64455e-05	4.15247	0.0897682	0.000671848
INTS13	OK	1.04137e-05	4.25583	0.0897002	0.000446782
CCNA2	OK	4.2058e-05	3.93236	0.0896303	0.00151737
RNASEK	OK	1.46014e-05	4.1796	0.0891621	0.000600929
TNFAIP8L1	OK	1.26705e-06	4.70537	0.0891037	6.86802e-05
SYNE2	OK	8.47791e-05	3.76052	0.0890286	0.00280376
POLD1	OK	6.08137e-05	3.84282	0.0888081	0.00212504
HERPUD1	OK	6.47702e-05	3.82733	0.0886879	0.00223517
LYZ2	OK	5.66247e-06	4.39019	0.08863	0.000258936
CDCA8	OK	2.98692e-05	4.01384	0.0886206	0.00112893
MORC3	OK	6.61391e-05	3.82218	0.0885427	0.00226439
RFC5	OK	0.000104177	3.70867	0.0882563	0.00335541
ATP5PB	OK	0.000109148	3.69684	0.0882385	0.0034852
HIRIP3	OK	4.91034e-05	3.89498	0.0880384	0.00174325
DLL3	OK	2.20572e-05	4.0848	0.0878823	0.000881654
NFKBID	OK	6.61148e-06	4.35638	0.087545	0.000299864
FAM118A	OK	2.92378e-05	4.01888	0.0873911	0.00110884
VIPAS39	OK	2.31292e-05	4.07377	0.0873706	0.000908167
NDUFB9	OK	9.79202e-05	3.72432	0.0872788	0.00316305
ENSBTAG00000047088	OK	3.94543e-05	3.94769	0.0872207	0.00143273
MCM10	OK	3.62578e-05	3.96788	0.0872173	0.00134299
ARAP2	OK	4.07834e-06	4.46103	0.0869631	0.000195339
STRBP	OK	3.83491e-05	3.95449	0.086933	0.00140176
COX3	OK	0.000151971	3.61192	0.0867067	0.00469084
WARS	OK	8.69012e-05	3.75433	0.0864695	0.00285694
MXD3	OK	3.39333e-05	3.98364	0.0864245	0.00127387
TIMD4	OK	0.000160111	3.59837	0.0863119	0.00488778
CARHSP1	OK	2.57704e-05	4.04853	0.0862981	0.000987452
RRAGC	OK	0.000132984	3.64637	0.0860121	0.0041626
TICRR	OK	2.4598e-05	4.05941	0.0859676	0.00095238
BUD23	OK	0.000161264	3.5965	0.0858465	0.00490569
COX7A2L	OK	0.000135398	3.64175	0.085377	0.00420303
SLC20A1	OK	0.000109887	3.69513	0.0853089	0.00349877
TRIM59	OK	1.02714e-05	4.25891	0.0849162	0.000442388
IQGAP3	OK	4.91412e-06	4.42092	0.0848022	0.000228003
CLUH	OK	0.000154377	3.60784	0.0845794	0.00475189
CCDC34	OK	0.000133994	3.64443	0.0845563	0.00418243
SUZ12	OK	0.000117886	3.67724	0.0843693	0.00374271
PTRH2	OK	0.000125553	3.66113	0.0842938	0.0039411
B9D2	OK	0.000108155	3.69916	0.0841221	0.00347105
ENSBTAG00000011437	OK	4.22812e-05	3.93109	0.0841079	0.00152048
TINF2	OK	9.32398e-05	3.73666	0.084106	0.00302947
SSR2	OK	0.000205857	3.53246	0.0840275	0.00613325
BCCIP	OK	7.15304e-05	3.80282	0.0838921	0.00240862
ESYT1	OK	9.01839e-05	3.74504	0.0835235	0.00294742
RAB32	OK	8.57502e-05	3.75767	0.0833	0.00282747
FXR1	OK	0.000227851	3.50553	0.0831478	0.00669809
TTK	OK	9.72187e-05	3.72614	0.0828293	0.00314955
SRA1	OK	0.000155804	3.60545	0.0826951	0.00478259
DTNB	OK	2.02678e-05	4.10441	0.0826422	0.000813052
DDIAS	OK	0.000176191	3.5734	0.0823557	0.0053202
DBNDD1	OK	5.99437e-07	4.85582	0.0819826	3.50576e-05
KCTD20	OK	0.000269728	3.46036	0.0819757	0.00772479
AK3	OK	0.000216923	3.51859	0.0819746	0.00642785
GPATCH2	OK	0.000123721	3.66489	0.0819699	0.0038946
RBL1	OK	0.000195364	3.54627	0.0818972	0.00588315
PGK1	OK	0.000143063	3.62755	0.081834	0.00442818
HMG20B	OK	0.000284287	3.44618	0.0815096	0.00807928
RARRES1	OK	0.000313498	3.41966	0.0814166	0.00870897
RNF13	OK	0.000220395	3.51437	0.0813782	0.00651339
C23H6orf62	OK	0.000337437	3.39959	0.081284	0.00923557
EIF1AX	OK	0.000260396	3.46983	0.0811142	0.00753522
ENSBTAG00000053806	OK	0.000361224	3.38092	0.0810607	0.00967929
EHBP1L1	OK	0.000299845	3.43175	0.0810086	0.00841382
FBXO33	OK	1.42498e-05	4.18514	0.0808867	0.000588637
TPI1	OK	0.000298614	3.43287	0.080872	0.00840049
COQ3	OK	0.000159584	3.59922	0.0807692	0.00488513
YEATS2	OK	0.000301798	3.42999	0.08073	0.0084473
TBRG4	OK	0.000264635	3.46549	0.0806543	0.00761818
USB1	OK	0.000271856	3.45824	0.0805686	0.00776571
NPC2	OK	0.000337441	3.39959	0.0804389	0.00923557
ABHD3	OK	5.87321e-05	3.85136	0.0804261	0.00205877
PSMD8	OK	0.000346651	3.39221	0.0800754	0.00938088
WDR11	OK	0.000306967	3.42538	0.0800226	0.00857039
HSPD1	OK	0.00037296	3.37212	0.0799826	0.009891
MYADM	OK	0.000346971	3.39196	0.079693	0.00938088
ESPL1	OK	0.000226595	3.507	0.0795593	0.00667883
ENSBTAG00000054865	OK	0.000258676	3.47161	0.0794639	0.00750497
CYB5B	OK	0.000289249	3.4415	0.0793599	0.00818812
ARPP19	OK	0.000380108	3.36689	0.0792413	0.0100327
TBC1D1	OK	0.000352599	3.38755	0.0792097	0.00950991
LGALS3	OK	0.000420777	3.33875	0.0791435	0.0109245
NSL1	OK	0.000205877	3.53243	0.079074	0.00613325
CEP78	OK	5.1321e-05	3.88426	0.0790671	0.00181618
CIP2A	OK	0.000295391	3.43581	0.0789352	0.00833093
HMGA1	OK	0.000461565	3.31296	0.0785911	0.0117098
ENSBTAG00000045937	OK	0.000277048	3.45314	0.078564	0.00789372
SAFB2	OK	0.000449658	3.32027	0.0785292	0.0115129
ENSBTAG00000002786	OK	0.000342103	3.39583	0.0784814	0.00934016
CHEK1	OK	0.000249834	3.48093	0.0784198	0.0072865
DIS3	OK	0.000361492	3.38071	0.0781121	0.00967929
IRAK4	OK	0.000364436	3.37848	0.0780427	0.00973464
ENSBTAG00000050102	OK	3.63535e-06	4.48561	0.0778978	0.000177175
ITGB1BP1	OK	0.000289591	3.44118	0.0776168	0.00818812
SNRPC	OK	0.000267248	3.46285	0.0773283	0.00767353
SPCS2	OK	0.000588503	3.24439	0.0772694	0.0144359
ENSBTAG00000022278	OK	2.29851e-06	4.58239	0.0772172	0.000116096
LMNB2	OK	0.000465324	3.31069	0.0767189	0.0117783
PLD4	OK	4.8534e-06	4.4236	0.0764486	0.000228003
ENSBTAG00000047029	OK	0.000641877	3.21959	0.0764434	0.0155393
ANAPC4	OK	0.000498324	3.29147	0.0763648	0.0124997
HIKESHI	OK	0.000579904	3.24858	0.0763479	0.0143198
NFKB1	OK	0.000593771	3.24186	0.0762691	0.014533
CPNE9	OK	0.000386157	3.36253	0.0762448	0.0101202
PSMB9	OK	0.000602403	3.23774	0.0761749	0.0147119
PTBP1	OK	0.000685068	3.20087	0.0761576	0.0161624
CPSF7	OK	0.000412885	3.34401	0.0760126	0.0107699
NOA1A	OK	0.000368314	3.37557	0.0759181	0.00981254
DNA2	OK	3.36299e-05	3.98578	0.075821	0.00126676
PA2G4	OK	0.000695092	3.19668	0.0758136	0.0163295
TMEM41A	OK	0.000459776	3.31405	0.075809	0.0116911
MIS18A	OK	0.000325958	3.40904	0.0757852	0.00898771
KLF6	OK	0.000666897	3.20861	0.0755561	0.0158674
ITPRIPL1	OK	0.000204792	3.53383	0.0754524	0.00613325
SLC25A19	OK	0.00038426	3.36389	0.075443	0.0100943
SPSB1	OK	0.000369118	3.37497	0.0753571	0.00981254
MTR	OK	0.00016158	3.59599	0.075126	0.00490569
CR2	OK	0.000108392	3.69861	0.0749958	0.00347105
LHFPL2	OK	0.000705666	3.19232	0.0749229	0.016543
ACP5	OK	0.000726367	3.18396	0.0747908	0.0169224
TPM4	OK	0.000646918	3.21734	0.0746948	0.0155934
ADRM1	OK	0.000668282	3.20801	0.0746919	0.0158674
TRAPPC12	OK	1.3355e-05	4.19984	0.0744668	0.00055581
ZNRF1	OK	0.000429302	3.33318	0.0742887	0.011094
NPTN	OK	0.000816791	3.14984	0.0742362	0.0186369
HNRNPA3	OK	0.000859693	3.13486	0.0741871	0.0195756
PGD	OK	0.000727943	3.18334	0.0741717	0.0169224
GNA15	OK	0.000554368	3.26137	0.0740388	0.0137503
ANKRD22	OK	0.000324716	3.41008	0.0739841	0.00897572
COX7A2	OK	0.000947702	3.10615	0.073839	0.0211039
TDRD3	OK	0.000791498	3.15902	0.073549	0.0181717
BSDC1	OK	0.000636398	3.22204	0.0734968	0.0154403
MACO1	OK	0.000770027	3.16703	0.073467	0.0177522
MMRN1	OK	0.000357345	3.38388	0.0733166	0.00961457
RPA2	OK	0.000801214	3.15546	0.0731109	0.0183191
GADD45GIP1	OK	0.0006594	3.21186	0.0729647	0.0157773
ARL6	OK	0.00023528	3.49698	0.0729102	0.00689823
ERI1	OK	0.000758585	3.17138	0.072714	0.0175247
SRSF2	OK	0.000583514	3.24682	0.0726717	0.014377
ENSBTAG00000049995	OK	0.000393016	3.35767	0.0726541	0.0102757
CDKN1B	OK	0.00073411	3.18089	0.0725499	0.0170301
GTSE1	OK	0.000726994	3.18371	0.072527	0.0169224
ZFP36L1	OK	0.00111971	3.05649	0.0723276	0.0244926
HSPA4	OK	0.000870238	3.13128	0.0721646	0.0197752
CLP1	OK	0.000247222	3.48375	0.0719586	0.0072293
PSMA2	OK	0.00110818	3.05959	0.0718758	0.0242882
VMP1	OK	0.0011384	3.05153	0.071772	0.0247379
MINK1	OK	0.000568981	3.25399	0.0716947	0.0140813
PRKAG2	OK	0.000741174	3.17812	0.0715997	0.0171582
ELOC	OK	0.000451072	3.31939	0.0715515	0.0115188
BAG2	OK	0.00118693	3.03897	0.0712189	0.0255605
CEPT1	OK	0.00133287	3.00386	0.0712183	0.0280509
ARPC2	OK	0.00137551	2.99427	0.0711512	0.0288936
TERF2	OK	0.00053575	3.27105	0.0707613	0.0133481
SLC9A3R1	OK	0.000660228	3.2115	0.0705396	0.0157773
SUB1	OK	0.00119337	3.03734	0.0703149	0.0256487
SHCBP1	OK	0.000674372	3.2054	0.0702035	0.0159779
VRK1	OK	0.00106798	3.07065	0.0701825	0.0234533
SRRM2	OK	0.000899983	3.12139	0.0700886	0.0202442
HPRT1	OK	0.00138898	2.9913	0.070017	0.0290665
CIC	OK	0.00128889	3.01406	0.0699642	0.0273847
H3F3A	OK	0.00141602	2.9854	0.0698161	0.029466
TMEM189	OK	0.00131018	3.00908	0.0697834	0.027731
PLAUR	OK	0.00145625	2.97683	0.069672	0.0301683
GSS	OK	0.00106749	3.07078	0.0695601	0.0234533
MAPK1	OK	0.00114693	3.04929	0.0693618	0.0248433
TENT5A	OK	0.00152809	2.96203	0.069358	0.0314448
GINS4	OK	0.000644454	3.21844	0.0692311	0.0155678
MAP3K12	OK	0.000717284	3.1876	0.069207	0.0167799
ZNF689	OK	0.000605294	3.23637	0.0689192	0.0147501
EIF4A1	OK	0.00172276	2.92491	0.0688149	0.0342156
MAMLD1	OK	7.49849e-07	4.81128	0.068442	4.25119e-05
MANF	OK	0.00172433	2.92463	0.0684344	0.0342156
DEFB4A	OK	0.00164079	2.94005	0.0684082	0.0330898
FAU	OK	0.00196092	2.88438	0.068178	0.0380275
SLBP	OK	0.00155015	2.95761	0.0680644	0.0317347
SCARB2	OK	0.00140072	2.98873	0.0680358	0.0292571
VKORC1	OK	0.00166368	2.93576	0.0680052	0.033349
CLEC6A	OK	0.0016009	2.94767	0.0678053	0.0325214
SNRPA1	OK	0.00156588	2.9545	0.067802	0.0318682
ENSBTAG00000050080	OK	0.000448492	3.32099	0.0678015	0.0115096
GNAI2	OK	0.0020967	2.86323	0.0676888	0.0403089
SPATA5	OK	0.000203268	3.5358	0.0676526	0.00610463
RFC1	OK	0.00101173	3.08677	0.0676377	0.0223506
PAFAH1B3	OK	0.00113983	3.05115	0.0676239	0.0247379
CCNE1	OK	0.00104497	3.07714	0.0676004	0.0230391
BARD1	OK	0.00121243	3.03256	0.0674517	0.0259585
ETFBKMT	OK	0.000336483	3.40036	0.067409	0.00923557
CDKN2AIPNL	OK	0.00182912	2.90622	0.0671851	0.0361015
GINS1	OK	0.00129212	3.0133	0.0671238	0.0274009
DUSP6	OK	0.00209442	2.86358	0.0670578	0.0403089
GABARAP	OK	0.00190732	2.8931	0.0669424	0.0371828
ADA	OK	0.00189899	2.89447	0.0668556	0.0370919
HNRNPU	OK	0.00218764	2.84976	0.0668261	0.0417681
MSTO1	OK	3.43369e-05	3.98083	0.0667258	0.00128469
NELFCD	OK	0.00185955	2.90105	0.0666466	0.0365077
CEP95	OK	0.00168274	2.93222	0.0664958	0.03351
SLC25A14	OK	0.000497587	3.29189	0.0664355	0.0124997
ENSBTAG00000037775	OK	0.000214712	3.52131	0.066285	0.00637937
ERAP2	OK	0.00137862	2.99358	0.0662471	0.0289043
ENSBTAG00000024492	OK	3.79061e-05	3.95727	0.0662353	0.00139014
KLHL36	OK	0.000676609	3.20445	0.0662162	0.0159968
RAD50	OK	0.00218662	2.8499	0.066207	0.0417681
CCDC191	OK	3.9293e-05	3.94867	0.0661878	0.00143155
SHMT2	OK	0.00224876	2.84098	0.0661738	0.0425693
EEF1G	OK	0.00262331	2.79149	0.0661083	0.0479445
SENP6	OK	0.00245879	2.81238	0.0660511	0.0458423
E2F1	OK	0.00133227	3.004	0.0659522	0.0280509
NCAPG2	OK	6.6228e-05	3.82185	0.0656964	0.00226439
CENPK	OK	0.00145792	2.97647	0.0656499	0.0301683
LONP1	OK	0.00166246	2.93598	0.065581	0.033349
HMGXB4	OK	0.000933782	3.11052	0.0655523	0.0208776
CHST14	OK	0.00166565	2.93539	0.0655371	0.033349
SMYD2	OK	0.00155075	2.95749	0.0653422	0.0317347
DSN1	OK	0.00202618	2.87406	0.0653356	0.0391563
RBMX2	OK	0.00219941	2.84805	0.065233	0.041849
ASXL2	OK	0.0021163	2.86029	0.065107	0.0406154
SKA1	OK	0.00191171	2.89237	0.0650034	0.037203
LMAN1	OK	0.00260894	2.79327	0.064994	0.0477604
ILVBL	OK	0.00100386	3.08909	0.0649404	0.0222209
ENSBTAG00000054933	OK	0.000485673	3.2987	0.0647757	0.0122655
MRS2	OK	0.00172884	2.92382	0.0646971	0.034244
SPAG5	OK	0.000264204	3.46593	0.0643769	0.00761818
UIMC1	OK	6.30197e-05	3.83407	0.0642331	0.00218836
PFDN4	OK	0.00239252	2.82116	0.0642122	0.0448047
RELL1	OK	0.00188018	2.8976	0.0641632	0.0368475
RAD18	OK	0.00265503	2.7876	0.0641547	0.048365
GCSH	OK	0.00252195	2.80422	0.0640173	0.0466987
MAGOHB	OK	0.00252573	2.80373	0.063951	0.0466987
RFC3	OK	0.00066216	3.21066	0.0637844	0.0157895
ZNF367	OK	5.84494e-06	4.38329	0.0637798	0.000266184
CDK6	OK	7.31246e-05	3.79735	0.0637311	0.00244892
ZC3H4	OK	0.000377295	3.36894	0.0634584	0.00998215
ZFX	OK	0.00270553	2.78149	0.0633234	0.0490438
APLP1	OK	0.00272668	2.77896	0.0632734	0.0493467
ABCB10	OK	0.00247679	2.81004	0.0630343	0.0461006
SDC3	OK	0.00263862	2.78961	0.0630035	0.048145
LRRC8B	OK	0.000312294	3.42071	0.0629988	0.00869726
ENSBTAG00000054548	OK	0.00151313	2.96506	0.0626507	0.0311947
EDC4	OK	0.00243894	2.81499	0.0626176	0.0455487
NSD2	OK	0.00212176	2.85947	0.0626113	0.0406499
AHCYL2	OK	0.00270361	2.78172	0.0624591	0.0490438
CTXN3	OK	0.0025985	2.79456	0.0623705	0.0476989
DDX49	OK	0.00184923	2.9028	0.0622582	0.0363692
PPP2R2A	OK	0.00257227	2.79784	0.0622155	0.0474015
POLD2	OK	0.00121861	3.03103	0.0621865	0.0260409
CENPL	OK	0.000909551	3.11828	0.0619625	0.020418
SWAP70	OK	0.000898877	3.12176	0.0618824	0.0202442
NDUFB6	OK	0.00220497	2.84724	0.061859	0.0418832
SNX10	OK	0.00181372	2.90886	0.0618422	0.0358614
OGFOD2	OK	2.01621e-05	4.10561	0.0611223	0.000811743
CDC7	OK	0.000437027	3.32821	0.0611186	0.0112674
CORO1A	OK	0.00259504	2.79499	0.0609376	0.0476989
UTP11	OK	0.00146289	2.97543	0.0607677	0.030215
CLCN3	OK	0.000654151	3.21415	0.0607554	0.0156996
NRM	OK	0.0023685	2.82439	0.0606321	0.0447598
RFC4	OK	0.00251828	2.80469	0.0605771	0.0466987
TUBGCP6	OK	0.00267507	2.78516	0.0605635	0.0486503
ASXL1	OK	0.0027347	2.778	0.0605203	0.0493477
PDK2	OK	0.000121714	3.66908	0.0599902	0.00384228
P2RX5	OK	6.11535e-05	3.84146	0.0599869	0.00213021
ENSBTAG00000048049	OK	2.60858e-05	4.04568	0.0595135	0.000996101
ENSBTAG00000040427	OK	0.00189933	2.89442	0.0593773	0.0370919
CSF1	OK	0.00128202	3.01568	0.0591164	0.0272908
TMEM176A	OK	0.000694962	3.19674	0.0591057	0.0163295
CRYBA4	OK	1.49335e-05	4.17448	0.058739	0.000612328
SSC5D	OK	0.000946895	3.1064	0.0586771	0.0211039
E2F7	OK	1.06944e-05	4.24988	0.0586558	0.000455309
MDK	OK	0.00079314	3.15842	0.058351	0.0181719
FNDC3B	OK	0.000492337	3.29487	0.0582335	0.0124056
ENSBTAG00000048369	OK	0.000917857	3.1156	0.0581716	0.020563
CEP131	OK	0.00141268	2.98613	0.0580391	0.0294516
ARHGAP26	OK	0.00191888	2.8912	0.0579465	0.0372772
SOGA1	OK	0.00087629	3.12924	0.0577283	0.0198721
ENSBTAG00000027426	OK	0.0016574	2.93693	0.0574708	0.033349
NCAPH	OK	0.00208637	2.8648	0.0574151	0.0402496
ESCO2	OK	0.00219139	2.84921	0.0573336	0.0417681
DENND1B	OK	0.000974074	3.09803	0.0570172	0.0216478
DBF4B	OK	0.00223444	2.84302	0.05651	0.0423705
SH3D21	OK	0.00143736	2.98083	0.056468	0.029854
ENSBTAG00000053006	OK	0.000345376	3.39322	0.0561699	0.00938088
ASB14	OK	0.000345376	3.39322	0.0561699	0.00938088
GPAM	OK	0.000381863	3.36562	0.0555527	0.0100551
POLQ	OK	0.000980051	3.09621	0.0554707	0.0217372
YPEL3	OK	0.00255611	2.79988	0.055456	0.0471819
CENPN	OK	0.000256631	3.47374	0.054994	0.00746514
TAF3	OK	0.00166908	2.93475	0.054616	0.0333576
THNSL1	OK	0.000321709	3.41262	0.0540631	0.00891478
LZIC	OK	0.00196613	2.88355	0.054059	0.038062
WDHD1	OK	0.00273562	2.77789	0.0540484	0.0493477
RTL5	OK	8.17571e-05	3.76959	0.0538813	0.0027119
NCALD	OK	0.000787866	3.16036	0.0530188	0.0181258
NUBP2	OK	0.00184026	2.90432	0.0527166	0.036257
ENSBTAG00000008257	OK	0.00251346	2.8053	0.0519788	0.0466987
APEX2	OK	0.000507345	3.28642	0.0515771	0.0126973
MAPK13	OK	0.000545682	3.26585	0.0512118	0.0135651
ZNF8	OK	0.00161305	2.94533	0.0502629	0.0327084
CCL25	OK	0.000895497	3.12287	0.0501096	0.0202251
ENSBTAG00000052874	OK	0.00115523	3.04712	0.0497873	0.0249746
TRIM39	OK	0.000438261	3.32743	0.0496817	0.011273
ZNF606	OK	0.00163152	2.94181	0.0490146	0.0329627
CDC45	OK	0.000417649	3.34083	0.0488849	0.0108687
PEMT	OK	0.000534555	3.27168	0.0480635	0.0133481
VSTM1	OK	0.000175187	3.57489	0.0471114	0.00530429
ENSBTAG00000045772	OK	0.00126377	3.02002	0.0460556	0.026954
RXRB	OK	0.000625148	3.22715	0.0426008	0.0152005
TNFRSF9	OK	2.49584e-05	4.05602	0.0422888	0.000959645
PPP2R3A	OK	0.000426192	3.3352	0.0418256	0.0110393
ZMAT1	OK	0.00153446	2.96075	0.0415307	0.0315173
PMVK	OK	9.2118e-05	3.73971	0.0407934	0.0030018
TBC1D2	OK	0.0011292	3.05396	0.0400602	0.0246517
HIPK3	OK	8.76259e-05	3.75225	0.0399186	0.00287227
ZNF391	OK	0.000119148	3.67452	0.039876	0.00377201
FSBP	OK	0.000135411	3.64172	0.0397683	0.00420303
IQSEC1	OK	0.001629	2.94228	0.0388694	0.0329627
PIGX	OK	1.42401e-06	4.68149	0.0362669	7.53505e-05
GDPD3	OK	0.0008832	3.12693	0.0356205	0.019988
ZFR2	OK	0.00131362	3.00829	0.0354179	0.0277509
ENSBTAG00000051406	OK	0.00167972	2.93278	0.0352754	0.03351
ENSBTAG00000049545	OK	0.00119565	3.03677	0.0350787	0.0256487
ZNF316	OK	1.68443e-05	4.14698	0.0349053	0.000685619
ATP8A1	OK	0.00260129	2.79422	0.0323513	0.0476989
TMEM236	OK	0.000649426	3.21623	0.0307636	0.01562
RGCC	OK	0.00113494	3.05244	0.0198064	0.0247283
OCSTAMP	OK	0.00045196	3.31884	0.0193372	0.0115188
TJP2	OK	0.000586081	3.24557	0.0139827	0.0144082
IL18BP	OK	0.00117583	3.0418	0.0101464	0.0253706
RHEX	OK	0.00156323	2.95502	-0.00243265	0.0318682
DHDH	OK	0.00156323	2.95502	-0.00243265	0.0318682
TMEM44	OK	0.00239507	2.82082	-0.00258169	0.0448047
BEND7	OK	0.00239507	2.82082	-0.00258169	0.0448047
AGRN	OK	0.00239507	2.82082	-0.00258169	0.0448047
ENSBTAG00000054588	OK	0.00239507	2.82082	-0.00258169	0.0448047
ENSBTAG00000048488	OK	0.00239507	2.82082	-0.00258169	0.0448047
